# Supplementary material for: Widespread false gene gains caused by duplication errors in genome assemblies
Source: Genome Biol. 2022 Sep 27;23:205. doi: 10.1186/s13059-022-02764-1 (PMC9516828; doi:10.1186/s13059-022-02764-1)
Supplement: Supplementary file 1 — Additional File 1: Table S1. Statistics of previous and VGP assemblies. [file 13059_2022_2764_MOESM1_ESM.xlsx]

## Sheet: Supplementary Table 1
Table S1. Statistics of previous and VGP assemblies. Contig NG50 and Scaffold NG50 for each assembly were calculated using a source code in the VGP repository (https://github.com/VGP/vgp-assembly).
No.	Species	Assembly type	Date	Sequencing Technology	Assembler	Coverage	NCBI Accession	Total Length (bp)	# Scaffolds	# Chr.	# Gaps	Contig NG50	Scaffold NG50	Annotation	Reference
1	zebra finch	previous primary assembly	2013	Sanger + BAC cloning	PCAP	5.5x	GCF_000151805.1a	1232118738	37421	35	87710	47913	72861351	103	Warren et al. (2010)
2	zebra finch	VGP primary assembly	2019	PacBio RSII; 10X Genomics linked reads; Bionano Genomics DLS; Arima	VGP assembly standard pipelinec	88.2x	GCF_003957565.1a	1058012133	135	33	312	11998827	70430603	104	Rhie et al. (2021)
3	zebra finch	VGP alternate pseudohaplotype	2018	PacBio RSII; 10X Genomics linked reads	VGP assembly standard pipelinec	88.2x	GCA_003957525.1a	965644423	5336	0	45	2280982	2280982	-	Rhie et al. (2021)
4	Anna's hummingbird	previous primary assembly	2014	Illumina HiSeq	SOAPdenovo	110.0x	GCF_000699085.1b	1105676412	54736	0	70084	26950	4286189	100	Zhang et al. (2014)
5	Anna's hummingbird	VGP primary assembly	2019	PacBio RSII; 10X Genomics linked reads; Bionano Genomics DLS; Arima	VGP assembly standard pipelinec	54.0x	GCF_003957555.1b	1059687259	159	33	429	13410196	74081004	101	Rhie et al. (2021)
6	Anna's hummingbird	VGP alternate pseudohaplotype	2018	PacBio RSII; 10X Genomics linked reads	VGP assembly standard pipelinec	54.0x	GCA_003957575.1b	952083371	3803	0	6	1237155	1237155	-	Rhie et al. (2021)
7	platypus	previous primary assembly	2011	Sanger + BAC cloning	PCAP	6.0x	GCF_000002275.2	1995607322	958970	19	243835	11375	1564930	103	Warren et al. (2008)
8	platypus	VGP primary assembly	2019	PacBio RSII; 10X Genomics linked reads; Bionano Genomics DLS; Dovetail	VGP assembly standard pipelinec	58.8x	GCF_004115215.1c	1858552590	305	31	522	15022425	83338043	104	Rhie et al. (2021)
9	platypus	VGP alternate pseudohaplotype	2019	PacBio RSII	VGP assembly standard pipelinec	58.8x	GCA_004115175.1c	1575984168	5850	0	28	713443	713443	-	Rhie et al. (2021)
a These assemblies were made from same biosample (SAMN02981239)
b These assemblies were made from same biosample (SAMN02265252)
c Rhie et al. (2021)
