# Supplementary material for: Widespread false gene gains caused by duplication errors in genome assemblies
Source: Genome Biol. 2022 Sep 27;23:205. doi: 10.1186/s13059-022-02764-1 (PMC9516828; doi:10.1186/s13059-022-02764-1)
Supplement: Supplementary file 3 — Additional File 3: Table S2. Mis-annotations caused by false duplications in both previous and VGP assemblies. [file 13059_2022_2764_MOESM3_ESM.xlsx]

## Sheet: Supplementary Table 2
Table S2. Mis-annotations caused by false duplications in both previous and VGP assemblies. The mis-annotation cases include false gene gain (FGG), false chimeric gain (FCG), and false exon gain (FEG). If the CDS overlapped caused by the false duplication was found in both -like gene and the original genes, they were named to FGG (mixed). This occurs by false duplication without haplotype phasing…
Data No.	Species	Assembly	Gene ID	Gene symbol	Total No. CDSs	Total CDS length (bp)	FD overlap length %	Error type	Product name
1	Zebra finch	Previous	105758872	LOC105758872	13	1581	78.5	FGG	eukaryotic translation initiation factor 2D-like
2	Zebra finch	Previous	100217725	HERC3	25	3153	4.2	FGG (mixed)	LOW QUALITY PROTEIN: probable E3 ubiquitin-protein ligase HERC3
3	Zebra finch	Previous	100227877	LOC100227877	7	665	100	FGG (mixed)	probable E3 ubiquitin-protein ligase HERC3
4	Zebra finch	Previous	105760054	LOC105760054	16	2334	100	FGG	LOW QUALITY PROTEIN: obscurin-like
5	Zebra finch	Previous	105760339	LOC105760339	3	324	100	FGG	krev interaction trapped protein 1-like
6	Zebra finch	Previous	101233548	LOC101233548	3	619	100	FGG	LOW QUALITY PROTEIN: ATP-sensitive inward rectifier potassium channel 8-like
7	Zebra finch	Previous	100223188	LOC100223188	4	1520	100	FGG	TRPM8 channel-associated factor 2-like
8	Zebra finch	Previous	100230937	LOC100230937	6	701	100	FGG	LOW QUALITY PROTEIN: protein-lysine methyltransferase METTL21E-like
9	Zebra finch	Previous	105758939	LOC105758939	7	1155	74.9	FGG,FCG	basigin-like
10	Zebra finch	Previous	105760144	LOC105760144	2	349	100	FGG	CUB and sushi domain-containing protein 2-like
11	Zebra finch	Previous	100225740	STK4	13	1572	5.7	FEG	serine/threonine-protein kinase 4
12	Zebra finch	Previous	101234012	LOC101234012	2	249	100	FGG	NTF2-related export protein 2-like
13	Zebra finch	Previous	100224419	LOC100224419	5	438	100	FGG	pantothenate kinase 3-like
14	Zebra finch	Previous	100220232	TEX2	15	3192	1.7	FEG	LOW QUALITY PROTEIN: testis-expressed sequence 2 protein
15	Zebra finch	Previous	100225264	LOC100225264	4	676	100	FGG	dipeptidyl peptidase 1-like
16	Zebra finch	Previous	105759854	LOC105759854	7	520	100	FGG	liprin-beta-1-like
17	Zebra finch	Previous	105760295	LOC105760295	4	372	100	FGG	nucleolar pre-ribosomal-associated protein 1-like
18	Zebra finch	Previous	100221526	USP47	34	4866	11.4	FEG	ubiquitin carboxyl-terminal hydrolase 47
19	Zebra finch	Previous	100221989	LOC100221989	4	693	100	FGG	LOW QUALITY PROTEIN: heat shock protein HSP 90-alpha A2-like
20	Zebra finch	Previous	100228552	MYO18B	42	6447	6.6	FEG	LOW QUALITY PROTEIN: unconventional myosin-XVIIIb
21	Zebra finch	Previous	100229128	RNF24	5	447	31.1	FEG	RING finger protein 24
22	Zebra finch	Previous	100226215	MYBBP1A	27	3675	2.9	FEG	myb-binding protein 1A
23	Zebra finch	Previous	105759437	LOC105759437	3	488	100	FGG	carbamoyl-phosphate synthase [ammonia]%2C mitochondrial-like
24	Zebra finch	Previous	100223661	LOC100223661	2	316	100	FGG	eukaryotic peptide chain release factor subunit 1-like
25	Zebra finch	Previous	105759549	LOC105759549	3	434	100	FGG	E3 ubiquitin-protein ligase listerin-like
26	Zebra finch	Previous	100226409	LOC100226409	9	792	100	FGG	LOW QUALITY PROTEIN: apoptosis-inducing factor 1%2C mitochondrial-like
27	Zebra finch	Previous	100227204	LOC100227204	4	984	100	FGG	sphingosine kinase 1-like
28	Zebra finch	Previous	101233569	LOC101233569	3	321	95.3	FGG	spermine oxidase-like
29	Zebra finch	Previous	105759366	LOC105759366	5	390	100	FGG	protein FAM178A-like
30	Zebra finch	Previous	105759030	LOC105759030	10	1002	77.6	FGG	G1/S-specific cyclin-E2-like
31	Zebra finch	Previous	101233196	LOC101233196	5	693	100	FGG	sodium channel protein type 1 subunit alpha-like
32	Zebra finch	Previous	105759840	LOC105759840	2	286	100	FGG	TRAF2 and NCK-interacting protein kinase-like
33	Zebra finch	Previous	101232861	LOC101232861	5	534	54.1	FGG	gamma-aminobutyric acid receptor subunit gamma-2-like
34	Zebra finch	Previous	100221109	LOC100221109	4	976	100	FGG	BUD13 homolog
35	Zebra finch	Previous	105758941	LOC105758941	4	399	90.5	FGG	mediator of RNA polymerase II transcription subunit 16-like
36	Zebra finch	Previous	105760596	LOC105760596	4	661	100	FGG	guanylate cyclase soluble subunit beta-1-like
37	Zebra finch	Previous	100228734	LOC100228734	4	369	100	FGG	inositol monophosphatase 1-like
38	Zebra finch	Previous	100220963	FAM83C	5	1698	9.9	FEG	protein FAM83C
39	Zebra finch	Previous	100220869	LOC100220869	8	1485	44.2	FEG	coiled-coil domain-containing protein 42A-like
40	Zebra finch	Previous	100227503	ITSN1	38	5139	3.6	FEG	intersectin-1
41	Zebra finch	Previous	105758535	LOC105758535	7	909	32	FEG	exocyst complex component 4-like
42	Zebra finch	Previous	100222111	LOC100222111	12	1218	39.3	FCG	corticosteroid 11-beta-dehydrogenase isozyme 1-like
43	Zebra finch	Previous	100227751	LOC100227751	3	1335	100	FGG	protocadherin Fat 3-like
44	Zebra finch	Previous	105760767	LOC105760767	3	363	100	FGG	2-amino-3-carboxymuconate-6-semialdehyde decarboxylase-like
45	Zebra finch	Previous	105758785	LOC105758785	5	366	84.4	FGG	nucleolar protein of 40 kDa-like
46	Zebra finch	Previous	100219215	LOC100219215	4	476	100	FGG	carbonic anhydrase 5B%2C mitochondrial-like
47	Zebra finch	Previous	100231510	LOC100231510	18	15270	48.2	FGG (mixed)	sacsin-like
48	Zebra finch	Previous	100232578	LOC100232578	5	10272	37	FGG (mixed)	sacsin-like
49	Zebra finch	Previous	105759636	LOC105759636	3	254	100	FGG	syntaxin-18-like
50	Zebra finch	Previous	101233608	LOC101233608	5	566	100	FGG	dedicator of cytokinesis protein 1-like
51	Zebra finch	Previous	100228744	LOC100228744	4	717	100	FGG	LOW QUALITY PROTEIN: 1%2C25-dihydroxyvitamin D(3) 24-hydroxylase%2C mitochondrial-like
52	Zebra finch	Previous	100227483	LOC100227483	6	906	100	FGG	cytochrome b-245 heavy chain
53	Zebra finch	Previous	100217588	LOC100217588	4	612	100	FGG	RNA exonuclease 4-like
54	Zebra finch	Previous	100232199	LOC100232199	11	1200	10	FCG	adaptin ear-binding coat-associated protein 2-like
55	Zebra finch	Previous	100232802	LOC100232802	6	789	100	FGG	unconventional myosin-Va-like
56	Zebra finch	Previous	105759985	LOC105759985	8	604	100	FGG	serine/threonine-protein kinase ULK2-like
57	Zebra finch	Previous	100232288	LOC100232288	3	452	100	FGG	putative ATP-dependent RNA helicase DDX11-like protein 8
58	Zebra finch	Previous	100220381	LOC100220381	36	8115	28.3	FEG	LOW QUALITY PROTEIN: sodium channel protein type 5 subunit alpha-like
59	Zebra finch	Previous	105758934	NUDT7	11	1851	13.3	FCG	peroxisomal coenzyme A diphosphatase NUDT7
60	Zebra finch	Previous	105760507	LOC105760507	3	396	100	FGG	bifunctional heparan sulfate N-deacetylase/N-sulfotransferase 3-like
61	Zebra finch	Previous	105760572	LOC105760572	5	726	100	FGG	integrator complex subunit 11-like
62	Zebra finch	Previous	100226620	LOC100226620	2	551	100	FGG	collagen alpha-4(IV) chain-like
63	Zebra finch	Previous	100232022	LOC100232022	2	390	100	FGG	uncharacterized protein C15orf57-like
64	Zebra finch	Previous	105759841	LOC105759841	5	376	100	FGG,FCG	protein-L-isoaspartate(D-aspartate) O-methyltransferase-like
65	Zebra finch	Previous	100227450	MICAL2	29	4092	15.7	FEG	LOW QUALITY PROTEIN: protein-methionine sulfoxide oxidase MICAL2
66	Zebra finch	Previous	105761000	LOC105761000	3	267	100	FGG	ATP synthase subunit d%2C mitochondrial-like
67	Zebra finch	Previous	100218568	LOC100218568	5	654	83.8	FGG	myelin protein zero-like protein 3
68	Zebra finch	Previous	100219860	PLCH1	34	6834	26.6	FEG	1-phosphatidylinositol 4%2C5-bisphosphate phosphodiesterase eta-1
69	Zebra finch	Previous	101234228	LOC101234228	2	337	100	FGG	vitamin K epoxide reductase complex subunit 1-like protein 1
70	Zebra finch	Previous	100231985	TMEM259	15	2772	30.7	FEG	membralin
71	Zebra finch	Previous	100224383	LOC100224383	4	579	100	FGG	N-lysine methyltransferase SMYD2-like
72	Zebra finch	Previous	100229565	LOC100229565	11	1464	47.3	FGG (mixed)	cochlin
73	Zebra finch	Previous	105759290	LOC105759290	7	1281	20.1	FGG (mixed)	cochlin
74	Zebra finch	Previous	100231647	LOC100231647	20	2823	33.3	FEG	erythrocyte membrane protein band 4.2
75	Zebra finch	Previous	100227347	LOC100227347	2	296	100	FGG	homeobox protein MOX-1-like
76	Zebra finch	Previous	100231303	NBEAL2	46	6003	4.4	FGG (mixed),FCG	LOW QUALITY PROTEIN: neurobeachin-like protein 2
77	Zebra finch	Previous	101233221	LOC101233221	3	411	29.9	FGG (mixed)	neurobeachin-like protein 2
78	Zebra finch	Previous	101233668	LOC101233668	3	389	100	FGG	chordin-like protein 1
79	Zebra finch	Previous	100228418	LOC100228418	2	543	100	FGG	Golgi phosphoprotein 3-like
80	Zebra finch	Previous	100229919	AK5	16	1896	2.4	FEG	adenylate kinase isoenzyme 5
81	Zebra finch	Previous	100226904	LOC100226904	11	1203	85.5	FGG	integrator complex subunit 4-like
82	Zebra finch	Previous	100227759	LOC100227759	2	810	100	FGG	acyl-coenzyme A thioesterase 1
83	Zebra finch	Previous	100222237	LOC100222237	5	600	93	FGG	chymotrypsin-like protease CTRL-1
84	Zebra finch	Previous	105760279	LOC105760279	2	314	100	FGG	mitochondrial ornithine transporter 1-like
85	Zebra finch	Previous	105759316	LOC105759316	2	177	100	FGG	NADH dehydrogenase [ubiquinone] 1 beta subcomplex subunit 1-like
86	Zebra finch	Previous	100217932	ATP7A	22	4494	30.1	FGG (mixed)	copper-transporting ATPase 1
87	Zebra finch	Previous	100225054	LOC100225054	11	1613	100	FGG (mixed)	copper-transporting ATPase 1
88	Zebra finch	Previous	100227117	LOC100227117	8	879	100	FGG (mixed)	E3 ubiquitin-protein ligase SMURF2-like
89	Zebra finch	Previous	100230714	SMURF2	19	2262	8.8	FGG (mixed)	E3 ubiquitin-protein ligase SMURF2
90	Zebra finch	Previous	105759556	LOC105759556	5	690	100	FGG	UPF0577 protein KIAA1324-like homolog
91	Zebra finch	Previous	105760455	LOC105760455	6	306	97.7	FGG	pentatricopeptide repeat domain-containing protein 3%2C mitochondrial-like
92	Zebra finch	Previous	100220311	LOC100220311	39	4968	2.3	FEG	LOW QUALITY PROTEIN: ras GTPase-activating-like protein IQGAP1
93	Zebra finch	Previous	100219439	PIAS4	10	1449	8.8	FEG	E3 SUMO-protein ligase PIAS4
94	Zebra finch	Previous	100218132	LOC100218132	5	867	100	FGG	nephronectin-like
95	Zebra finch	Previous	100222252	LOC100222252	6	441	76	FGG	biogenesis of lysosome-related organelles complex-1 subunit 2-like
96	Zebra finch	Previous	105760725	LOC105760725	3	445	100	FGG	DENN domain-containing protein 2A-like
97	Zebra finch	Previous	100228623	LOC100228623	15	2466	29.6	FEG	SITS-binding protein-like
98	Zebra finch	Previous	100230221	LOC100230221	9	1109	87.8	FGG	long-chain-fatty-acid--CoA ligase 6-like
99	Zebra finch	Previous	100224238	LOC100224238	4	571	41.2	FCG	serine/threonine-protein phosphatase PP1-beta catalytic subunit
100	Zebra finch	Previous	105760988	LOC105760988	27	3534	67.1	FEG,FCG	myosin-4-like
101	Zebra finch	Previous	105759814	LOC105759814	5	758	100	FGG	insulin-like growth factor 2 mRNA-binding protein 2
102	Zebra finch	Previous	100219253	LOC100219253	15	2193	100	FGG	LOW QUALITY PROTEIN: golgin subfamily A member 3-like
103	Zebra finch	Previous	100219359	LOC100219359	7	631	100	FGG	annexin A13-like
104	Zebra finch	Previous	100221858	TRMT44	14	2295	14.7	FEG	probable tRNA (uracil-O(2)-)-methyltransferase
105	Zebra finch	Previous	100231072	LOC100231072	10	1269	39.6	FCG	pancreatic triacylglycerol lipase
106	Zebra finch	Previous	100226562	LOC100226562	5	787	86	FGG	BRCA1-associated protein-like
107	Zebra finch	Previous	100225069	LOC100225069	3	406	100	FGG	phosphoserine phosphatase-like
108	Zebra finch	Previous	105760114	LOC105760114	3	436	100	FGG	FERM domain-containing protein 4B-like
109	Zebra finch	Previous	100224411	LOC100224411	5	815	100	FGG	abhydrolase domain-containing protein 2
110	Zebra finch	Previous	105758582	LOC105758582	10	1128	77.6	FGG	pseudouridine-metabolizing bifunctional protein C1861.05-like
111	Zebra finch	Previous	100223735	MMP11	13	2172	26.1	FEG	stromelysin-3
112	Zebra finch	Previous	100224188	PIK3CD	27	3285	15.7	FEG	LOW QUALITY PROTEIN: phosphatidylinositol 4%2C5-bisphosphate 3-kinase catalytic subunit delta isoform
113	Zebra finch	Previous	100190610	NQO2	6	693	60.2	FGG	ribosyldihydronicotinamide dehydrogenase isoform X1
114	Zebra finch	Previous	105760549	LOC105760549	7	585	100	FGG	eukaryotic translation initiation factor 2-alpha kinase 4-like
115	Zebra finch	Previous	100220990	LOC100220990	5	630	100	FGG (mixed)	AN1-type zinc finger protein 2A-like isoform X1
116	Zebra finch	Previous	100223224	ZFAND2A	5	630	100	FGG (mixed)	AN1-type zinc finger protein 2A isoform X1
117	Zebra finch	Previous	100231509	LOC100231509	9	975	100	FGG	probable ATP-dependent RNA helicase DDX17
118	Zebra finch	Previous	105758741	LOC105758741	6	840	70.8	FGG	zinc finger and BTB domain-containing protein 14-like
119	Zebra finch	Previous	100230687	KIAA0907	14	1983	12.6	FEG	UPF0469 protein KIAA0907 homolog
120	Zebra finch	Previous	105759960	LOC105759960	2	333	100	FGG	nesprin-2-like
121	Zebra finch	Previous	101233769	LOC101233769	5	228	100	FGG	serine/arginine-rich splicing factor 7-like
122	Zebra finch	Previous	100228313	LOC100228313	3	429	100	FGG	putative ATP-dependent RNA helicase DHX57
123	Zebra finch	Previous	100229985	LOC100229985	17	2136	100	FGG	nucleoporin NUP188 homolog
124	Zebra finch	Previous	100220035	LOC100220035	25	3921	37.8	FGG (mixed)	laminin subunit gamma-1
125	Zebra finch	Previous	100227713	LAMC1	24	3504	34.2	FGG (mixed)	LOW QUALITY PROTEIN: laminin subunit gamma-1
126	Zebra finch	Previous	100221372	LOC100221372	6	918	100	FGG	lysine-specific demethylase 6A-like
127	Zebra finch	Previous	105760220	LOC105760220	3	358	100	FGG	intraflagellar transport protein 80 homolog
128	Zebra finch	Previous	100222711	LAMB2	24	5136	21.7	FCG	laminin subunit beta-2
129	Zebra finch	Previous	100230126	LOC100230126	7	631	100	FGG	SH3 domain-binding protein 2-like
130	Zebra finch	Previous	100228015	LOC100228015	6	483	100	FGG	ER membrane protein complex subunit 2-like
131	Zebra finch	Previous	101233382	LOC101233382	7	912	92.7	FGG	splicing factor%2C arginine/serine-rich 15-like
132	Zebra finch	Previous	100222126	LOC100222126	6	809	100	FGG	isoleucine--tRNA ligase%2C mitochondrial-like
133	Zebra finch	Previous	105760719	LOC105760719	8	606	100	FGG	arf-GAP with coiled-coil%2C ANK repeat and PH domain-containing protein 3-like
134	Zebra finch	Previous	100231638	SPP1	7	804	6.8	FEG	osteopontin
135	Zebra finch	Previous	100226168	LOC100226168	6	723	100	FGG	26S proteasome non-ATPase regulatory subunit 1-like
136	Zebra finch	Previous	100221354	NUP88	19	2235	13.7	FEG	nuclear pore complex protein Nup88
137	Zebra finch	Previous	105759767	LOC105759767	2	330	100	FGG	multidrug resistance protein 1-like
138	Zebra finch	Previous	100229843	LOC100229843	5	551	100	FGG	inositol polyphosphate 5-phosphatase K-like
139	Zebra finch	Previous	100224831	LOC100224831	5	699	100	FGG	5'(3')-deoxyribonucleotidase%2C mitochondrial-like
140	Zebra finch	Previous	100227390	LOC100227390	8	778	66.5	FGG	transmembrane 6 superfamily member 1-like
141	Zebra finch	Previous	105759609	LOC105759609	3	388	100	FGG	ganglioside-induced differentiation-associated protein 2-like
142	Zebra finch	Previous	100217879	LOC100217879	4	559	100	FGG	MOB kinase activator 1B
143	Zebra finch	Previous	100220580	LOC100220580	1	2229	100	FGG (mixed)	LOW QUALITY PROTEIN: gem-associated protein 4-like
144	Zebra finch	Previous	100221341	GEMIN4	4	2538	5.9	FGG (mixed)	LOW QUALITY PROTEIN: gem-associated protein 4
145	Zebra finch	Previous	100222640	LOC100222640	21	3306	10.6	FEG	microtubule-associated protein 4-like
146	Zebra finch	Previous	100224618	LOC100224618	3	1380	100	FGG	probable G-protein coupled receptor 125
147	Zebra finch	Previous	100224321	RAD18	13	1479	2.2	FEG	E3 ubiquitin-protein ligase RAD18
148	Zebra finch	Previous	105759703	LOC105759703	3	399	100	FGG	apoptosis-resistant E3 ubiquitin protein ligase 1-like
149	Zebra finch	Previous	105759957	LOC105759957	3	422	100	FGG	platelet-derived growth factor receptor alpha-like
150	Zebra finch	Previous	100228571	LOC100228571	4	470	100	FGG	cell division control protein 45 homolog
151	Zebra finch	Previous	105760532	LOC105760532	3	301	100	FGG	coiled-coil and C2 domain-containing protein 2A-like
152	Zebra finch	Previous	100224572	LOC100224572	22	2181	4.5	FEG	LOW QUALITY PROTEIN: putative bifunctional UDP-N-acetylglucosamine transferase and deubiquitinase ALG13
153	Zebra finch	Previous	100190116	PAK1IP1	15	1665	37.3	FEG	p21-activated protein kinase-interacting protein 1 isoform X1
154	Zebra finch	Previous	100218187	LOC100218187	5	682	100	FGG (mixed)	dnaJ homolog subfamily C member 3-like
155	Zebra finch	Previous	100221840	DNAJC3	12	1461	36.2	FGG (mixed)	dnaJ homolog subfamily C member 3
156	Zebra finch	Previous	100232660	PPP4R1	19	2718	3.8	FEG	serine/threonine-protein phosphatase 4 regulatory subunit 1
157	Zebra finch	Previous	101233874	LOC101233874	8	1062	89.1	FGG	LOW QUALITY PROTEIN: protein transport protein Sec24D-like
158	Zebra finch	Previous	100224437	LOC100224437	15	1882	98.6	FGG	type II inositol 1%2C4%2C5-trisphosphate 5-phosphatase-like
159	Zebra finch	Previous	100232033	MFNG	9	1185	12.4	FCG	beta-1%2C3-N-acetylglucosaminyltransferase manic fringe
160	Zebra finch	Previous	105760958	LOC105760958	7	774	75.1	FEG,FCG	LOW QUALITY PROTEIN: general transcription factor 3C polypeptide 4-like
161	Zebra finch	Previous	100226183	LOC100226183	1	666	100	FGG	fibroblast growth factor-binding protein 1-like
162	Zebra finch	Previous	100228992	NDST4	14	2625	1.2	FEG	bifunctional heparan sulfate N-deacetylase/N-sulfotransferase 4
163	Zebra finch	Previous	105760910	LOC105760910	5	810	100	FGG	BRCA1-associated protein-like
164	Zebra finch	Previous	100230885	LOC100230885	4	490	100	FGG	NEDD4-binding protein 2-like 2
165	Zebra finch	Previous	105760454	LOC105760454	2	288	100	FGG	cell cycle progression protein 1-like
166	Zebra finch	Previous	100230957	LOC100230957	5	513	100	FGG	ubiquitin-like modifier-activating enzyme 5
167	Zebra finch	Previous	100219906	CTBP1	10	1332	8.9	FEG	C-terminal-binding protein 1 isoform X1
168	Zebra finch	Previous	100217830	LOC100217830	5	794	100	FGG	rho guanine nucleotide exchange factor 4-like
169	Zebra finch	Previous	100227745	LOC100227745	6	707	100	FGG	LOW QUALITY PROTEIN: mitogen-activated protein kinase 4-like
170	Zebra finch	Previous	100190672	EIF3I	11	978	39.8	FEG	eukaryotic translation initiation factor 3 subunit I
171	Zebra finch	Previous	100225032	LOC100225032	5	583	100	FGG	LOW QUALITY PROTEIN: phosphatidylserine synthase 1-like
172	Zebra finch	Previous	100229045	ITPR1	61	7914	1.9	FGG (mixed)	LOW QUALITY PROTEIN: inositol 1%2C4%2C5-trisphosphate receptor type 1
173	Zebra finch	Previous	105759968	LOC105759968	2	225	100	FGG (mixed)	inositol 1%2C4%2C5-trisphosphate receptor type 1-like
174	Zebra finch	Previous	100222211	LOC100222211	8	1068	100	FGG	spectrin alpha chain%2C non-erythrocytic 1-like
175	Zebra finch	Previous	105759246	LOC105759246	4	738	100	FGG	uncharacterized protein LOC105759246
176	Zebra finch	Previous	101233321	TYW3	9	1092	34.1	FEG	tRNA wybutosine-synthesizing protein 3 homolog
177	Zebra finch	Previous	105759989	LOC105759989	7	1114	100	FGG	pleckstrin homology domain-containing family A member 7-like
178	Zebra finch	Previous	100231120	LOC100231120	3	258	100	FGG	mediator of RNA polymerase II transcription subunit 22-like
179	Zebra finch	Previous	100228258	LOC100228258	4	432	100	FGG	60S ribosomal protein L7a-like
180	Zebra finch	Previous	100222495	LOC100222495	4	1074	100	FGG (mixed)	surfeit locus protein 6-like
181	Zebra finch	Previous	100225381	LOC100225381	4	1080	105.4	FGG (mixed)	surfeit locus protein 6 homolog
182	Zebra finch	Previous	100227299	RRAD	5	951	10	FEG	GTP-binding protein RAD
183	Zebra finch	Previous	105760534	LOC105760534	4	258	100	FGG	kinesin heavy chain isoform 5C-like
184	Zebra finch	Previous	100223646	LOC100223646	7	840	100	FGG	mRNA cap guanine-N7 methyltransferase-like
185	Zebra finch	Previous	100227203	LOC100227203	18	3495	8.8	FEG	protein phosphatase Slingshot homolog 2
186	Zebra finch	Previous	100223593	LOC100223593	10	855	55.1	FGG	huntingtin-interacting protein 1-related protein-like
187	Zebra finch	Previous	105760067	LOC105760067	3	219	100	FGG	protein mago nashi homolog
188	Zebra finch	Previous	100231315	LOC100231315	5	1154	75.6	FGG	rano class II histocompatibility antigen%2C A beta chain-like
189	Zebra finch	Previous	101233093	LOC101233093	2	369	100	FGG	optineurin-like
190	Zebra finch	Previous	100220582	LOC100220582	4	1135	100	FGG	transforming growth factor-beta receptor-associated protein 1-like
191	Zebra finch	Previous	100229825	LOC100229825	4	622	100	FGG	chromobox protein homolog 7-like
192	Zebra finch	Previous	101233263	LOC101233263	3	504	100	FGG	embryonic polyadenylate-binding protein A-like
193	Zebra finch	Previous	105759631	LOC105759631	4	437	100	FGG	elongation factor Tu GTP-binding domain-containing protein 1-like
194	Zebra finch	Previous	100217651	LOC100217651	3	396	88.6	FGG	uncharacterized protein C9orf9 homolog
195	Zebra finch	Previous	101232865	LOC101232865	7	669	100	FGG	LOW QUALITY PROTEIN: jmjC domain-containing protein 4-like
196	Zebra finch	Previous	105760017	LOC105760017	2	322	100	FGG	apoptosis-inducing factor 1%2C mitochondrial-like
197	Zebra finch	Previous	100220590	LOC100220590	4	1038	22.1	FEG	clarin-3
198	Zebra finch	Previous	101234226	LOC101234226	4	281	100	FGG	USP6 N-terminal-like protein
199	Zebra finch	Previous	100222132	GSN	17	2193	1.1	FEG	gelsolin
200	Zebra finch	Previous	100226572	LOC100226572	3	2436	65.5	FCG	LOW QUALITY PROTEIN: protocadherin alpha-C1-like
201	Zebra finch	Previous	105759130	LOC105759130	9	831	61.7	FGG	kinesin-like protein KIF13B
202	Zebra finch	Previous	100220449	GRM7	11	2304	10.7	FEG	metabotropic glutamate receptor 7
203	Zebra finch	Previous	105758830	LOC105758830	7	408	96.6	FGG	sugar phosphate exchanger 2-like
204	Zebra finch	Previous	105758837	LOC105758837	7	672	100	FGG	protein SMG5-like
205	Zebra finch	Previous	105760498	LOC105760498	2	303	100	FGG	eukaryotic translation initiation factor 3 subunit A-like
206	Zebra finch	Previous	105759893	LOC105759893	4	569	100	FGG	solute carrier family 17 member 9-like
207	Zebra finch	Previous	100220047	LOC100220047	1	534	100	FGG	olfactory receptor 14J1-like
208	Zebra finch	Previous	100225943	DAB2IP	18	3630	4.2	FEG	LOW QUALITY PROTEIN: disabled homolog 2-interacting protein
209	Zebra finch	Previous	101233945	LOC101233945	8	897	85.2	FGG,FCG	leucine-rich repeat-containing protein 39-like
210	Zebra finch	Previous	100221878	LOC100221878	22	2478	36	FCG	F-box only protein 18
211	Zebra finch	Previous	100225144	LOC100225144	10	1335	101.3	FCG	plasma kallikrein
212	Zebra finch	Previous	100222119	LOC100222119	32	4761	8.9	FEG,FCG	receptor-type tyrosine-protein phosphatase V-like
213	Zebra finch	Previous	105759612	LOC105759612	3	349	100	FGG	ADP-ribosyl cyclase/cyclic ADP-ribose hydrolase 1-like
214	Zebra finch	Previous	100232277	LOC100232277	3	597	100	FGG	LOW QUALITY PROTEIN: ankyrin repeat and SOCS box protein 5-like
215	Zebra finch	Previous	105759589	LOC105759589	5	745	100	FGG	putative homeodomain transcription factor 2
216	Zebra finch	Previous	100225748	LOC100225748	10	1815	100	FGG	ubiquitin carboxyl-terminal hydrolase 32
217	Zebra finch	Previous	100222343	LOC100222343	1	614	100	FGG	complement C1q tumor necrosis factor-related protein 2
218	Zebra finch	Previous	105760646	LOC105760646	2	456	100	FGG	ligand of Numb protein X 2-like
219	Zebra finch	Previous	100220760	OBSCN	101	25101	15	FEG	obscurin
220	Zebra finch	Previous	100229974	USP25	26	3183	5.5	FEG	ubiquitin carboxyl-terminal hydrolase 25
221	Zebra finch	Previous	100217871	LOC100217871	13	1563	100	FGG	LOW QUALITY PROTEIN: caspase recruitment domain-containing protein 9-like
222	Zebra finch	Previous	100225967	LOC100225967	6	579	100	FGG	type I inositol 3%2C4-bisphosphate 4-phosphatase-like
223	Zebra finch	Previous	100218311	LOC100218311	39	4953	10.7	FEG	ras GTPase-activating-like protein IQGAP3
224	Zebra finch	Previous	100221278	ITGA11	28	3309	6.1	FEG	LOW QUALITY PROTEIN: integrin alpha-11
225	Zebra finch	Previous	100223525	LOC100223525	5	833	100	FGG	solute carrier organic anion transporter family member 1A2-like
226	Zebra finch	Previous	105760396	LOC105760396	4	693	100	FGG	LOW QUALITY PROTEIN: actin-binding Rho-activating protein-like
227	Zebra finch	Previous	100219996	LOC100219996	16	4520	100	FGG	zonadhesin-like
228	Zebra finch	Previous	105760329	LOC105760329	4	450	100	FGG	podocalyxin-like isoform X1
229	Zebra finch	Previous	100217509	LOC100217509	7	945	100	FGG	succinate dehydrogenase [ubiquinone] flavoprotein subunit%2C mitochondrial-like
230	Zebra finch	Previous	100221345	LOC100221345	19	3156	73.9	FGG,FEG	LOW QUALITY PROTEIN: nuclear receptor corepressor 1-like
231	Zebra finch	Previous	100226699	SLC25A39	10	1023	100	FGG	LOW QUALITY PROTEIN: solute carrier family 25 member 39
232	Zebra finch	Previous	100227039	LOC100227039	3	495	100	FGG	tyrosine-protein kinase Yes-like
233	Zebra finch	Previous	100225240	BMP3	6	1464	74.6	FGG	LOW QUALITY PROTEIN: bone morphogenetic protein 3
234	Zebra finch	Previous	100227931	LOC100227931	5	885	68.8	FGG	tumor necrosis factor ligand superfamily member 10-like
235	Zebra finch	Previous	101234251	PDXP	3	567	28	FCG	pyridoxal phosphate phosphatase
236	Zebra finch	Previous	100218665	SH3BP1	22	2454	14	FEG	SH3 domain-binding protein 1
237	Zebra finch	Previous	100224037	LOC100224037	2	231	100	FGG	cAMP-dependent protein kinase inhibitor alpha
238	Zebra finch	Previous	105760223	LOC105760223	4	500	100	FGG	phosphatidylinositol 3%2C4%2C5-trisphosphate-dependent Rac exchanger 2 protein-like
239	Zebra finch	Previous	105760247	LOC105760247	4	466	100	FGG	eukaryotic translation initiation factor 3 subunit A-like
240	Zebra finch	Previous	100228192	ABCG4	12	1647	21.9	FEG	ATP-binding cassette sub-family G member 4
241	Zebra finch	Previous	100232654	LOC100232654	3	330	100	FGG	DNA repair protein RAD51 homolog 4-like
242	Zebra finch	Previous	100228080	LOC100228080	3	448	100	FGG	gamma-aminobutyric acid receptor subunit alpha-6-like
243	Zebra finch	Previous	105760547	LOC105760547	4	293	100	FGG	GPI ethanolamine phosphate transferase 1-like
244	Zebra finch	Previous	100189941	LOC100189941	1	774	100	FGG	putative potassium channel tetramerisation domain containing 4
245	Zebra finch	Previous	100229923	GFPT1	20	2337	17.3	FEG	glutamine--fructose-6-phosphate aminotransferase [isomerizing] 1
246	Zebra finch	Previous	100232067	LOC100232067	2	609	89.3	FGG (mixed)	28S ribosomal protein S2%2C mitochondrial-like
247	Zebra finch	Previous	100232691	LOC100232691	3	723	6.8	FGG (mixed)	28S ribosomal protein S2%2C mitochondrial-like
248	Zebra finch	Previous	105759958	LOC105759958	6	594	100	FGG	long-chain-fatty-acid--CoA ligase 6-like
249	Zebra finch	Previous	100226429	LOC100226429	5	772	100	FGG	enhancer of polycomb homolog 1-like
250	Zebra finch	Previous	100221288	LOC100221288	2	309	100	FGG	dual specificity protein phosphatase 19-like
251	Zebra finch	Previous	105760642	LOC105760642	4	475	100	FGG	HEAT repeat-containing protein 5A-like
252	Zebra finch	Previous	100228647	CLPB	17	1719	3	FEG	caseinolytic peptidase B protein homolog
253	Zebra finch	Previous	100224197	LOC100224197	7	570	100	FGG	transmembrane protein 43-like
254	Zebra finch	Previous	100230194	LOC100230194	9	1063	91.3	FGG	tyrosine-protein kinase TXK-like
255	Zebra finch	Previous	100232248	LOC100232248	5	1152	100	FGG	receptor-type tyrosine-protein phosphatase F-like
256	Zebra finch	Previous	100229932	LOC100229932	4	533	100	FGG	protein sel-1 homolog 1-like
257	Zebra finch	Previous	100231404	LOC100231404	12	1308	100	FGG	LOW QUALITY PROTEIN: protein kinase C delta type-like
258	Zebra finch	Previous	105760276	LOC105760276	1	408	100	FGG	kelch repeat and BTB domain-containing protein 8-like
259	Zebra finch	Previous	105760553	LOC105760553	4	375	100	FGG	arf-GAP with dual PH domain-containing protein 1-like
260	Zebra finch	Previous	105760060	LOC105760060	3	420	100	FGG	cilia- and flagella-associated protein 57-like
261	Zebra finch	Previous	100217769	LOC100217769	4	438	100	FGG	tryptophan--tRNA ligase%2C mitochondrial-like
262	Zebra finch	Previous	105760785	LOC105760785	6	702	100	FGG	probable C-mannosyltransferase DPY19L3
263	Zebra finch	Previous	105760333	LOC105760333	3	440	100	FGG	fibronectin type-III domain-containing protein 3A-like
264	Zebra finch	Previous	105758722	CEP250	18	2718	5.2	FEG	centrosome-associated protein CEP250
265	Zebra finch	Previous	105760387	LOC105760387	5	738	100	FGG	protein FAM161B-like
266	Zebra finch	Previous	100225692	NWD2	13	6081	17.2	FEG	NACHT and WD repeat domain-containing protein 2
267	Zebra finch	Previous	100224778	ASTN1	23	3882	3.9	FEG	astrotactin-1
268	Zebra finch	Previous	101233447	LOC101233447	5	287	100	FGG	serine/threonine/tyrosine-interacting protein-like
269	Zebra finch	Previous	105759260	LOC105759260	13	4878	87.5	FEG	LOW QUALITY PROTEIN: endogenous retrovirus group K member 8 Pol protein-like
270	Zebra finch	Previous	100224050	PLD1	26	3150	2.1	FGG (mixed)	phospholipase D1
271	Zebra finch	Previous	105759539	LOC105759539	7	666	80.6	FGG (mixed)	phospholipase D1-like
272	Zebra finch	Previous	100226704	LOC100226704	7	774	100	FGG	metallophosphoesterase 1-like
273	Zebra finch	Previous	105760464	LOC105760464	6	958	100	FGG	protein unc-80 homolog
274	Zebra finch	Previous	101234184	LOC101234184	6	476	100	FGG	uroporphyrinogen-III synthase-like
275	Zebra finch	Previous	101234193	LOC101234193	5	954	100	FGG	TELO2-interacting protein 1 homolog
276	Zebra finch	Previous	100230116	LOC100230116	4	297	100	FGG	C-X-C motif chemokine 14-like
277	Zebra finch	Previous	100227782	LOC100227782	5	734	100	FGG	kinesin-like protein KIF21A
278	Zebra finch	Previous	100232152	LOC100232152	2	553	100	FGG	neuroligin-1-like
279	Zebra finch	Previous	100190726	ANAPC13	2	225	100	FGG	anaphase-promoting complex subunit 13
280	Zebra finch	Previous	105758835	LOC105758835	9	1212	98.1	FGG	ras GTPase-activating-like protein IQGAP1
281	Zebra finch	Previous	100190084	LOC100190084	4	225	100	FGG	putative ADP-ribosylation factor-like 10C
282	Zebra finch	Previous	105759078	LOC105759078	6	618	78.3	FGG	coiled-coil domain-containing protein 174-like
283	Zebra finch	Previous	100226574	LOC100226574	10	1311	92	FGG	LOW QUALITY PROTEIN: vesicular glutamate transporter 3-like
284	Zebra finch	Previous	105760654	LOC105760654	4	425	100	FGG	integrin alpha-V-like
285	Zebra finch	Previous	100224896	C13H5orf15	3	741	100	FGG	keratinocyte-associated transmembrane protein 2
286	Zebra finch	Previous	105760632	LOC105760632	3	345	100	FGG	E3 ubiquitin-protein ligase UBR1-like
287	Zebra finch	Previous	100218829	LOC100218829	2	471	153.7	FGG	uncharacterized protein CXorf40 homolog
288	Zebra finch	Previous	100221681	LOC100221681	7	1053	59.8	FGG	transmembrane protein 185A
289	Zebra finch	Previous	105760040	LOC105760040	4	354	100	FGG	protein-methionine sulfoxide oxidase MICAL3-like
290	Zebra finch	Previous	100229657	LOC100229657	5	642	100	FGG	WASH complex subunit strumpellin-like
291	Zebra finch	Previous	101234026	LOC101234026	3	444	100	FGG	thiamine transporter 2-like
292	Zebra finch	Previous	100226544	RNF157	16	1650	22.4	FEG	LOW QUALITY PROTEIN: RING finger protein 157
293	Zebra finch	Previous	100228562	DLGAP3	11	3000	5.1	FEG	disks large-associated protein 3
294	Zebra finch	Previous	100219811	LOC100219811	2	639	100	FGG	putative transferase CAF17 homolog%2C mitochondrial
295	Zebra finch	Previous	100232807	LOC100232807	4	642	100	FGG	transient receptor potential cation channel subfamily M member 7-like
296	Zebra finch	Previous	100220128	KDM5B	33	5289	14.6	FEG	lysine-specific demethylase 5B
297	Zebra finch	Previous	100231803	LOC100231803	2	336	100	FGG	alpha-2-macroglobulin receptor-associated protein-like
298	Zebra finch	Previous	100218496	LOC100218496	19	2329	65.9	FGG	fer-1-like protein 6
299	Zebra finch	Previous	105759359	LOC105759359	3	456	100	FGG	DNA-directed RNA polymerase III subunit RPC1-like
300	Zebra finch	Previous	105759807	LOC105759807	3	330	100	FGG	codanin-1-like
301	Zebra finch	Previous	105758860	LOC105758860	1	372	100	FGG	keratin-associated protein 5-4-like
302	Zebra finch	Previous	101233178	LOC101233178	5	661	100	FGG	solute carrier family 2%2C facilitated glucose transporter member 11-like
303	Zebra finch	Previous	100222421	LOC100222421	8	1037	100	FGG	prolyl 4-hydroxylase subunit alpha-1-like
304	Zebra finch	Previous	100219973	LOC100219973	3	453	100	FGG	glycerophosphodiester phosphodiesterase 1-like
305	Zebra finch	Previous	751979	LOC751979	13	1767	3.7	FEG	serum albumin
306	Zebra finch	Previous	100225498	LOC100225498	5	806	100	FGG	protein-glutamine gamma-glutamyltransferase 6-like
307	Zebra finch	Previous	100230955	LOC100230955	21	1569	9.6	FEG,FCG	LOW QUALITY PROTEIN: limb region 1 protein homolog
308	Zebra finch	Previous	101233027	LOC101233027	5	396	100	FGG	complex I assembly factor TIMMDC1%2C mitochondrial-like
309	Zebra finch	Previous	100218368	LOC100218368	9	1533	100	FGG (mixed)	serine/threonine-protein kinase SIK2-like
310	Zebra finch	Previous	100220287	SIK1	13	2400	4.9	FGG (mixed)	serine/threonine-protein kinase SIK1
311	Zebra finch	Previous	100231218	WDR90	34	4356	3	FEG	WD repeat-containing protein 90
312	Zebra finch	Previous	101232853	LOC101232853	3	243	100	FGG	retinal rod rhodopsin-sensitive cGMP 3'%2C5'-cyclic phosphodiesterase subunit delta-like
313	Zebra finch	Previous	100218676	LOC100218676	1	867	100	FGG	cytoskeleton-associated protein 4-like
314	Zebra finch	Previous	100225300	AP1AR	10	906	2.9	FGG (mixed)	AP-1 complex-associated regulatory protein isoform X1
315	Zebra finch	Previous	100226811	LOC100226811	9	699	100	FGG (mixed)	AP-1 complex-associated regulatory protein-like
316	Zebra finch	Previous	100219717	LOC100219717	16	1993	9.8	FEG	tolloid-like protein 1
317	Zebra finch	Previous	100232758	NUP153	22	4167	0.1	FEG	nuclear pore complex protein Nup153
318	Zebra finch	Previous	105759489	LOC105759489	13	1584	100	FGG	ubiquitin carboxyl-terminal hydrolase 24-like
319	Zebra finch	Previous	101233882	LOC101233882	12	1092	100	FGG	SWI/SNF complex subunit SMARCC1
320	Zebra finch	Previous	105760163	LOC105760163	3	423	100	FGG	kinesin-like protein KIF3A
321	Zebra finch	Previous	100222271	LOC100222271	9	2259	100	FGG	ras GTPase-activating protein nGAP
322	Zebra finch	Previous	100217513	CRK	4	957	22.2	FGG (mixed)	LOW QUALITY PROTEIN: adapter molecule crk
323	Zebra finch	Previous	100230536	LOC100230536	2	539	100	FGG (mixed)	adapter molecule crk
324	Zebra finch	Previous	105758546	LOC105758546	7	720	53.1	FGG	endoplasmic reticulum-Golgi intermediate compartment protein 2-like
325	Zebra finch	Previous	100227687	LOC100227687	2	1047	100	FGG	protein-tyrosine sulfotransferase 1
326	Zebra finch	Previous	100229469	KNDC1	33	6906	26.1	FEG	protein very KIND
327	Zebra finch	Previous	100225674	LOC100225674	5	631	100	FGG	ras-GEF domain-containing family member 1A-like
328	Zebra finch	Previous	105759826	LOC105759826	3	410	100	FGG	mediator of RNA polymerase II transcription subunit 14-like
329	Zebra finch	Previous	105760159	LOC105760159	5	501	100	FGG	leucine--tRNA ligase%2C cytoplasmic-like
330	Zebra finch	Previous	100225206	LOC100225206	2	267	100	FGG	calcium-dependent secretion activator 1-like
331	Zebra finch	Previous	105759944	LOC105759944	3	271	100	FGG	WD repeat-containing protein 48-like
332	Zebra finch	Previous	105760140	LOC105760140	3	312	100	FGG	uncharacterized protein C7orf57 homolog
333	Zebra finch	Previous	100226098	MYO15A	57	7866	5.2	FEG	LOW QUALITY PROTEIN: unconventional myosin-XV
334	Zebra finch	Previous	105760328	LOC105760328	4	329	100	FGG	serine/threonine-protein kinase TAO1-like
335	Zebra finch	Previous	101233645	LOC101233645	1	1137	100	FGG	inositol 1%2C4%2C5-trisphosphate receptor-interacting protein-like 1
336	Zebra finch	Previous	101233669	LOC101233669	11	1620	31.9	FCG	TALPID3 protein-like
337	Zebra finch	Previous	100219512	LOC100219512	5	710	87.6	FGG	myopalladin-like
338	Zebra finch	Previous	105759990	LOC105759990	4	530	100	FGG	centrosomal protein of 44 kDa-like
339	Zebra finch	Previous	100224092	LOC100224092	3	311	100	FGG	ADP-ribosylation factor-like protein 1
340	Zebra finch	Previous	105760027	LOC105760027	3	373	100	FGG	CLIP-associating protein 1-A-like
341	Zebra finch	Previous	100224525	LOC100224525	3	645	99.4	FGG	glucoside xylosyltransferase 2-like
342	Zebra finch	Previous	100218499	LOC100218499	9	916	100	FGG	adenylosuccinate synthetase isozyme 1
343	Zebra finch	Previous	100226061	LOC100226061	3	411	100	FGG	heme-binding protein 1-like
344	Zebra finch	Previous	105760405	LOC105760405	4	699	100	FGG	collagen alpha-2(IV) chain-like
345	Zebra finch	Previous	105758750	LOC105758750	3	405	100	FGG	DNA fragmentation factor subunit beta-like
346	Zebra finch	Previous	101233987	LOC101233987	11	1527	99.2	FGG	ATP-binding cassette sub-family A member 5-like
347	Zebra finch	Previous	100222242	OTUD3	8	921	3.1	FCG	OTU domain-containing protein 3
348	Zebra finch	Previous	100219387	LOC100219387	5	321	9.3	FCG	LOW QUALITY PROTEIN: acidic phospholipase A2
349	Zebra finch	Previous	105760418	LOC105760418	6	1008	100	FGG	protein EMSY-like
350	Zebra finch	Previous	100217553	LOC100217553	9	1397	100	FGG	kanadaptin-like
351	Zebra finch	Previous	105759937	LOC105759937	5	728	100	FGG	netrin-4-like
352	Zebra finch	Previous	100218208	LOC100218208	7	1184	65.7	FGG	S-adenosylmethionine synthase isoform type-1-like
353	Zebra finch	Previous	100227870	HORMAD1	17	1638	14.2	FEG	HORMA domain-containing protein 1
354	Zebra finch	Previous	101233553	LOC101233553	7	738	100	FGG	multidrug and toxin extrusion protein 2-like
355	Zebra finch	Previous	100219069	LOC100219069	8	814	100	FGG	LOW QUALITY PROTEIN: sodium-dependent serotonin transporter-like
356	Zebra finch	Previous	100229550	LOC100229550	4	908	65.1	FGG	class II histocompatibility antigen%2C B-L beta chain-like
357	Zebra finch	Previous	100231022	LOC100231022	5	552	93.5	FGG	cyclin-G2-like
358	Zebra finch	Previous	100221730	LOC100221730	5	801	80.3	FGG	serine/threonine-protein phosphatase 6 regulatory ankyrin repeat subunit A-like
359	Zebra finch	Previous	100223157	ZRSR2	13	1935	0.6	FEG	U2 small nuclear ribonucleoprotein auxiliary factor 35 kDa subunit-related protein 2
360	Zebra finch	Previous	100220881	ATXN2	29	3642	15.7	FEG	ataxin-2
361	Zebra finch	Previous	100222355	LOC100222355	24	3657	100	FGG	LOW QUALITY PROTEIN: pre-mRNA-processing-splicing factor 8-like
362	Zebra finch	Previous	100220788	LOC100220788	4	588	100	FGG	ATP synthase subunit s%2C mitochondrial-like
363	Zebra finch	Previous	105759377	LOC105759377	6	733	67.5	FGG	actin-binding LIM protein 1-like
364	Zebra finch	Previous	105759236	LOC105759236	7	1380	73	FEG	histone H1oo
365	Zebra finch	Previous	105759795	LOC105759795	3	1198	100	FGG	LOW QUALITY PROTEIN: endogenous retrovirus group K member 25 Pol protein-like
366	Zebra finch	Previous	100231950	LOC100231950	7	1164	100	FGG	regulator of nonsense transcripts 2-like
367	Zebra finch	Previous	100190568	LOC100190568	2	261	100	FGG	putative coiled-coil-helix-coiled-coil-helix domain containing 1
368	Zebra finch	Previous	105760006	LOC105760006	4	467	100	FGG	circadian locomoter output cycles protein kaput-like
369	Zebra finch	Previous	101234240	LOC101234240	5	644	100	FGG	receptor-type tyrosine-protein phosphatase beta-like
370	Zebra finch	Previous	100232131	ENDOG	4	825	1.5	FEG	endonuclease G%2C mitochondrial
371	Zebra finch	Previous	100221944	LOC100221944	1	312	100	FGG	uncharacterized protein LOC100221944
372	Zebra finch	Previous	100217554	LOC100217554	10	1035	100	FGG	NADH dehydrogenase [ubiquinone] 1 alpha subcomplex assembly factor 5-like
373	Zebra finch	Previous	100228194	LOC100228194	12	1197	100	FGG	cullin-4B-like
374	Zebra finch	Previous	100228902	IFFO2	13	2265	20.8	FEG	intermediate filament family orphan 2
375	Zebra finch	Previous	100219431	LOC100219431	13	1344	99	FGG	LOW QUALITY PROTEIN: presequence protease%2C mitochondrial-like
376	Zebra finch	Previous	100223689	LOC100223689	3	340	100	FGG	AMME syndrome candidate gene 1 protein-like
377	Zebra finch	Previous	105760695	LOC105760695	3	529	100	FGG	membrane-associated guanylate kinase%2C WW and PDZ domain-containing protein 2-like
378	Zebra finch	Previous	101233122	LOC101233122	2	768	100	FGG	E3 ubiquitin-protein ligase TTC3-like
379	Zebra finch	Previous	105760802	LOC105760802	2	376	100	FGG	mitogen-activated protein kinase 6-like
380	Zebra finch	Previous	101233076	LOC101233076	5	491	100	FGG	kynurenine 3-monooxygenase-like
381	Zebra finch	Previous	105758967	LOC105758967	2	333	76	FGG	disco-interacting protein 2 homolog C-like
382	Zebra finch	Previous	100227408	LOC100227408	9	948	99.6	FGG	F-box/WD repeat-containing protein 11-like
383	Zebra finch	Previous	100228146	LOC100228146	8	738	14.2	FGG (mixed)	small glutamine-rich tetratricopeptide repeat-containing protein alpha-like
384	Zebra finch	Previous	100230995	SGTA	10	939	67.4	FGG (mixed)	small glutamine-rich tetratricopeptide repeat-containing protein alpha
385	Zebra finch	Previous	101234085	LOC101234085	6	549	86	FGG	zinc transporter ZIP13-like
386	Zebra finch	Previous	100225122	LOC100225122	7	804	100	FGG	LOW QUALITY PROTEIN: AP-4 complex subunit beta-1-like
387	Zebra finch	Previous	100221114	LOC100221114	14	1236	100	FGG	LOW QUALITY PROTEIN: phosphatidylinositol 4-kinase alpha-like
388	Zebra finch	Previous	101233558	LOC101233558	8	983	100	FGG	LOW QUALITY PROTEIN: microsomal triglyceride transfer protein large subunit-like
389	Zebra finch	Previous	101234246	NECAB3	16	2334	23.6	FEG	N-terminal EF-hand calcium-binding protein 3
390	Zebra finch	Previous	100228324	LOC100228324	6	2391	2.5	FEG	taste receptor type 1 member 3
391	Zebra finch	Previous	100226563	SP3	9	2094	4.4	FEG	LOW QUALITY PROTEIN: transcription factor Sp3
392	Zebra finch	Previous	105760332	LOC105760332	2	732	100	FGG	receptor tyrosine-protein kinase erbB-4-like
393	Zebra finch	Previous	105760137	LOC105760137	5	515	100	FGG	coatomer subunit gamma-2-like
394	Zebra finch	Previous	100223233	LOC100223233	16	1668	100	FGG	kinesin-like protein KIF1B
395	Zebra finch	Previous	105760118	LOC105760118	3	412	100	FGG	Down syndrome cell adhesion molecule-like
396	Zebra finch	Previous	101234204	LOC101234204	11	1340	100	FGG	ATP-binding cassette sub-family C member 9-like
397	Zebra finch	Previous	100219684	LOC100219684	1	537	100	FGG	putative P2Y purinoceptor 10
398	Zebra finch	Previous	105759936	LOC105759936	13	1211	32.9	FEG	plectin-like
399	Zebra finch	Previous	105760815	LOC105760815	3	291	100	FGG	mothers against decapentaplegic homolog 2-like
400	Zebra finch	Previous	100221887	LRR1	4	1785	10.1	FEG	leucine-rich repeat protein 1
401	Zebra finch	Previous	105759850	LOC105759850	2	328	100	FGG	serine/threonine-protein phosphatase 6 regulatory ankyrin repeat subunit A-like
402	Zebra finch	Previous	105759736	LOC105759736	2	411	100	FGG	putative hexokinase HKDC1
403	Zebra finch	Previous	100228113	LOC100228113	4	641	100	FGG	LOW QUALITY PROTEIN: probable G-protein coupled receptor 83
404	Zebra finch	Previous	100223142	LOC100223142	6	1194	77.5	FGG	NIF3-like protein 1
405	Zebra finch	Previous	105760168	LOC105760168	6	699	100	FGG	adseverin-like
406	Zebra finch	Previous	105758525	LOC105758525	2	345	100	FGG	HEAT repeat-containing protein 6-like
407	Zebra finch	Previous	105759798	LOC105759798	2	384	100	FGG	transferrin receptor protein 1-like
408	Zebra finch	Previous	100227650	RPAP3	16	2007	44	FGG (mixed)	LOW QUALITY PROTEIN: RNA polymerase II-associated protein 3
409	Zebra finch	Previous	100229922	LOC100229922	13	1527	42.1	FGG (mixed)	RNA polymerase II-associated protein 3-like
410	Zebra finch	Previous	105758529	LOC105758529	7	762	97.5	FGG	striatin-interacting proteins 2-like
411	Zebra finch	Previous	105759389	LOC105759389	6	775	100	FGG	phosphatidylinositide phosphatase SAC2-like
412	Zebra finch	Previous	105759652	LOC105759652	7	1161	100	FGG	uncharacterized protein LOC105759652
413	Zebra finch	Previous	100231305	LOC100231305	5	675	96.9	FGG	phosphatidylinositol 4-phosphate 3-kinase C2 domain-containing subunit beta-like
414	Zebra finch	Previous	105760063	LOC105760063	3	411	100	FGG	trichoplein keratin filament-binding protein-like
415	Zebra finch	Previous	101232952	LOC101232952	14	1570	96.6	FGG,FCG	histone-lysine N-methyltransferase ASH1L
416	Zebra finch	Previous	100218900	LOC100218900	8	688	24.9	FEG	protein AMBP-like
417	Zebra finch	Previous	100218124	LOC100218124	10	792	61.4	FGG	gem-associated protein 2-like isoform X1
418	Zebra finch	Previous	100232784	LOC100232784	8	797	100	FGG	synaptic vesicular amine transporter-like
419	Zebra finch	Previous	105758479	LOC105758479	1	657	100	FGG	TBC1 domain family member 9B-like
420	Zebra finch	Previous	105759943	LOC105759943	3	642	75.7	FGG	nuclear protein MDM1-like
421	Zebra finch	Previous	100230439	LOC100230439	12	1803	73.4	FGG	cytochrome P450 2J2-like
422	Zebra finch	Previous	100225991	LOC100225991	6	630	96.3	FGG	translocation protein SEC62
423	Zebra finch	Previous	100224275	LOC100224275	10	1047	30.3	FGG (mixed)	28S ribosomal protein S5%2C mitochondrial
424	Zebra finch	Previous	105759049	MRPS5	4	498	60.6	FGG (mixed)	28S ribosomal protein S5%2C mitochondrial
425	Zebra finch	Previous	105760429	LOC105760429	6	531	100	FGG	protein kinase C-binding protein 1-like
426	Zebra finch	Previous	100227776	LOC100227776	5	816	100	FGG	transcription initiation factor TFIID subunit 4-like
427	Zebra finch	Previous	101233862	LOC101233862	3	270	100	FGG	NEDD4-like E3 ubiquitin-protein ligase WWP1
428	Zebra finch	Previous	100220382	LOC100220382	14	1037	93.9	FGG	LOW QUALITY PROTEIN: protein SDA1 homolog
429	Zebra finch	Previous	100225450	PTCHD2	23	4149	7.7	FEG	patched domain-containing protein 2
430	Zebra finch	Previous	100218572	ANO4	26	2829	1.8	FCG	anoctamin-4
431	Zebra finch	Previous	105760158	LOC105760158	6	900	100	FGG	contactin-4-like
432	Zebra finch	Previous	100223936	LOC100223936	39	9639	24.9	FEG	deleted in malignant brain tumors 1 protein-like
433	Zebra finch	Previous	100228779	LOC100228779	16	1973	75	FGG	protein transport protein Sec16A-like
434	Zebra finch	Previous	101233487	LOC101233487	5	497	100	FGG	serine protease HTRA3-like
435	Zebra finch	Previous	100230000	UNC80	68	9996	5.1	FEG	LOW QUALITY PROTEIN: protein unc-80 homolog
436	Zebra finch	Previous	105759596	LOC105759596	7	981	65.7	FGG	cystathionine beta-synthase-like
437	Zebra finch	Previous	100222463	NCAPD3	42	5505	18.4	FEG	condensin-2 complex subunit D3
438	Zebra finch	Previous	100190675	RPL23A	5	468	18.2	FEG	putative 60S ribosomal protein L23a variant 1
439	Zebra finch	Previous	105758508	TLCD1	4	579	2.9	FCG	calfacilitin
440	Zebra finch	Previous	100220389	LOC100220389	6	575	100	FGG	meiotic recombination protein DMC1/LIM15 homolog
441	Zebra finch	Previous	101233191	KSR2	18	1977	7	FEG	kinase suppressor of Ras 2
442	Zebra finch	Previous	105759544	LOC105759544	8	924	100	FGG	uncharacterized protein CXorf57-like
443	Zebra finch	Previous	105759543	LOC105759543	3	478	100	FGG	protein FAM184B-like
444	Zebra finch	Previous	101233143	LOC101233143	8	804	100	FGG	nucleoprotein TPR-like isoform X1
445	Zebra finch	Previous	100222082	LOC100222082	2	261	100	FGG	FGFR1 oncogene partner 2 homolog
446	Zebra finch	Previous	100224435	CDK5RAP2	43	6318	3.7	FEG	CDK5 regulatory subunit-associated protein 2
447	Zebra finch	Previous	100223850	LOC100223850	2	320	100	FGG	glucocorticoid receptor-like
448	Zebra finch	Previous	100231737	LOC100231737	5	524	100	FGG	annexin A7-like
449	Zebra finch	Previous	105760000	LOC105760000	3	454	100	FGG	macrophage receptor MARCO-like
450	Zebra finch	Previous	101233557	LOC101233557	4	561	100	FGG	plexin-B1-like
451	Zebra finch	Previous	105760561	LOC105760561	2	254	100	FGG	neurabin-2-like
452	Zebra finch	Previous	100223742	LOC100223742	4	516	100	FGG	neurofibromin
453	Zebra finch	Previous	100232313	LOC100232313	11	1657	84.9	FGG,FCG	LOW QUALITY PROTEIN: transient receptor potential cation channel subfamily V member 3-like
454	Zebra finch	Previous	100229374	LOC100229374	3	375	100	FGG	aspartoacylase-like
455	Zebra finch	Previous	105760462	LOC105760462	4	555	100	FGG	small subunit processome component 20 homolog
456	Zebra finch	Previous	101234257	LOC101234257	3	400	100	FGG	transmembrane protein 80-like
457	Zebra finch	Previous	100225720	FHOD1	24	4065	1.5	FEG	FH1/FH2 domain-containing protein 1
458	Zebra finch	Previous	105760524	LOC105760524	4	570	100	FGG	tetratricopeptide repeat protein 17-like
459	Zebra finch	Previous	105760052	LOC105760052	3	319	100	FGG	SUMO-activating enzyme subunit 2-like
460	Zebra finch	Previous	100232220	LOC100232220	4	898	100	FGG	HMG box transcription factor BBX-like
461	Zebra finch	Previous	101232880	LOC101232880	8	741	100	FGG	THO complex subunit 2-like
462	Zebra finch	Previous	100227481	IGSF10	15	8985	33.9	FEG	LOW QUALITY PROTEIN: immunoglobulin superfamily member 10
463	Zebra finch	Previous	100232214	LOC100232214	5	432	100	FGG	RNA-binding protein 40-like
464	Zebra finch	Previous	105760536	LOC105760536	4	396	100	FGG	sulfhydryl oxidase 2-like
465	Zebra finch	Previous	100230865	TMPRSS2	13	1506	10	FEG	transmembrane protease serine 2
466	Zebra finch	Previous	105760002	LOC105760002	3	521	100	FGG	zinc finger protein 236-like
467	Zebra finch	Previous	100229363	PIKFYVE	42	6678	10.8	FEG	1-phosphatidylinositol 3-phosphate 5-kinase
468	Zebra finch	Previous	100218204	LOC100218204	4	306	100	FGG	signal peptidase complex subunit 1-like
469	Zebra finch	Previous	105759934	LOC105759934	3	873	100	FGG	protein Z-dependent protease inhibitor-like
470	Zebra finch	Previous	100226112	LOC100226112	5	788	100	FGG	serine/threonine-protein kinase pim-1-like
471	Zebra finch	Previous	100224560	LOC100224560	4	285	100	FGG	LIM and senescent cell antigen-like-containing domain protein 1
472	Zebra finch	Previous	105760260	LOC105760260	3	348	73.9	FGG	homocysteine-responsive endoplasmic reticulum-resident ubiquitin-like domain member 2 protein isoform X1
473	Zebra finch	Previous	100218427	LOC100218427	9	992	100	FGG	LOW QUALITY PROTEIN: probable threonine--tRNA ligase 2%2C cytoplasmic
474	Zebra finch	Previous	100222965	LOC100222965	15	1782	100	FGG,FCG	protein CIP2A homolog
475	Zebra finch	Previous	100227233	CMTM3	6	450	2	FCG	CKLF-like MARVEL transmembrane domain-containing protein 3
476	Zebra finch	Previous	105758972	LOC105758972	4	429	100	FGG	chemokine-like factor
477	Zebra finch	Previous	100226290	MFRP	14	2220	24.7	FEG,FCG	membrane frizzled-related protein
478	Zebra finch	Previous	100218107	LOC100218107	12	1777	100	FGG	protein-glutamine gamma-glutamyltransferase E-like
479	Zebra finch	Previous	100228298	LOC100228298	4	480	94.8	FCG	iron-sulfur cluster assembly 2 homolog%2C mitochondrial-like
480	Zebra finch	Previous	100218810	LOC100218810	11	1137	35.9	FEG	phosphatidylinositol 5-phosphate 4-kinase type-2 beta
481	Zebra finch	Previous	105759686	LOC105759686	3	300	100	FGG	transforming acidic coiled-coil-containing protein 3-like
482	Zebra finch	Previous	105760537	LOC105760537	6	598	100	FGG	centrosome and spindle pole associated protein 1-like
483	Zebra finch	Previous	100219470	LOC100219470	9	996	100	FGG,FCG	NEDD8 ultimate buster 1-like
484	Zebra finch	Previous	105761002	LOC105761002	4	540	100	FGG	beta-2-glycoprotein 1-like
485	Zebra finch	Previous	100190357	LOC100190357	1	124	100	FGG	putative H+ transporting F1 ATP synthase epsilon subunit variant 3
486	Zebra finch	Previous	105760598	LOC105760598	5	750	100	FGG	probable phospholipid-transporting ATPase IF
487	Zebra finch	Previous	105759828	LOC105759828	6	409	100	FGG	regulator of G-protein signaling 9-like
488	Zebra finch	Previous	105760368	LOC105760368	4	430	100	FGG	leucine-rich repeats and immunoglobulin-like domains protein 1
489	Zebra finch	Previous	100226543	LOC100226543	3	423	81.3	FGG	synaptic vesicle membrane protein VAT-1 homolog
490	Zebra finch	Previous	100218729	LOC100218729	9	1299	100	FGG	methylmalonate-semialdehyde dehydrogenase [acylating]%2C mitochondrial
491	Zebra finch	Previous	100228567	DHX37	29	3438	9.9	FEG	probable ATP-dependent RNA helicase DHX37
492	Zebra finch	Previous	100223633	MAP3K3	17	2067	6.7	FEG	mitogen-activated protein kinase kinase kinase 3
493	Zebra finch	Previous	100219058	LOC100219058	3	369	100	FGG	ras-related protein Rab-18-like
494	Zebra finch	Previous	100226901	LOC100226901	2	345	100	FGG	tripartite motif-containing protein 55-like
495	Zebra finch	Previous	100219412	ANKRD17	38	7329	3.6	FEG	LOW QUALITY PROTEIN: ankyrin repeat domain-containing protein 17
496	Zebra finch	Previous	105758704	LOC105758704	10	1170	62.6	FGG	TBC1 domain family member 23-like
497	Zebra finch	Previous	100223433	LOC100223433	7	585	100	FGG	V-type proton ATPase subunit E 1
498	Zebra finch	Previous	105759813	LOC105759813	4	352	100	FGG	matrin-3-like
499	Zebra finch	Previous	100229574	LOC100229574	3	364	100	FGG	SH2 domain-containing protein 1B-like
500	Zebra finch	Previous	100226085	LOC100226085	4	580	100	FGG	chloride intracellular channel protein 4-like
501	Zebra finch	Previous	100225543	LOC100225543	2	426	100	FGG	glutathione peroxidase 7-like
502	Zebra finch	Previous	100232052	PTCD3	31	2673	8.6	FEG	pentatricopeptide repeat domain-containing protein 3%2C mitochondrial
503	Zebra finch	Previous	100221111	LOC100221111	7	816	100	FGG	TIMELESS-interacting protein-like
504	Zebra finch	Previous	100221420	LOC100221420	1	717	100	FGG	zinc finger protein 586-like
505	Zebra finch	Previous	101234117	LOC101234117	13	1498	100	FGG	nucleoprotein TPR-like
506	Zebra finch	Previous	100218150	LOC100218150	4	1857	100	FGG	cas scaffolding protein family member 4-like
507	Zebra finch	Previous	100232005	LYPD6	6	786	29	FEG	ly6/PLAUR domain-containing protein 6
508	Zebra finch	Previous	105759946	LOC105759946	4	499	100	FGG	phosphatidylinositol-glycan-specific phospholipase D-like
509	Zebra finch	Previous	105759172	LOC105759172	2	351	100	FGG	gamma-aminobutyric acid receptor subunit beta-4-like
510	Zebra finch	Previous	100226667	LOC100226667	2	806	100	FGG	transmembrane protein 175-like
511	Zebra finch	Previous	105760253	LOC105760253	6	2079	16	FCG	collagen alpha-1(I) chain-like
512	Zebra finch	Previous	100222752	LOC100222752	9	868	100	FGG	LOW QUALITY PROTEIN: WD repeat-containing protein 31-like
513	Zebra finch	Previous	105759277	LOC105759277	3	327	100	FGG	synaptotagmin-1-like
514	Zebra finch	Previous	105759546	LOC105759546	2	2187	100	FGG	protein SON-like
515	Zebra finch	Previous	101233021	LOC101233021	2	706	100	FGG	activating transcription factor 7-interacting protein 1-like
516	Zebra finch	Previous	105760173	LOC105760173	4	495	100	FGG	ankyrin-2-like
517	Zebra finch	Previous	100232505	ITCH	24	2694	8.5	FEG	E3 ubiquitin-protein ligase Itchy homolog
518	Zebra finch	Previous	100226573	STK11IP	29	4299	14.2	FEG	serine/threonine-protein kinase 11-interacting protein
519	Zebra finch	Previous	105759888	LOC105759888	3	539	100	FGG	low-density lipoprotein receptor-related protein 1B-like
520	Zebra finch	Previous	100226885	ENDOV	13	1158	26.5	FEG	endonuclease V
521	Zebra finch	Previous	100228309	HGSNAT	18	1893	20.4	FGG (mixed)	LOW QUALITY PROTEIN: heparan-alpha-glucosaminide N-acetyltransferase
522	Zebra finch	Previous	105759211	LOC105759211	3	264	100	FGG (mixed)	heparan-alpha-glucosaminide N-acetyltransferase-like
523	Zebra finch	Previous	100225843	LOC100225843	4	618	100	FGG	DNA repair protein complementing XP-C cells-like
524	Zebra finch	Previous	100222104	LOC100222104	10	1230	10.2	FEG	transcription elongation regulator 1-like protein
525	Zebra finch	Previous	100230360	LOC100230360	8	936	100	FGG	cohesin subunit SA-2-like
526	Zebra finch	Previous	100230198	LOC100230198	3	408	100	FGG	rho-related GTP-binding protein RhoJ
527	Zebra finch	Previous	100228563	LOC100228563	8	908	72.9	FGG	origin recognition complex subunit 5-like
528	Zebra finch	Previous	100228200	LOC100228200	5	681	100	FGG	cytochrome c oxidase assembly protein COX15 homolog
529	Zebra finch	Previous	100228781	LOC100228781	13	1329	100	FGG	60S ribosomal export protein NMD3-like
530	Zebra finch	Previous	105759707	LOC105759707	2	293	100	FGG	non-POU domain-containing octamer-binding protein-like
531	Zebra finch	Previous	105760393	LOC105760393	5	646	100	FGG	tudor domain-containing protein 3-like
532	Zebra finch	Previous	100220689	LOC100220689	3	383	100	FGG	beta-TrCP-like
533	Zebra finch	Previous	100223309	LOC100223309	1	420	100	FGG	nucleoside diphosphate-linked moiety X motif 6-like
534	Zebra finch	Previous	100220074	LOC100220074	4	408	71.3	FGG	stathmin-3-like
535	Zebra finch	Previous	100228162	LOC100228162	8	978	20.7	FEG	ribose-phosphate pyrophosphokinase 1 isoform X2
536	Zebra finch	Previous	105760960	LOC105760960	12	1473	100	FGG	A disintegrin and metalloproteinase with thrombospondin motifs 13-like
537	Zebra finch	Previous	100226012	LOC100226012	3	322	100	FGG	splicing factor 3A subunit 1-like
538	Zebra finch	Previous	100219889	LOC100219889	5	711	100	FGG	traB domain-containing protein-like
539	Zebra finch	Previous	100218334	DOCK5	52	5439	6.6	FEG	LOW QUALITY PROTEIN: dedicator of cytokinesis protein 5
540	Zebra finch	Previous	100223430	LOC100223430	3	524	100	FGG	coxsackievirus and adenovirus receptor homolog
541	Zebra finch	Previous	100221925	LOC100221925	7	793	52.3	FGG	alpha-2-macroglobulin-like
542	Zebra finch	Previous	100219529	LOC100219529	8	840	82.5	FGG	LOW QUALITY PROTEIN: G/T mismatch-specific thymine DNA glycosylase-like
543	Zebra finch	Previous	100230244	LOC100230244	5	753	100	FGG	WAS protein family homolog 1-like
544	Zebra finch	Previous	105760591	LOC105760591	4	362	100	FGG	inaD-like protein
545	Zebra finch	Previous	100230534	LOC100230534	8	1377	100	FGG,FCG	tyrosine-protein kinase Srms-like
546	Zebra finch	Previous	100224852	LOC100224852	6	636	100	FGG	thioredoxin reductase 1%2C cytoplasmic-like
547	Zebra finch	Previous	100229814	ZNF277	15	1698	11.7	FEG	zinc finger protein 277
548	Zebra finch	Previous	100229537	LOC100229537	4	1026	100	FGG	ephrin type-B receptor 3-like
549	Zebra finch	Previous	100229665	LOC100229665	3	773	100	FGG	probable Xaa-Pro aminopeptidase 3
550	Zebra finch	Previous	105760809	LOC105760809	5	771	100	FGG	rho GTPase-activating protein 20-like
551	Zebra finch	Previous	100220932	USH1C	28	2616	4.6	FEG	harmonin
552	Zebra finch	Previous	100224193	PPIF	7	651	7.2	FEG	peptidyl-prolyl cis-trans isomerase F%2C mitochondrial
553	Zebra finch	Previous	100231996	LOC100231996	14	2052	100	FGG	clathrin heavy chain 1-like
554	Zebra finch	Previous	105758641	LOC105758641	5	1047	46.5	FCG	LOW QUALITY PROTEIN: uncharacterized protein LOC105758641
555	Zebra finch	Previous	101233728	LOC101233728	2	294	100	FGG	bromodomain-containing protein 9-like
556	Zebra finch	Previous	100224004	LOC100224004	7	1026	100	FGG	rap guanine nucleotide exchange factor 1-like
557	Zebra finch	Previous	100229238	LOC100229238	6	780	100	FGG	rab GTPase-activating protein 1-like
558	Zebra finch	Previous	105760086	LOC105760086	5	513	100	FGG	Bardet-Biedl syndrome 7 protein-like
559	Zebra finch	Previous	101232873	LOC101232873	6	1221	77.6	FGG	E3 ubiquitin-protein ligase TRIM58-like
560	Zebra finch	Previous	100230196	SLC29A3	6	1650	15.1	FEG	equilibrative nucleoside transporter 3
561	Zebra finch	Previous	100227595	LOC100227595	11	1395	0.6	FEG	trichoplein keratin filament-binding protein
562	Zebra finch	Previous	100190036	LOC100190036	8	722	100	FGG	putative thioredoxin-like 2 variant 2
563	Zebra finch	Previous	105760545	LOC105760545	2	451	100	FGG	reelin-like
564	Zebra finch	Previous	101234135	LOC101234135	6	720	100	FGG	lysosomal alpha-glucosidase-like
565	Zebra finch	Previous	100227703	LOC100227703	7	804	79	FGG	hepatocyte nuclear factor 4-beta-like
566	Zebra finch	Previous	100222596	LOC100222596	6	628	10.7	FGG (mixed)	E3 ubiquitin-protein ligase MGRN1
567	Zebra finch	Previous	100231214	MGRN1	14	1500	25.2	FGG (mixed)	E3 ubiquitin-protein ligase MGRN1
568	Zebra finch	Previous	105759812	LOC105759812	6	798	100	FGG	small G protein signaling modulator 2-like
569	Zebra finch	Previous	100228787	LOC100228787	11	1403	100	FGG	LOW QUALITY PROTEIN: angiotensin-converting enzyme 2-like
570	Zebra finch	Previous	105759565	LOC105759565	2	269	100	FGG	vacuolar protein sorting-associated protein 53 homolog
571	Zebra finch	Previous	100229707	LOC100229707	13	1395	37.4	FGG (mixed)	protein POF1B-like
572	Zebra finch	Previous	100232626	LOC100232626	13	1368	69.6	FGG (mixed)	protein POF1B-like
573	Zebra finch	Previous	100217751	LOC100217751	5	937	100	FGG	sushi domain-containing protein 2-like
574	Zebra finch	Previous	105759777	LOC105759777	4	344	100	FGG	NADH-cytochrome b5 reductase 2-like
575	Zebra finch	Previous	105760415	LOC105760415	2	327	100	FGG	ankyrin repeat and IBR domain-containing protein 1-like
576	Zebra finch	Previous	100231070	LOC100231070	10	858	100	FGG	LOW QUALITY PROTEIN: putative transporter SVOPL
577	Zebra finch	Previous	100222198	LOC100222198	8	765	100	FGG	P2X purinoceptor 4-like
578	Zebra finch	Previous	105759640	LOC105759640	2	379	100	FGG	GREB1-like protein
579	Zebra finch	Previous	105758555	LOC105758555	1	657	100	FGG	selenocysteine insertion sequence-binding protein 2-like
580	Zebra finch	Previous	100231342	LOC100231342	7	504	45.6	FCG	LOW QUALITY PROTEIN: translocon-associated protein subunit gamma-like
581	Zebra finch	Previous	100220557	LOC100220557	17	2463	21.4	FEG	solute carrier organic anion transporter family member 1C1-like
582	Zebra finch	Previous	105758552	LOC105758552	6	381	97.1	FGG	protein FAM3C-like
583	Zebra finch	Previous	101232898	LOC101232898	1	1071	100	FGG	zinc finger protein 2 homolog
584	Zebra finch	Previous	100222308	PAAF1	10	1080	100	FGG	proteasomal ATPase-associated factor 1
585	Zebra finch	Previous	101234034	LOC101234034	3	249	100	FGG	ubiquitin carboxyl-terminal hydrolase isozyme L5-like
586	Zebra finch	Previous	100225488	AAGAB	10	927	10.6	FEG	alpha- and gamma-adaptin-binding protein p34
587	Zebra finch	Previous	105760105	LOC105760105	2	301	100	FGG	cadherin-2-like
588	Zebra finch	Previous	100220547	FAM96B	4	393	21.1	FCG	mitotic spindle-associated MMXD complex subunit MIP18
589	Zebra finch	Previous	101233198	LOC101233198	7	648	100	FGG	pleiotropic regulator 1-like
590	Zebra finch	Previous	101233967	NKX1-2	3	921	15.5	FCG	NK1 transcription factor-related protein 2
591	Zebra finch	Previous	101233699	LOC101233699	2	482	100	FGG	fibulin-2-like
592	Zebra finch	Previous	100217537	ZGRF1	28	6405	8.4	FEG	protein ZGRF1
593	Zebra finch	Previous	100228494	LOC100228494	26	3666	16.9	FEG	uncharacterized protein LOC100228494
594	Zebra finch	Previous	105759126	LOC105759126	4	606	79.2	FEG	homeobox-containing protein 1-like
595	Zebra finch	Previous	100226554	LOC100226554	12	1382	75.3	FGG	dnaJ homolog subfamily C member 2-like
596	Zebra finch	Previous	100231187	LOC100231187	2	387	100	FGG	GS homeobox 2-like
597	Zebra finch	Previous	105760773	LOC105760773	2	299	100	FGG	double-strand break repair protein MRE11-like
598	Zebra finch	Previous	100227327	C1AH12orf45	7	777	40.5	FEG	uncharacterized protein C12orf45 homolog
599	Zebra finch	Previous	100222080	LOC100222080	5	951	88.1	FGG	vitamin D 25-hydroxylase-like
600	Zebra finch	Previous	101233034	LOC101233034	3	342	100	FGG	DIS3-like exonuclease 1
601	Zebra finch	Previous	105759983	LOC105759983	3	345	100	FGG	spindle and centriole-associated protein 1-like
602	Zebra finch	Previous	105759797	LOC105759797	3	366	100	FGG	F-box only protein 38-like
603	Zebra finch	Previous	105759994	LOC105759994	3	409	100	FGG	peroxisomal acyl-coenzyme A oxidase 2-like
604	Zebra finch	Previous	105760364	LOC105760364	1	246	100	FGG	receptor-type tyrosine-protein phosphatase S-like
605	Zebra finch	Previous	100219753	LOC100219753	3	416	100	FGG	protein tyrosine phosphatase type IVA 3-like
606	Zebra finch	Previous	100230339	LOC100230339	5	843	100	FGG	putative protein arginine N-methyltransferase 9
607	Zebra finch	Previous	100230183	LOC100230183	5	485	100	FGG	caspase-6-like
608	Zebra finch	Previous	100224053	LOC100224053	3	476	100	FGG	thymidylate synthase-like
609	Zebra finch	Previous	105760139	LOC105760139	2	373	100	FGG	A disintegrin and metalloproteinase with thrombospondin motifs 15-like
610	Zebra finch	Previous	101233137	LOC101233137	2	291	100	FGG	plexin-A4-like
611	Zebra finch	Previous	100225901	LOC100225901	11	1302	100	FGG	probable ATP-dependent RNA helicase DDX52
612	Zebra finch	Previous	100218432	ADAM8	18	2157	8.7	FEG	disintegrin and metalloproteinase domain-containing protein 8
613	Zebra finch	Previous	105758768	STAMBP	10	1512	7.7	FEG	STAM-binding protein
614	Zebra finch	Previous	101234065	LOC101234065	3	255	100	FGG	ADP-ribosylation factor-like protein 5A
615	Zebra finch	Previous	100226481	LOC100226481	2	386	100	FGG	apoptotic protease-activating factor 1-like
616	Zebra finch	Previous	100221113	LOC100221113	6	681	71.4	FGG	outer dense fiber protein 2-like
617	Zebra finch	Previous	105760932	LOC105760932	3	253	100	FGG	probable RNA-binding protein 19
618	Zebra finch	Previous	100227495	KIF9	26	3129	27.1	FEG	kinesin-like protein KIF9
619	Zebra finch	Previous	105760496	LOC105760496	2	406	100	FGG	signal-induced proliferation-associated 1-like protein 1
620	Zebra finch	Previous	100231924	LOC100231924	2	1004	100	FGG	UPF0500 protein C1orf216-like
621	Zebra finch	Previous	100226911	LOC100226911	13	1566	36.9	FCG	28S ribosomal protein S29%2C mitochondrial
622	Zebra finch	Previous	100232555	FAM175A	10	1284	7.1	FEG	BRCA1-A complex subunit Abraxas
623	Zebra finch	Previous	105760956	LOC105760956	4	426	100	FGG	outer dense fiber protein 2-like
624	Zebra finch	Previous	100229054	LOC100229054	4	603	92.4	FGG	transmembrane protein 17-like
625	Zebra finch	Previous	100224723	GLT1D1	12	1044	4.2	FEG	glycosyltransferase 1 domain-containing protein 1
626	Zebra finch	Previous	105760135	LOC105760135	3	448	100	FGG	sulfhydryl oxidase 1-like
627	Zebra finch	Previous	105758630	LOC105758630	3	273	100	FGG	39S ribosomal protein L48%2C mitochondrial-like
628	Zebra finch	Previous	105760375	LOC105760375	7	723	100	FGG	coiled-coil domain-containing protein 180-like
629	Zebra finch	Previous	100217946	LOC100217946	4	468	100	FGG	LOW QUALITY PROTEIN: integral membrane protein 2A-like
630	Zebra finch	Previous	100217559	LOC100217559	3	285	61.4	FGG	DNA-directed RNA polymerase II subunit RPB11-a-like
631	Zebra finch	Previous	100226773	LOC100226773	15	2387	100	FGG	LOW QUALITY PROTEIN: integrator complex subunit 2-like
632	Zebra finch	Previous	100229862	CACNA1H	36	6930	1.3	FEG	voltage-dependent T-type calcium channel subunit alpha-1H
633	Zebra finch	Previous	100230029	LOC100230029	2	462	100	FGG	43 kDa receptor-associated protein of the synapse-like
634	Zebra finch	Previous	105759621	LOC105759621	5	392	100	FGG	DNA mismatch repair protein Msh3-like
635	Zebra finch	Previous	105758921	LOC105758921	30	3396	20.1	FEG	puromycin-sensitive aminopeptidase
636	Zebra finch	Previous	101233593	LOC101233593	3	377	100	FGG	cadherin-20-like
637	Zebra finch	Previous	105759515	LOC105759515	4	1014	94.5	FEG,FCG	uncharacterized protein LOC105759515
638	Zebra finch	Previous	100221467	OAF	8	744	9.3	FEG	out at first protein homolog
639	Zebra finch	Previous	105759779	LOC105759779	5	516	100	FGG	unconventional myosin-Ib-like
640	Zebra finch	Previous	101232927	LOC101232927	2	409	100	FGG	zinc finger protein Pegasus-like
641	Zebra finch	Previous	105760092	LOC105760092	1	768	100	FGG	regulator of G-protein signaling 12-like
642	Zebra finch	Previous	105760674	LOC105760674	6	861	100	FGG	E3 ubiquitin-protein ligase HERC2-like
643	Zebra finch	Previous	100226109	LOC100226109	3	1573	86.8	FGG	protein FAM35A-like
644	Zebra finch	Previous	105759869	LOC105759869	3	330	100	FGG	G-protein-signaling modulator 2-like
645	Zebra finch	Previous	100232412	LOC100232412	6	702	100	FGG	3-ketoacyl-CoA thiolase%2C mitochondrial-like
646	Zebra finch	Previous	101234221	LOC101234221	1	694	100	FGG	ESF1 homolog
647	Zebra finch	Previous	100219466	RBM27	22	3123	9.1	FEG	RNA-binding protein 27
648	Zebra finch	Previous	100223343	LOC100223343	11	1486	100	FGG	huntingtin-like
649	Zebra finch	Previous	105760250	LOC105760250	5	1002	100	FGG	TBC1 domain family member 9-like
650	Zebra finch	Previous	100226870	LOC100226870	8	1845	43.3	FEG,FCG	probable G-protein coupled receptor 135
651	Zebra finch	Previous	100218780	PALD1	22	2853	12.2	FEG	paladin
652	Zebra finch	Previous	100226209	LOC100226209	33	4791	6.2	FEG	uncharacterized protein LOC100226209
653	Zebra finch	Previous	100229337	LOC100229337	5	584	100	FGG	agmatinase%2C mitochondrial-like
654	Zebra finch	Previous	100223524	LOC100223524	4	1248	100	FGG	pleckstrin homology domain-containing family M member 1-like
655	Zebra finch	Previous	101233746	LOC101233746	4	511	100	FGG	voltage-dependent T-type calcium channel subunit alpha-1I-like
656	Zebra finch	Previous	100230940	LOC100230940	3	526	100	FGG	glutathione S-transferase theta-1-like
657	Zebra finch	Previous	105760216	LOC105760216	2	307	100	FGG	kinesin-like protein KIF13B
658	Zebra finch	Previous	100219345	LOC100219345	5	489	100	FGG	pleckstrin homology domain-containing family A member 1-like
659	Zebra finch	Previous	100217800	LOC100217800	4	406	100	FGG	LOW QUALITY PROTEIN: protein FAM177A1-like
660	Zebra finch	Previous	100222207	C8B	14	2127	22	FEG	complement component C8 beta chain
661	Zebra finch	Previous	100218155	LOC100218155	5	909	100	FGG	alpha-protein kinase 1-like
662	Zebra finch	Previous	100226579	LOC100226579	4	651	100	FGG	cullin-associated NEDD8-dissociated protein 1-like
663	Zebra finch	Previous	105759395	FAM149B1	11	1346	97.8	FGG	protein FAM149B1
664	Zebra finch	Previous	100218288	CLCN1	28	3993	19.5	FEG	chloride channel protein 1
665	Zebra finch	Previous	100219151	PDDC1	11	951	30.6	FEG	Parkinson disease 7 domain-containing protein 1
666	Zebra finch	Previous	100224939	LOC100224939	11	1484	100	FGG	WD repeat-containing protein 11-like
667	Zebra finch	Previous	100218485	LOC100218485	7	529	100	FGG	mitogen-activated protein kinase 14-like
668	Zebra finch	Previous	100217584	LOC100217584	6	660	75.5	FGG	nucleoside diphosphate kinase homolog 5-like
669	Zebra finch	Previous	100228910	EIF3F	10	903	21.4	FEG	eukaryotic translation initiation factor 3 subunit F
670	Zebra finch	Previous	105760073	LOC105760073	4	354	100	FGG	protein Jumonji-like
671	Zebra finch	Previous	100230614	LOC100230614	6	531	100	FGG	ovomucoid-like
672	Zebra finch	Previous	101233104	LOC101233104	8	1217	100	FGG	CREB-binding protein-like
673	Zebra finch	Previous	100226567	LOC100226567	7	1111	100	FGG	cell division cycle and apoptosis regulator protein 1-like
674	Zebra finch	Previous	100221486	HMCN2	76	11697	2.3	FEG	hemicentin-2
675	Zebra finch	Previous	100225960	DNASE1L3	8	999	20.6	FEG	deoxyribonuclease gamma isoform X2
676	Zebra finch	Previous	100226996	LOC100226996	7	1685	100	FGG	neural-cadherin-like
677	Zebra finch	Previous	105759847	LOC105759847	5	387	100	FGG	DNA-directed RNA polymerase II subunit RPB3-like
678	Zebra finch	Previous	100230268	LOC100230268	7	750	97.7	FGG,FEG	phosphoglycerate kinase-like
679	Zebra finch	Previous	100224168	LOC100224168	6	1182	100	FGG	forkhead box protein M1-like
680	Zebra finch	Previous	105760359	LOC105760359	3	445	100	FGG	ataxin-10-like
681	Zebra finch	Previous	105760239	LOC105760239	4	354	100	FGG	phosphatidylethanolamine-binding protein 4-like
682	Zebra finch	Previous	100221698	LOC100221698	3	1634	100	FGG	basic helix-loop-helix domain-containing protein KIAA2018-like
683	Zebra finch	Previous	105759981	LOC105759981	3	431	100	FGG	DCC-interacting protein 13-alpha-like
684	Zebra finch	Previous	105760533	LOC105760533	2	315	100	FGG	SH3 domain-containing protein 19-like
685	Zebra finch	Previous	100232270	TBX22	10	1446	2.4	FEG	LOW QUALITY PROTEIN: T-box transcription factor TBX22
686	Zebra finch	Previous	105759819	LOC105759819	2	393	100	FGG	cyclin-D-binding Myb-like transcription factor 1
687	Zebra finch	Previous	100228184	THOC5	18	1800	14.2	FEG	LOW QUALITY PROTEIN: THO complex subunit 5 homolog
688	Zebra finch	Previous	105759802	LOC105759802	4	383	100	FGG	E3 ubiquitin-protein ligase HECW2-like
689	Zebra finch	Previous	105759345	LOC105759345	5	378	100	FGG	ubiquitin-like domain-containing CTD phosphatase 1
690	Zebra finch	Previous	101233036	LOC101233036	3	388	100	FGG	E3 ubiquitin-protein ligase TRIM37-like
691	Zebra finch	Previous	105759655	LOC105759655	4	3348	75.8	FCG	endogenous retrovirus group K member 18 Pol protein-like
692	Zebra finch	Previous	105760149	LOC105760149	2	276	100	FGG	PH and SEC7 domain-containing protein 2-like
693	Zebra finch	Previous	100221269	LOC100221269	9	2319	100	FGG	cytoplasmic dynein 1 heavy chain 1-like
694	Zebra finch	Previous	100223123	LOC100223123	4	549	100	FGG	cyclin-dependent kinase 11B-like
695	Zebra finch	Previous	100220241	LOC100220241	6	822	70.3	FGG	matrix metalloproteinase-23-like
696	Zebra finch	Previous	105760752	LOC105760752	3	590	100	FGG	myelin transcription factor 1-like
697	Zebra finch	Previous	105759866	LOC105759866	4	423	100	FGG	collagen alpha-1(XIV) chain-like
698	Zebra finch	Previous	105760569	LOC105760569	4	564	100	FGG	zinc finger SWIM domain-containing protein 8-like
699	Zebra finch	Previous	105759193	LOC105759193	7	510	98.8	FGG	serine/threonine-protein kinase DCLK2-like
700	Zebra finch	Previous	100225360	LOC100225360	1	794	100	FGG	olfactomedin-4-like
701	Zebra finch	Previous	100218125	LOC100218125	10	2826	80.7	FGG (mixed)	zinc finger and BTB domain-containing protein 11-like
702	Zebra finch	Previous	100230567	ZBTB11	11	2781	4.8	FGG (mixed)	zinc finger and BTB domain-containing protein 11
703	Zebra finch	Previous	100221737	LOC100221737	4	322	100	FGG	transmembrane protein 87A-like
704	Zebra finch	Previous	100224285	LOC100224285	2	352	100	FGG	intraflagellar transport protein 22 homolog
705	Zebra finch	Previous	100220829	LOC100220829	1	843	100	FGG	probable G-protein coupled receptor 132
706	Zebra finch	Previous	105758459	LOC105758459	11	1353	78.1	FGG	serum albumin-like
707	Zebra finch	Previous	101233996	LOC101233996	4	519	100	FGG	short transient receptor potential channel 4-associated protein-like
708	Zebra finch	Previous	105759959	LOC105759959	2	259	100	FGG	pleckstrin homology-like domain family B member 2
709	Zebra finch	Previous	105760384	LOC105760384	5	370	100	FGG	TBC1 domain family member 19-like
710	Zebra finch	Previous	105760081	LOC105760081	5	586	100	FGG	protein FAM160B1-like
711	Zebra finch	Previous	100226401	LOC100226401	2	324	100	FGG	stathmin-2-like
712	Zebra finch	Previous	100218876	LOC100218876	1	1176	100	FGG	protein FAM46C
713	Zebra finch	Previous	105758724	LOC105758724	6	717	97.2	FGG	solute carrier family 13 member 3-like
714	Zebra finch	Previous	100218136	TAF1A	10	1272	0.6	FEG	TATA box-binding protein-associated factor RNA polymerase I subunit A
715	Zebra finch	Previous	100232400	LOC100232400	5	1037	100	FGG	methylenetetrahydrofolate reductase-like
716	Zebra finch	Previous	105760431	LOC105760431	7	891	100	FGG	tyrosine-protein kinase ITK/TSK-like
717	Zebra finch	Previous	105760716	LOC105760716	3	264	100	FGG	unconventional myosin-Ic-like
718	Zebra finch	Previous	105759894	LOC105759894	4	400	100	FGG	RNA-binding protein 25-like
719	Zebra finch	Previous	100222626	LOC100222626	2	552	100	FGG	5-hydroxytryptamine receptor 6-like
720	Zebra finch	Previous	100226450	GLB1	20	2472	19.7	FEG	beta-galactosidase
721	Zebra finch	Previous	100190229	LOC100190229	3	194	29.9	FEG	uncharacterized protein LOC100190229
722	Zebra finch	Previous	100218838	LOC100218838	6	735	100	FGG	serine/threonine-protein phosphatase 2A catalytic subunit alpha isoform
723	Zebra finch	Previous	100232142	LOC100232142	4	678	100	FGG,FCG	methylmalonyl-CoA epimerase%2C mitochondrial-like
724	Zebra finch	Previous	100226330	YARS2	6	975	0.6	FEG	tyrosine--tRNA ligase%2C mitochondrial
725	Zebra finch	Previous	105759948	LOC105759948	2	297	100	FGG	kelch-like protein 13
726	Zebra finch	Previous	101233305	LOC101233305	7	504	100	FGG	COMM domain-containing protein 7
727	Zebra finch	Previous	100225644	CUL4A	22	2838	4.1	FEG	cullin-4A
728	Zebra finch	Previous	105760142	LOC105760142	6	531	100	FGG	glutathione reductase%2C mitochondrial-like
729	Zebra finch	Previous	105758456	LOC105758456	3	300	100	FGG	voltage-gated potassium channel subunit beta-2-like
730	Zebra finch	Previous	100232235	LOC100232235	2	312	100	FGG	protein shisa-5-like
731	Zebra finch	Previous	100219765	LOC100219765	9	1058	100	FGG	LOW QUALITY PROTEIN: myosin-IIIa-like
732	Zebra finch	Previous	100232744	LOC100232744	11	2087	100	FGG	claspin-like
733	Zebra finch	Previous	100220687	LOC100220687	9	891	83.6	FGG,FEG	chitobiosyldiphosphodolichol beta-mannosyltransferase-like
734	Zebra finch	Previous	100221873	LOC100221873	20	2220	100	FGG,FCG	ATP-dependent RNA helicase DHX36
735	Zebra finch	Previous	100227103	FOXE3	4	1077	26	FEG	forkhead box protein E3
736	Zebra finch	Previous	100231581	LOC100231581	4	435	100	FGG	calcitonin receptor-like
737	Zebra finch	Previous	100221432	LOC100221432	2	576	100	FGG	serpin B6-like
738	Zebra finch	Previous	100226198	LOC100226198	6	783	90.5	FGG	probable bifunctional methylenetetrahydrofolate dehydrogenase/cyclohydrolase 2
739	Zebra finch	Previous	105760868	LOC105760868	9	1035	38.9	FCG	uncharacterized protein LOC105760868
740	Zebra finch	Previous	105759872	LOC105759872	3	276	100	FGG	eukaryotic translation initiation factor 2 subunit 2-like
741	Zebra finch	Previous	105759823	LOC105759823	2	320	100	FGG	E3 ubiquitin-protein ligase MYCBP2-like
742	Zebra finch	Previous	105760518	LOC105760518	1	204	100	FGG	succinate dehydrogenase assembly factor 3%2C mitochondrial-like
743	Zebra finch	Previous	105760367	LOC105760367	3	474	100	FGG	alsin-like
744	Zebra finch	Previous	105760211	LOC105760211	4	490	100	FGG	histone-lysine N-methyltransferase 2C-like
745	Zebra finch	Previous	100227156	LOC100227156	3	453	100	FGG	dual specificity protein kinase CLK4-like
746	Zebra finch	Previous	105760491	LOC105760491	5	456	100	FGG	ras GTPase-activating protein 2-like
747	Zebra finch	Previous	105760663	LOC105760663	6	764	100	FGG	kinesin-like protein KIF16B
748	Zebra finch	Previous	100225161	LOC100225161	13	1734	100	FGG	LOW QUALITY PROTEIN: polycystic kidney disease 2-like 1 protein
749	Zebra finch	Previous	105759450	LOC105759450	8	960	22.2	FEG	outer dense fiber protein 2-like
750	Zebra finch	Previous	105760477	LOC105760477	2	762	100	FGG	LOW QUALITY PROTEIN: GRIN2-like protein
751	Zebra finch	Previous	101233567	LOC101233567	4	516	100	FGG	collagen alpha-1(XXII) chain-like
752	Zebra finch	Previous	100231356	ZBTB47	7	2031	2.2	FEG	zinc finger and BTB domain-containing protein 47
753	Zebra finch	Previous	101232819	LOC101232819	7	1352	100	FGG	A disintegrin and metalloproteinase with thrombospondin motifs 13-like
754	Zebra finch	Previous	105760087	LOC105760087	1	162	100	FGG	cytochrome b-c1 complex subunit 7-like
755	Zebra finch	Previous	100230789	EIF4EBP1	6	1032	16.6	FEG	eukaryotic translation initiation factor 4E-binding protein 1
756	Zebra finch	Previous	100218205	LOC100218205	3	538	100	FGG	caspase-7-like
757	Zebra finch	Previous	105760721	LOC105760721	3	272	100	FGG	protein FAM91A1-like
758	Zebra finch	Previous	100220018	LOC100220018	3	607	100	FGG	CCR4-NOT transcription complex subunit 11-like
759	Zebra finch	Previous	100221145	LOC100221145	1	1896	100	FGG	F-box only protein 40
760	Zebra finch	Previous	100232317	LOC100232317	7	1283	100	FGG	roquin-2
761	Zebra finch	Previous	100217796	LOC100217796	4	814	100	FGG	spondin-2-like
762	Zebra finch	Previous	105760386	LOC105760386	3	431	100	FGG	erythroid differentiation-related factor 1-like
763	Zebra finch	Previous	100222461	IQCD	4	1032	10.2	FEG	IQ domain-containing protein D
764	Zebra finch	Previous	100225234	BTC	8	945	28	FEG	probetacellulin
765	Zebra finch	Previous	105760103	LOC105760103	2	174	100	FGG	28S ribosomal protein S11%2C mitochondrial-like
766	Zebra finch	Previous	105759846	LOC105759846	6	683	100	FGG	zinc transporter ZIP12-like
767	Zebra finch	Previous	105759713	LOC105759713	3	344	100	FGG	acetyl-CoA acetyltransferase A%2C mitochondrial-like
768	Zebra finch	Previous	100221125	OTOL1	8	1020	29.2	FEG	LOW QUALITY PROTEIN: otolin-1
769	Zebra finch	Previous	100222695	KCND3	8	1938	8.4	FEG	potassium voltage-gated channel subfamily D member 3
770	Zebra finch	Previous	100224918	LOC100224918	6	495	100	FGG	5'-AMP-activated protein kinase subunit gamma-2-like
771	Zebra finch	Previous	100222718	LOC100222718	15	2787	89.3	FGG	nebulin
772	Zebra finch	Previous	100220810	LOC100220810	10	1091	95.1	FGG,FCG	aldehyde dehydrogenase%2C mitochondrial-like
773	Zebra finch	Previous	101233885	OTOF	8	1008	40.2	FEG	otoferlin
774	Zebra finch	Previous	100221739	BAK1	6	789	52.2	FCG	LOW QUALITY PROTEIN: bcl-2 homologous antagonist/killer
775	Zebra finch	Previous	105759999	LOC105759999	3	622	76.7	FGG	acyl-CoA-binding domain-containing protein 5-like
776	Zebra finch	Previous	105759469	LOC105759469	6	918	91.3	FGG	ubiquitin carboxyl-terminal hydrolase 1-like
777	Zebra finch	Previous	100230344	WNT9B	4	994	42.6	FEG	protein Wnt-9b
778	Zebra finch	Previous	100219663	LOC100219663	5	767	100	FGG	beclin 1-associated autophagy-related key regulator-like
779	Zebra finch	Previous	100232243	LOC100232243	5	520	100	FGG	fatty acyl-CoA reductase 1-like
780	Zebra finch	Previous	100232411	LOXL4	18	2289	25.7	FEG	LOW QUALITY PROTEIN: lysyl oxidase homolog 4
781	Zebra finch	Previous	100231272	MTMR8	18	2214	19.7	FEG	myotubularin-related protein 8
782	Zebra finch	Previous	105759456	LOC105759456	8	966	26.4	FCG	uncharacterized protein LOC105759456
783	Zebra finch	Previous	105760119	LOC105760119	3	313	100	FGG	low-density lipoprotein receptor-related protein 1B-like
784	Zebra finch	Previous	105760240	LOC105760240	3	291	100	FGG	DNA polymerase alpha catalytic subunit-like
785	Zebra finch	Previous	100228499	CTSE	10	1308	9.9	FEG	cathepsin E
786	Zebra finch	Previous	105760576	LOC105760576	5	498	100	FGG	chromatin assembly factor 1 subunit B-like
787	Zebra finch	Previous	105760308	LOC105760308	2	688	100	FGG	mitogen-activated protein kinase kinase kinase 13-like
788	Zebra finch	Previous	100232579	LOC100232579	5	522	100	FGG	dnaJ homolog subfamily C member 7-like
789	Zebra finch	Previous	101234161	LOC101234161	6	930	55.2	FEG	translation factor GUF1%2C mitochondrial-like
790	Zebra finch	Previous	101233344	LOC101233344	8	810	100	FGG	LOW QUALITY PROTEIN: probable global transcription activator SNF2L1
791	Zebra finch	Previous	100230408	LOC100230408	3	381	100	FGG	la-related protein 1B-like isoform X1
792	Zebra finch	Previous	105760061	LOC105760061	5	894	100	FGG	protein FAM13B-like
793	Zebra finch	Previous	100229036	NOM1	12	2406	1.2	FEG	nucleolar MIF4G domain-containing protein 1
794	Zebra finch	Previous	100230006	LOC100230006	6	1221	100	FGG	gametogenetin-binding protein 2-like
795	Zebra finch	Previous	105759436	LOC105759436	3	1296	38.5	FEG	LOW QUALITY PROTEIN: uncharacterized protein LOC105759436
796	Zebra finch	Previous	100220936	LOC100220936	9	1273	100	FGG	myosin-9-like
797	Zebra finch	Previous	105759541	LOC105759541	3	483	100	FGG	zinc finger CCCH domain-containing protein 7B-like
798	Zebra finch	Previous	100232112	LOC100232112	3	622	100	FGG	39S ribosomal protein L15%2C mitochondrial
799	Zebra finch	Previous	100224988	LOC100224988	15	1581	70.7	FGG,FEG	protein DENND6A-like
800	Zebra finch	Previous	100221230	LOC100221230	13	2076	80.6	FGG	clathrin heavy chain 1-like
801	Zebra finch	Previous	100230588	LOC100230588	9	702	100	FGG	LOW QUALITY PROTEIN: kinetochore protein Nuf2-like
802	Zebra finch	Previous	100228936	LOC100228936	8	762	100	FGG	LOW QUALITY PROTEIN: nucleolar complex protein 4 homolog
803	Zebra finch	Previous	101233388	LOC101233388	3	432	100	FGG	transcriptional regulator ATRX-like
804	Zebra finch	Previous	105760616	LOC105760616	4	615	100	FGG	receptor-type tyrosine-protein phosphatase mu-like
805	Zebra finch	Previous	101232997	LOC101232997	3	377	100	FGG	cytotoxic and regulatory T-cell molecule-like
806	Zebra finch	Previous	105759712	LOC105759712	3	291	100	FGG	calcium-transporting ATPase type 2C member 1-like
807	Zebra finch	Previous	100220020	LOC100220020	1	1383	100	FGG	putative Polycomb group protein ASXL1
808	Zebra finch	Previous	105758713	LOC105758713	3	336	95.8	FGG	bromodomain and WD repeat-containing protein 1-like
809	Zebra finch	Previous	100190656	LOC100190656	5	504	100	FGG	putative mitochondrial ribosomal protein L47 variant 1
810	Zebra finch	Previous	105760691	LOC105760691	5	605	100	FGG	probable helicase senataxin
811	Zebra finch	Previous	100230279	LOC100230279	4	687	100	FGG	inositol-trisphosphate 3-kinase A-like
812	Zebra finch	Previous	105759760	LOC105759760	11	1495	100	FGG	condensin-2 complex subunit D3-like
813	Zebra finch	Previous	105758780	LOC105758780	14	7386	26.4	FEG	LOW QUALITY PROTEIN: uncharacterized protein LOC105758780
814	Zebra finch	Previous	100224734	LOC100224734	3	314	100	FGG	glucagon-like
815	Zebra finch	Previous	105759693	LOC105759693	2	270	100	FGG	malonyl-CoA decarboxylase%2C mitochondrial-like
816	Zebra finch	Previous	100224855	CCDC3	3	720	38.3	FEG	coiled-coil domain-containing protein 3
817	Zebra finch	Previous	100217838	LOC100217838	4	1092	100	FGG	LOW QUALITY PROTEIN: ataxin-7-like
818	Zebra finch	Previous	100228482	LOC100228482	7	891	100	FGG	LOW QUALITY PROTEIN: NF-kappa-B inhibitor zeta-like
819	Zebra finch	Previous	100219629	LOC100219629	7	672	100	FGG	protein FAM102A-like
820	Zebra finch	Previous	100224466	MFAP2	9	665	17.1	FEG	microfibrillar-associated protein 2
821	Zebra finch	Previous	100226639	BOD1L1	28	9189	3.4	FEG	biorientation of chromosomes in cell division protein 1-like 1
822	Zebra finch	Previous	100217793	LOC100217793	3	576	100	FGG	secernin-3-like
823	Zebra finch	Previous	101234178	LOC101234178	4	465	100	FGG	phosphatidylinositol 4-kinase alpha-like
824	Zebra finch	Previous	105760723	LOC105760723	4	513	100	FGG	sodium- and chloride-dependent taurine transporter-like
825	Zebra finch	Previous	100221461	LOC100221461	20	1908	4.1	FEG	LOW QUALITY PROTEIN: beta-galactosidase-1-like protein 2
826	Zebra finch	Previous	100224548	LOC100224548	1	786	100	FGG	serum deprivation-response protein-like
827	Zebra finch	Previous	100220714	LOC100220714	2	246	100	FGG	26S proteasome non-ATPase regulatory subunit 1-like
828	Zebra finch	Previous	105760264	LOC105760264	8	1638	100	FGG	crossover junction endonuclease EME1-like
829	Zebra finch	Previous	105760146	LOC105760146	5	560	100	FGG	peroxisomal acyl-coenzyme A oxidase 3-like
830	Zebra finch	Previous	105759753	LOC105759753	5	739	100	FGG	AT-rich interactive domain-containing protein 2-like
831	Zebra finch	Previous	100231227	AKAP13	32	4710	10.2	FEG	A-kinase anchor protein 13
832	Zebra finch	Previous	105760174	LOC105760174	3	297	100	FGG	WD repeat-containing protein 82-like
833	Zebra finch	Previous	105760283	LOC105760283	5	877	100	FGG	coiled-coil domain-containing protein 173-like
834	Zebra finch	Previous	101233658	LOC101233658	2	278	100	FGG	R-spondin-2-like
835	Zebra finch	Previous	100224421	LOC100224421	5	964	100	FGG	protein FAM199X
836	Zebra finch	Previous	100231050	LOC100231050	9	2457	89.3	FGG	rho GTPase-activating protein 11A-like
837	Zebra finch	Previous	105760141	LOC105760141	4	447	100	FGG	insulin-like growth factor 2 mRNA-binding protein 3
838	Zebra finch	Previous	101233634	LOC101233634	7	945	100	FGG	voltage-dependent L-type calcium channel subunit alpha-1C-like
839	Zebra finch	Previous	101234022	LOC101234022	2	279	100	FGG	lipoma-preferred partner homolog
840	Zebra finch	Previous	100226778	FANCM	27	6180	9.2	FEG	Fanconi anemia group M protein
841	Zebra finch	Previous	100223140	LOC100223140	7	595	100	FGG	LOW QUALITY PROTEIN: ceramide synthase 3-like
842	Zebra finch	Previous	100226940	LOC100226940	2	447	55.5	FGG	substance-K receptor-like
843	Zebra finch	Previous	100220983	LOC100220983	3	406	100	FGG	LOW QUALITY PROTEIN: homeobox protein Hox-C6-like
844	Zebra finch	Previous	100228629	MYBL2	13	1731	7.5	FCG	LOW QUALITY PROTEIN: myb-related protein B
845	Zebra finch	Previous	100219598	OSBP2	14	2112	3.4	FEG	oxysterol-binding protein 2
846	Zebra finch	Previous	105760881	LOC105760881	5	1293	66.8	FCG	LOW QUALITY PROTEIN: endogenous retrovirus group K member 11 Pol protein-like
847	Zebra finch	Previous	105760672	LOC105760672	3	290	100	FGG	adenylosuccinate lyase-like
848	Zebra finch	Previous	100220401	LOC100220401	4	422	100	FGG	LOW QUALITY PROTEIN: hepatic leukemia factor-like
849	Zebra finch	Previous	100218238	LOC100218238	5	1211	100	FGG	F-box/LRR-repeat protein 5-like
850	Zebra finch	Previous	100226210	LOC100226210	3	1593	100	FGG	rho GTPase-activating protein 7-like
851	Zebra finch	Previous	100228330	LOC100228330	7	618	100	FGG	oxysterol-binding protein-related protein 9-like
852	Zebra finch	Previous	105760358	LOC105760358	4	623	100	FGG	nucleoporin GLE1-like
853	Zebra finch	Previous	101233867	LOC101233867	4	543	100	FGG	outer dense fiber protein 2-like
854	Zebra finch	Previous	100221881	ALCAM	18	2142	4.2	FEG	CD166 antigen
855	Zebra finch	Previous	105760460	LOC105760460	4	1262	100	FGG	vacuolar protein sorting-associated protein 13B-like
856	Zebra finch	Previous	100224029	LOC100224029	5	625	100	FGG	alpha-1%2C3-mannosyl-glycoprotein 4-beta-N-acetylglucosaminyltransferase B-like
857	Zebra finch	Previous	101233255	LOC101233255	10	1860	100	FGG	cytoplasmic dynein 2 heavy chain 1-like
858	Zebra finch	Previous	105760145	LOC105760145	5	611	100	FGG	macrophage mannose receptor 1-like
859	Zebra finch	Previous	105760390	LOC105760390	4	555	100	FGG	MAP7 domain-containing protein 2-like
860	Zebra finch	Previous	100225355	CCDC157	7	1749	20.1	FEG	coiled-coil domain-containing protein 157
861	Zebra finch	Previous	105759257	LOC105759257	6	570	100	FGG	highly divergent homeobox-like
862	Zebra finch	Previous	100218175	LOC100218175	5	561	100	FGG	phosphatidylcholine transfer protein-like
863	Zebra finch	Previous	100217997	LOC100217997	7	2228	100	FGG	SH3 and PX domain-containing protein 2B
864	Zebra finch	Previous	105759579	LOC105759579	5	668	100	FGG	leucine-rich repeat-containing protein 40-like
865	Zebra finch	Previous	105760021	LOC105760021	4	337	100	FGG	WASH complex subunit strumpellin-like
866	Zebra finch	Previous	100231298	LOC100231298	6	683	100	FGG	dynamin-1-like protein
867	Zebra finch	Previous	105760407	LOC105760407	5	478	100	FGG	protein fantom-like
868	Zebra finch	Previous	100223038	LOC100223038	2	276	100	FGG	serine/threonine-protein kinase PAK 3-like
869	Zebra finch	Previous	105760586	LOC105760586	3	420	100	FGG	glutamate receptor 3-like
870	Zebra finch	Previous	105758827	LOC105758827	3	657	100	FGG	toll/interleukin-1 receptor domain-containing adapter protein-like
871	Zebra finch	Previous	105759867	LOC105759867	4	342	100	FGG	DCC-interacting protein 13-beta-like
872	Zebra finch	Previous	105760730	LOC105760730	3	797	100	FGG	coiled-coil domain-containing protein KIAA1407-like
873	Zebra finch	Previous	105760057	LOC105760057	4	490	100	FGG	clustered mitochondria protein homolog
874	Zebra finch	Previous	100219594	LOC100219594	4	763	100	FGG	structural maintenance of chromosomes protein 4-like
875	Zebra finch	Previous	105760083	LOC105760083	3	289	100	FGG	nuclear autoantigenic sperm protein-like
876	Zebra finch	Previous	100227218	UBB	2	1134	46.8	FEG	polyubiquitin-B
877	Zebra finch	Previous	100219615	LOC100219615	10	1197	32.4	FGG (mixed)	putative RNA-binding protein Luc7-like 2 isoform X1
878	Zebra finch	Previous	105760584	LOC105760584	5	555	100	FGG (mixed)	putative RNA-binding protein Luc7-like 2
879	Zebra finch	Previous	100224241	BOD1	6	912	38.2	FEG,FCG	biorientation of chromosomes in cell division protein 1
880	Zebra finch	Previous	100232265	LOC100232265	4	558	94.8	FGG	vesicle-trafficking protein SEC22c-like
881	Zebra finch	Previous	101233199	LOC101233199	3	375	100	FGG	calcyphosin-2-like
882	Zebra finch	Previous	105760782	LOC105760782	4	404	100	FGG	conserved oligomeric Golgi complex subunit 6-like
883	Zebra finch	Previous	101233384	LOC101233384	7	626	100	FGG	calpain-8-like
884	Zebra finch	Previous	100218001	LOC100218001	1	930	100	FGG	heparan sulfate glucosamine 3-O-sulfotransferase 1-like
885	Zebra finch	Previous	100218770	FAN1	16	3438	26.8	FEG	fanconi-associated nuclease 1
886	Zebra finch	Previous	100230451	LOC100230451	11	1192	100	FGG	receptor-type tyrosine-protein kinase FLT3-like
887	Zebra finch	Previous	101234017	LOC101234017	4	400	100	FGG	cullin-4A-like
888	Zebra finch	Previous	100232635	LOC100232635	3	641	100	FGG	CCR4-NOT transcription complex subunit 6-like
889	Zebra finch	Previous	101233771	LOC101233771	4	347	38.3	FCG	alveolar macrophage chemotactic factor-like
890	Zebra finch	Previous	100225961	LOC100225961	8	896	100	FGG (mixed)	receptor-type tyrosine-protein phosphatase gamma-like
891	Zebra finch	Previous	100230312	PTPRG	29	3762	10	FGG (mixed)	receptor-type tyrosine-protein phosphatase gamma
892	Zebra finch	Previous	101233177	LOC101233177	7	811	100	FGG	hexosaminidase D-like
893	Zebra finch	Previous	100225253	LOC100225253	9	924	100	FGG	LOW QUALITY PROTEIN: growth hormone-releasing hormone receptor-like
894	Zebra finch	Previous	105760733	LOC105760733	3	417	100	FGG	gamma-tubulin complex component 3-like
895	Zebra finch	Previous	100230621	LOC100230621	5	504	100	FGG	synaptophysin-like protein 1
896	Zebra finch	Previous	105760468	LOC105760468	3	438	100	FGG	brain-specific angiogenesis inhibitor 1-like
897	Zebra finch	Previous	105760448	LOC105760448	3	237	100	FGG	tumor protein p53-inducible protein 11
898	Zebra finch	Previous	100225675	LOC100225675	9	1452	100	FGG	hamartin-like
899	Zebra finch	Previous	105760517	LOC105760517	3	302	100	FGG	serine/threonine-protein kinase ULK1-like
900	Zebra finch	Previous	105760257	LOC105760257	2	237	100	FGG	dystrobrevin alpha-like
901	Zebra finch	Previous	100219858	LOC100219858	38	5829	100	FGG	myosin-3 isoform X1
902	Zebra finch	Previous	100222140	KIF23	26	2892	10	FEG	kinesin-like protein KIF23
903	Zebra finch	Previous	105759769	LOC105759769	3	359	100	FGG	vacuolar protein sorting-associated protein 54-like
904	Zebra finch	Previous	105760248	LOC105760248	5	443	100	FGG	cytohesin-4-like
905	Zebra finch	Previous	100222707	EAF2	8	768	5.5	FEG	ELL-associated factor 2
906	Zebra finch	Previous	100225135	LOC100225135	7	1197	100	FGG	T-complex protein 11-like protein 2
907	Zebra finch	Previous	100230249	DNAJC2	18	2136	2.1	FCG	dnaJ homolog subfamily C member 2
908	Zebra finch	Previous	100227166	MYO1C	32	3087	24.3	FEG	unconventional myosin-Ic
909	Zebra finch	Previous	100227761	LOC100227761	6	594	97.5	FGG	LOW QUALITY PROTEIN: GATA zinc finger domain-containing protein 1-like
910	Zebra finch	Previous	100225714	DNMBP	22	4368	16.7	FEG	LOW QUALITY PROTEIN: dynamin-binding protein
911	Zebra finch	Previous	101232888	LOC101232888	4	498	100	FGG	fermitin family homolog 2-like
912	Zebra finch	Previous	100223369	LOC100223369	4	537	74.3	FGG	serpin B6-like
913	Zebra finch	Previous	105760680	LOC105760680	4	257	100	FGG	polycomb group RING finger protein 6-like
914	Zebra finch	Previous	100227313	LOC100227313	42	4284	2.5	FEG	collagen alpha-4(IV) chain
915	Zebra finch	Previous	100219650	LOC100219650	2	1681	100	FGG	serine-rich coiled-coil domain-containing protein 2-like
916	Zebra finch	Previous	100190497	LOC100190497	3	207	100	FGG	putative NADH dehydrogenase 1 alpha subcomplex 4
917	Zebra finch	Previous	105760445	LOC105760445	4	446	100	FGG	DENN domain-containing protein 5B-like
918	Zebra finch	Previous	100224965	LOC100224965	4	474	100	FGG	transmembrane protein 237-like
919	Zebra finch	Previous	100224651	LOC100224651	2	944	100	FGG	thyroxine-binding globulin-like
920	Zebra finch	Previous	105759676	LOC105759676	2	411	100	FGG	teneurin-1-like
921	Zebra finch	Previous	105759439	LOC105759439	4	618	100	FGG	uncharacterized protein LOC105759439
922	Zebra finch	Previous	105760290	LOC105760290	3	291	100	FGG	secretogranin-3-like
923	Zebra finch	Previous	100225155	LOC100225155	14	1632	44.7	FGG (mixed)	cyclic nucleotide-gated cation channel beta-1-like
924	Zebra finch	Previous	100228036	LOC100228036	17	2004	37.4	FGG (mixed)	cyclic nucleotide-gated cation channel beta-1-like
925	Zebra finch	Previous	100219763	CNTN2	20	2790	15.9	FEG	LOW QUALITY PROTEIN: contactin-2
926	Zebra finch	Previous	100227598	HECTD4	83	14085	8.4	FEG	probable E3 ubiquitin-protein ligase HECTD4
927	Zebra finch	Previous	100225490	CFAP70	21	2316	10.1	FEG	cilia- and flagella-associated protein 70
928	Zebra finch	Previous	100224957	LOC100224957	7	709	100	FGG	tumor necrosis factor receptor superfamily member 8-like
929	Zebra finch	Previous	100227966	LOC100227966	5	525	100	FGG	beta-1-syntrophin-like
930	Zebra finch	Previous	100221757	LOC100221757	6	570	100	FGG	protein deglycase DJ-1
931	Zebra finch	Previous	100223432	LOC100223432	6	666	80.9	FGG	leucine-rich repeat flightless-interacting protein 2-like
932	Zebra finch	Previous	100224984	LOC100224984	3	411	100	FGG	chromatin accessibility complex protein 1-like
933	Zebra finch	Previous	100222537	LOC100222537	7	771	100	FGG	probable rRNA-processing protein EBP2
934	Zebra finch	Previous	100217798	LOC100217798	2	329	100	FGG	lymphocyte antigen 6E-like
935	Zebra finch	Previous	101232838	LOC101232838	3	249	100	FGG	WD repeat-containing protein 11-like
936	Zebra finch	Previous	100230412	TRAFD1	16	2154	39.2	FEG	TRAF-type zinc finger domain-containing protein 1
937	Zebra finch	Previous	105760746	LOC105760746	4	543	100	FGG	ankyrin repeat and SAM domain-containing protein 6-like
938	Zebra finch	Previous	100231423	LOC100231423	4	924	100	FGG	estradiol 17-beta-dehydrogenase 2-like
939	Zebra finch	Previous	100219547	LOC100219547	5	642	100	FGG	presenilins-associated rhomboid-like protein%2C mitochondrial
940	Zebra finch	Previous	100218308	LOC100218308	2	315	91.7	FGG	claw keratin-like
941	Zebra finch	Previous	100228405	TNS1	31	5385	5.5	FEG	LOW QUALITY PROTEIN: tensin-1
942	Zebra finch	Previous	105759829	LOC105759829	2	492	83.1	FGG	claw keratin-like
943	Zebra finch	Previous	101233977	LOC101233977	3	1083	100	FGG	FERM domain-containing protein 4B-like
944	Zebra finch	Previous	100227424	LOC100227424	5	722	100	FGG	dehydrogenase/reductase SDR family member 7-like
945	Zebra finch	Previous	100224359	LOC100224359	6	546	100	FGG	vasoactive intestinal polypeptide receptor 2-like
946	Zebra finch	Previous	105759475	LOC105759475	6	894	100	FGG	DEP domain-containing protein 1A-like
947	Zebra finch	Previous	100231040	LOC100231040	3	305	100	FGG	40S ribosomal protein S3a-like
948	Zebra finch	Previous	100228836	ABCA5	39	4740	3.6	FEG	ATP-binding cassette sub-family A member 5
949	Zebra finch	Previous	105760440	LOC105760440	5	549	100	FGG	kunitz-type protease inhibitor 1-like
950	Zebra finch	Previous	100222812	FNTA	10	1059	3.3	FEG	protein farnesyltransferase/geranylgeranyltransferase type-1 subunit alpha
951	Zebra finch	Previous	100220147	PIGY	1	231	100	FGG	phosphatidylinositol N-acetylglucosaminyltransferase subunit Y
952	Zebra finch	Previous	100222019	SRCIN1	22	2682	13.5	FEG	LOW QUALITY PROTEIN: SRC kinase signaling inhibitor 1
953	Zebra finch	Previous	105759250	LOC105759250	3	449	100	FGG	cytosol aminopeptidase-like
954	Zebra finch	Previous	100227874	DYSF	49	5868	7.6	FEG	dysferlin
955	Zebra finch	Previous	105760453	LOC105760453	5	1989	100	FGG	uncharacterized protein LOC105760453
956	Zebra finch	Previous	100226106	ADGRG3	10	1380	6	FEG	probable G-protein coupled receptor 97
957	Zebra finch	Previous	100219683	LOC100219683	10	1113	20.6	FEG	tRNA pseudouridine synthase-like 1
958	Zebra finch	Previous	100228233	LOC100228233	5	585	100	FGG	4-hydroxyphenylpyruvate dioxygenase-like
959	Zebra finch	Previous	105759820	LOC105759820	3	365	100	FGG	structural maintenance of chromosomes protein 3-like
960	Zebra finch	Previous	100230167	LOC100230167	3	720	100	FGG	LOW QUALITY PROTEIN: ecto-ADP-ribosyltransferase 4-like
961	Zebra finch	Previous	105760516	LOC105760516	4	628	100	FGG	interleukin-18 receptor 1-like
962	Zebra finch	Previous	100220538	LOC100220538	3	341	100	FGG	growth hormone-inducible transmembrane protein-like
963	Zebra finch	Previous	105760670	LOC105760670	4	417	100	FGG	glutamyl-tRNA(Gln) amidotransferase subunit A%2C mitochondrial-like
964	Zebra finch	Previous	100219097	LOC100219097	3	443	100	FGG	potassium-transporting ATPase subunit beta-like
965	Zebra finch	Previous	100229189	LOC100229189	4	763	59.4	FGG	protein Wnt-11-like
966	Zebra finch	Previous	100219320	LOC100219320	3	528	100	FGG	tyrosine-protein phosphatase non-receptor type 20-like
967	Zebra finch	Previous	100190313	NUDCD2	3	203	100	FGG	nudC domain-containing protein 2
968	Zebra finch	Previous	105759907	LOC105759907	3	387	100	FGG	C-1-tetrahydrofolate synthase%2C cytoplasmic-like
969	Zebra finch	Previous	101234070	LOC101234070	7	853	100	FGG	melanophilin-like
970	Zebra finch	Previous	105759954	LOC105759954	3	546	51.1	FEG	putative per-hexamer repeat protein 5
971	Zebra finch	Previous	105759782	LOC105759782	2	322	100	FGG	LON peptidase N-terminal domain and RING finger protein 3-like
972	Zebra finch	Previous	101233914	LOC101233914	12	1335	27.3	FEG	palmitoleoyl-protein carboxylesterase NOTUM-like
973	Zebra finch	Previous	100229953	LOC100229953	8	1146	100	FGG	LOW QUALITY PROTEIN: short transient receptor potential channel 4-associated protein-like
974	Zebra finch	Previous	100218392	LOC100218392	7	1174	100	FGG	pleckstrin homology domain-containing family M member 2-like
975	Zebra finch	Previous	105760605	LOC105760605	2	340	100	FGG	tubby-related protein 3-like
976	Zebra finch	Previous	100224390	LOC100224390	9	1098	100	FGG	ubiquitin-associated and SH3 domain-containing protein A-like
977	Zebra finch	Previous	100226516	LOC100226516	2	654	100	FGG	translation initiation factor IF-3%2C mitochondrial-like isoform X1
978	Zebra finch	Previous	100229964	LOC100229964	4	645	100	FGG	septin-11-like
979	Zebra finch	Previous	100224232	LOC100224232	10	1266	8.2	FGG (mixed)	sodium- and chloride-dependent glycine transporter 2-like
980	Zebra finch	Previous	100227391	SLC6A5	15	2055	55.2	FGG (mixed)	sodium- and chloride-dependent glycine transporter 2
981	Zebra finch	Previous	105759231	LOC105759231	6	642	96	FGG	LETM1 and EF-hand domain-containing protein 1%2C mitochondrial-like
982	Zebra finch	Previous	105759720	LOC105759720	2	268	100	FGG	D-beta-hydroxybutyrate dehydrogenase%2C mitochondrial-like
983	Zebra finch	Previous	100222993	WDR55	9	954	6.4	FCG	WD repeat-containing protein 55
984	Zebra finch	Previous	100219159	LOC100219159	5	1136	100	FGG	nischarin-like
985	Zebra finch	Previous	100222261	LOC100222261	3	609	100	FGG	hyaluronan synthase 2-like
986	Zebra finch	Previous	100225839	LOC100225839	7	639	100	FGG	KRR1 small subunit processome component homolog
987	Zebra finch	Previous	100219045	ARAP1	36	4266	9.3	FEG	LOW QUALITY PROTEIN: arf-GAP with Rho-GAP domain%2C ANK repeat and PH domain-containing protein 1
988	Zebra finch	Previous	100232431	ZDHHC8	13	2316	3.7	FEG	probable palmitoyltransferase ZDHHC8
989	Zebra finch	Previous	100220374	LOC100220374	3	744	100	FGG	rRNA-processing protein UTP23 homolog
990	Zebra finch	Previous	105759593	LOC105759593	4	363	100	FGG	UDP-glucuronic acid/UDP-N-acetylgalactosamine transporter-like
991	Zebra finch	Previous	101232919	LOC101232919	5	690	71.7	FGG	tRNA-dihydrouridine(47) synthase [NAD(P)(+)]-like
992	Zebra finch	Previous	100223144	LOC100223144	3	488	100	FGG	collagen alpha-1(XXIV) chain-like
993	Zebra finch	Previous	105758616	LOC105758616	5	606	100	FGG	voltage-dependent calcium channel subunit alpha-2/delta-4-like
994	Zebra finch	Previous	100224088	LOC100224088	1	1415	100	FGG	zinc finger protein 106-like
995	Zebra finch	Previous	101233183	TMBIM4	7	519	100	FCG	protein lifeguard 4
996	Zebra finch	Previous	105760217	LOC105760217	2	378	100	FGG	PHD finger protein 14-like
997	Zebra finch	Previous	105759229	LOC105759229	8	1164	87.5	FGG	actin filament-associated protein 1-like
998	Zebra finch	Previous	101233030	LOC101233030	7	1173	100	FGG	lymphocyte antigen 75-like
999	Zebra finch	Previous	100217828	LOC100217828	1	1815	100	FGG	NF-kappa-B-repressing factor-like
1000	Zebra finch	Previous	105760612	LOC105760612	2	318	100	FGG	calcium-dependent secretion activator 1-like
1001	Zebra finch	Previous	105760338	LOC105760338	5	524	100	FGG	protein kinase C eta type-like
1002	Zebra finch	Previous	105760501	LOC105760501	5	430	100	FGG	LOW QUALITY PROTEIN: thioredoxin reductase 2%2C mitochondrial-like
1003	Zebra finch	Previous	100218892	LOC100218892	6	597	100	FGG	methylosome protein 50-like
1004	Zebra finch	Previous	100220450	LOC100220450	4	315	100	FGG	pterin-4-alpha-carbinolamine dehydratase
1005	Zebra finch	Previous	100230876	LOC100230876	7	953	100	FGG	arylsulfatase D-like
1006	Zebra finch	Previous	100223070	LOC100223070	21	3282	19.5	FEG	complement receptor type 1-like
1007	Zebra finch	Previous	100226907	KMT2D	60	12792	7.4	FEG	LOW QUALITY PROTEIN: histone-lysine N-methyltransferase 2D
1008	Zebra finch	Previous	101233203	LOC101233203	3	2696	100	FGG	kinesin-like protein KIF26A
1009	Zebra finch	Previous	101233521	LOC101233521	3	356	100	FGG	ras-specific guanine nucleotide-releasing factor RalGPS1-like
1010	Zebra finch	Previous	100229760	LOC100229760	4	240	81.2	FCG	ubiquinol-cytochrome c reductase hinge protein-like
1011	Zebra finch	Previous	101233761	IL5RA	10	1353	10.3	FEG	interleukin-5 receptor subunit alpha
1012	Zebra finch	Previous	101233529	LOC101233529	4	286	100	FGG	interleukin-8-like
1013	Zebra finch	Previous	105759623	LOC105759623	2	277	100	FGG	uncharacterized protein KIAA1109-like
1014	Zebra finch	Previous	100220949	LOC100220949	6	468	100	FGG	LOW QUALITY PROTEIN: tetraspanin-15-like
1015	Zebra finch	Previous	105758810	LOC105758810	5	216	80.1	FCG	sodium/potassium-transporting ATPase subunit gamma-like
1016	Zebra finch	Previous	105760700	LOC105760700	3	230	100	FGG	heat shock 70 kDa protein 12A-like
1017	Zebra finch	Previous	100218059	LOC100218059	2	570	100	FGG	rhomboid-related protein 4-like
1018	Zebra finch	Previous	105760679	LOC105760679	2	305	100	FGG	V-type proton ATPase subunit H-like
1019	Zebra finch	Previous	105758973	LOC105758973	3	645	75.5	FEG	asparagine synthetase [glutamine-hydrolyzing]-like
1020	Zebra finch	Previous	105758974	LOC105758974	2	675	100	FGG	proline-rich protein HaeIII subfamily 1-like
1021	Zebra finch	Previous	105759249	LOC105759249	3	525	100	FGG	bifunctional heparan sulfate N-deacetylase/N-sulfotransferase 4-like
1022	Zebra finch	Previous	100217903	LOC100217903	16	1701	26.3	FEG	ALS2 C-terminal-like protein
1023	Zebra finch	Previous	100219751	TNFRSF1B	7	981	64.8	FGG	tumor necrosis factor receptor superfamily member 1B
1024	Zebra finch	Previous	100226186	ESYT2	26	2760	1.7	FEG	extended synaptotagmin-2
1025	Zebra finch	Previous	101232870	LOC101232870	22	2655	15.9	FCG	LOW QUALITY PROTEIN: flocculation protein FLO11-like
1026	Zebra finch	Previous	100222819	LOC100222819	13	1806	16.4	FEG	LOW QUALITY PROTEIN: dimethylaniline monooxygenase [N-oxide-forming] 1
1027	Zebra finch	Previous	101233517	LOC101233517	4	374	100	FGG	cysteine-rich with EGF-like domain protein 2-A
1028	Zebra finch	Previous	100221272	LOC100221272	1	381	100	FGG	histone H2B 5-like
1029	Zebra finch	Previous	105759735	LOC105759735	8	1308	100	FGG	striated muscle preferentially expressed protein kinase-like
1030	Zebra finch	Previous	100223695	DDT	2	175	58.3	FCG	D-dopachrome decarboxylase
1031	Zebra finch	Previous	105759540	LOC105759540	4	652	100	FGG	neurogenic locus notch homolog protein 2-like
1032	Zebra finch	Previous	100229969	RP1L1	11	6540	28	FEG	retinitis pigmentosa 1-like 1 protein
1033	Zebra finch	Previous	100229494	SKA1	5	567	100	FGG	spindle and kinetochore-associated protein 1
1034	Zebra finch	Previous	105759116	LOC105759116	8	1134	95	FEG	cell migration-inducing and hyaluronan-binding protein-like
1035	Zebra finch	Previous	751978	LOC751978	9	1713	12.5	FCG	actin%2C cytoplasmic 1
1036	Zebra finch	Previous	100224603	LOC100224603	4	580	100	FGG	A-kinase anchor protein 10%2C mitochondrial-like
1037	Zebra finch	Previous	105760055	LOC105760055	3	387	100	FGG	disks large homolog 1-like
1038	Zebra finch	Previous	105759582	LOC105759582	4	516	100	FGG	probable tRNA N6-adenosine threonylcarbamoyltransferase%2C mitochondrial
1039	Zebra finch	Previous	105759150	LOC105759150	49	6207	26.6	FEG	collagen alpha-6(IV) chain-like
1040	Zebra finch	Previous	100226407	LOC100226407	5	549	100	FGG	uncharacterized protein C2orf47 homolog%2C mitochondrial-like
1041	Zebra finch	Previous	100219053	LOC100219053	1	903	100	FGG	tubulin beta-5 chain-like
1042	Zebra finch	Previous	100220406	LOC100220406	9	1077	99.1	FGG	LOW QUALITY PROTEIN: peptidyl-prolyl cis-trans isomerase FKBP9-like
1043	Zebra finch	Previous	101233844	LOC101233844	14	1398	100	FGG,FCG	LOW QUALITY PROTEIN: histone deacetylase 10-like
1044	Zebra finch	Previous	100223821	CSMD2	65	10032	2.9	FEG	CUB and sushi domain-containing protein 2
1045	Zebra finch	Previous	105760720	LOC105760720	4	639	100	FGG	glycerol-3-phosphate acyltransferase 1%2C mitochondrial-like
1046	Zebra finch	Previous	105759476	LOC105759476	5	504	71.8	FGG	serine/arginine-rich splicing factor 11-like
1047	Zebra finch	Previous	101233244	LOC101233244	11	966	2.6	FEG	serine/arginine-rich splicing factor 11
1048	Zebra finch	Previous	105760072	LOC105760072	2	228	100	FGG	erythroid differentiation-related factor 1-like
1049	Zebra finch	Previous	105758836	LOC105758836	5	384	95.8	FGG	protein SMG5-like
1050	Zebra finch	Previous	100218671	LOC100218671	2	1379	100	FGG	peroxisomal bifunctional enzyme-like
1051	Zebra finch	Previous	100232115	LOC100232115	7	1187	100	FGG	SPARC-like
1052	Zebra finch	Previous	105759923	LOC105759923	3	258	100	FGG	syntaxin-2-like
1053	Zebra finch	Previous	100229775	LOC100229775	5	750	100	FGG	LOW QUALITY PROTEIN: programmed cell death protein 4-like
1054	Zebra finch	Previous	100227145	LOC100227145	5	615	100	FGG	LOW QUALITY PROTEIN: sushi repeat-containing protein SRPX-like
1055	Zebra finch	Previous	100222239	LOC100222239	4	423	56	FGG	LOW QUALITY PROTEIN: YY1-associated factor 2-like
1056	Zebra finch	Previous	100222408	LOC100222408	7	1000	100	FGG	UHRF1-binding protein 1-like
1057	Zebra finch	Previous	105759666	LOC105759666	3	257	100	FGG	lysophosphatidic acid phosphatase type 6-like
1058	Zebra finch	Previous	100230964	LOC100230964	3	475	100	FGG	serine/threonine-protein phosphatase PP1-gamma catalytic subunit B-like
1059	Zebra finch	Previous	105760753	LOC105760753	2	281	100	FGG	basic leucine zipper and W2 domain-containing protein 2-like
1060	Zebra finch	Previous	105759883	LOC105759883	6	690	69.3	FGG	histone deacetylase 3-like
1061	Zebra finch	Previous	105759933	LOC105759933	3	339	100	FGG	protein unc-79 homolog
1062	Zebra finch	Previous	100231635	LOC100231635	6	630	99.4	FGG	solute carrier family 25 member 48-like
1063	Zebra finch	Previous	100228728	LOC100228728	7	1058	100	FGG	filamin-B-like
1064	Zebra finch	Previous	100226495	LOC100226495	1	1194	100	FGG	transcription termination factor 2%2C mitochondrial-like
1065	Zebra finch	Previous	100227142	LOC100227142	6	600	96.8	FGG	LOW QUALITY PROTEIN: deoxycytidine kinase-like
1066	Zebra finch	Previous	100229816	PINK1	9	1908	14.6	FEG	serine/threonine-protein kinase PINK1%2C mitochondrial
1067	Zebra finch	Previous	105760587	LOC105760587	3	343	100	FGG	max-interacting protein 1
1068	Zebra finch	Previous	100222000	SOGA1	15	3981	1.6	FEG	LOW QUALITY PROTEIN: protein SOGA1
1069	Zebra finch	Previous	100222860	LOC100222860	4	561	100	FGG	LOW QUALITY PROTEIN: serine/threonine-protein phosphatase 4 regulatory subunit 3A-like
1070	Zebra finch	Previous	101233979	LOC101233979	3	320	100	FGG	membrane magnesium transporter 1-like
1071	Zebra finch	Previous	100230604	LOC100230604	2	1626	100	FGG	zinc finger protein 831-like
1072	Zebra finch	Previous	100232787	EMC1	25	3027	0.5	FEG	LOW QUALITY PROTEIN: ER membrane protein complex subunit 1
1073	Zebra finch	Previous	105759711	LOC105759711	3	1068	100	FGG	putative RNA polymerase II subunit B1 CTD phosphatase RPAP2
1074	Zebra finch	Previous	105760499	LOC105760499	4	397	100	FGG	baculoviral IAP repeat-containing protein 7-B-like
1075	Zebra finch	Previous	105760380	LOC105760380	1	340	100	FGG	GDNF family receptor alpha-1-like
1076	Zebra finch	Previous	100220668	SPOCK2	12	1152	0.4	FCG	testican-2
1077	Zebra finch	Previous	105759647	LOC105759647	2	397	100	FGG	alpha-L-iduronidase-like
1078	Zebra finch	Previous	101233575	LOC101233575	3	246	100	FGG	ubiquitin-conjugating enzyme E2 D3-like
1079	Zebra finch	Previous	101233624	LOC101233624	4	747	100	FGG	alcohol dehydrogenase class-3-like
1080	Zebra finch	Previous	105760630	LOC105760630	2	474	100	FGG	zinc finger FYVE domain-containing protein 9-like
1081	Zebra finch	Previous	100229268	ALPK3	16	2739	5.9	FEG	alpha-protein kinase 3
1082	Zebra finch	Previous	105760394	LOC105760394	1	560	100	FGG	membrane-associated guanylate kinase%2C WW and PDZ domain-containing protein 2-like
1083	Zebra finch	Previous	105760322	LOC105760322	3	297	100	FGG	ankyrin-3-like
1084	Zebra finch	Previous	100226396	LOC100226396	9	1187	100	FGG	protein polybromo-1-like
1085	Zebra finch	Previous	100219789	PHKA1	38	4203	19.6	FEG	phosphorylase b kinase regulatory subunit alpha%2C skeletal muscle isoform
1086	Zebra finch	Previous	105760833	LOC105760833	1	2199	100	FGG	endogenous retrovirus group K member 113 Pol protein-like
1087	Zebra finch	Previous	100231699	LOC100231699	13	1449	100	FGG	lysophospholipid acyltransferase 5-like
1088	Zebra finch	Previous	100230497	LOC100230497	1	366	100	FGG	bone sialoprotein 2-like
1089	Zebra finch	Previous	100221306	LOC100221306	8	1296	92.4	FGG	keratin%2C type I cytoskeletal 19-like
1090	Zebra finch	Previous	105760043	LOC105760043	2	404	100	FGG	putative tyrosine-protein phosphatase auxilin
1091	Zebra finch	Previous	100231304	LOC100231304	5	757	83.2	FGG	cytochrome P450 2H2-like
1092	Zebra finch	Previous	100190235	ENY2	2	160	100	FGG	transcription and mRNA export factor ENY2
1093	Zebra finch	Previous	100231134	LOC100231134	41	5040	8.4	FEG	complement C4-like
1094	Zebra finch	Previous	101233443	LOC101233443	7	600	100	FGG	brain-specific angiogenesis inhibitor 1-associated protein 2-like protein 2
1095	Zebra finch	Previous	100231594	LOC100231594	7	1090	100	FGG	integrin alpha-6-like
1096	Zebra finch	Previous	100221068	MCCC1	17	1977	9	FEG	methylcrotonoyl-CoA carboxylase subunit alpha%2C mitochondrial
1097	Zebra finch	Previous	100217474	HMGXB3	19	3981	3.2	FEG	HMG domain-containing protein 3
1098	Zebra finch	Previous	100230929	LOC100230929	9	678	91.2	FGG	Golgi pH regulator-like
1099	Zebra finch	Previous	101233790	LOC101233790	7	804	100	FGG	nucleoporin GLE1-like
1100	Zebra finch	Previous	105760727	LOC105760727	2	316	100	FGG	protein cereblon-like
1101	Zebra finch	Previous	105759179	LOC105759179	5	735	100	FGG	26S proteasome non-ATPase regulatory subunit 6-like
1102	Zebra finch	Previous	105760675	LOC105760675	4	327	100	FGG	solute carrier family 25 member 47-like
1103	Zebra finch	Previous	101233376	LOC101233376	3	465	100	FGG	kinesin-like protein KIF21A
1104	Zebra finch	Previous	100227690	DNAAF2	8	1680	14.6	FCG	protein kintoun
1105	Zebra finch	Previous	100227360	LOC100227360	3	405	100	FGG	pecanex-like protein 1
1106	Zebra finch	Previous	105760075	LOC105760075	7	972	100	FGG	GON-4-like protein
1107	Zebra finch	Previous	105759874	LOC105759874	7	730	100	FGG	leucine-rich repeat and calponin homology domain-containing protein 3-like
1108	Zebra finch	Previous	105759833	LOC105759833	2	538	100	FGG	probable tRNA (uracil-O(2)-)-methyltransferase
1109	Zebra finch	Previous	100229617	LOC100229617	10	2484	8.9	FEG	rho GTPase-activating protein 7-like
1110	Zebra finch	Previous	105760165	LOC105760165	5	718	100	FGG	polyhomeotic-like protein 1
1111	Zebra finch	Previous	100226883	LOC100226883	3	507	100	FGG	serine/threonine-protein kinase 40-like
1112	Zebra finch	Previous	100226053	LOC100226053	1	314	100	FGG	synaptotagmin-16-like
1113	Zebra finch	Previous	100217833	LOC100217833	7	2127	18.3	FEG	zinc finger protein 345-like
1114	Zebra finch	Previous	100225523	LOC100225523	3	428	100	FGG	cathepsin Z-like
1115	Zebra finch	Previous	100220060	LOC100220060	12	1341	82.9	FGG (mixed)	glycerol-3-phosphate acyltransferase 3 isoform X1
1116	Zebra finch	Previous	100222939	LOC100222939	13	1296	14.4	FEG,FGG (mixed)	LOW QUALITY PROTEIN: glycerol-3-phosphate acyltransferase 3-like
1117	Zebra finch	Previous	100219494	LOC100219494	8	729	90.7	FGG	replication factor C subunit 2-like
1118	Zebra finch	Previous	100218613	LOC100218613	5	769	100	FGG	integral membrane protein DGCR2/IDD-like
1119	Zebra finch	Previous	101234010	LOC101234010	5	576	100	FGG	proton-coupled amino acid transporter 4-like
1120	Zebra finch	Previous	105760929	LOC105760929	5	747	99.5	FGG	myotubularin-related protein 3-like
1121	Zebra finch	Previous	100220447	LOC100220447	6	600	100	FGG	intraflagellar transport protein 57 homolog
1122	Zebra finch	Previous	105760953	LOC105760953	1	210	100	FGG	mediator of RNA polymerase II transcription subunit 27-like
1123	Zebra finch	Previous	100231350	LOC100231350	8	882	100	FGG	V-type proton ATPase catalytic subunit A-like
1124	Zebra finch	Previous	105758867	LOC105758867	2	108	100	FGG	28S ribosomal protein S29%2C mitochondrial-like
1125	Zebra finch	Previous	100230008	SMG8	6	2991	4.9	FCG	protein SMG8
1126	Zebra finch	Previous	105760193	LOC105760193	4	638	100	FGG	rho-associated protein kinase 1-like
1127	Zebra finch	Previous	105759768	LOC105759768	3	316	100	FGG	ATP-dependent RNA helicase A-like
1128	Zebra finch	Previous	100228624	LOC100228624	4	531	100	FGG	NADP-dependent malic enzyme%2C mitochondrial-like
1129	Zebra finch	Previous	100228439	SHISA6	8	1209	14.2	FEG	protein shisa-6 homolog
1130	Zebra finch	Previous	100217638	LOC100217638	2	3080	100	FGG	nance-Horan syndrome protein
1131	Zebra finch	Previous	100231465	NARS	18	1899	15.9	FEG	asparagine--tRNA ligase%2C cytoplasmic
1132	Zebra finch	Previous	100229696	LOC100229696	4	562	100	FGG	CWF19-like protein 2
1133	Zebra finch	Previous	100229627	LOC100229627	4	407	100	FGG	lethal(3)malignant brain tumor-like protein 1
1134	Zebra finch	Previous	100227656	LOC100227656	7	774	100	FGG	spectrin alpha chain%2C non-erythrocytic 1-like
1135	Zebra finch	Previous	105760342	LOC105760342	4	434	100	FGG	la-related protein 4B-like
1136	Zebra finch	Previous	100222789	LOC100222789	2	378	100	FGG	grpE protein homolog 1%2C mitochondrial-like
1137	Zebra finch	Previous	100223516	LOC100223516	1	433	100	FGG	homeobox protein CDX-1-like
1138	Zebra finch	Previous	105759585	LOC105759585	2	288	100	FGG	nuclear pore complex protein Nup214-like
1139	Zebra finch	Previous	100221159	PRPF3	14	1983	8.4	FEG	U4/U6 small nuclear ribonucleoprotein Prp3
1140	Zebra finch	Previous	105758510	SKA2	5	510	21.2	FEG	spindle and kinetochore-associated protein 2
1141	Zebra finch	Previous	100230504	LOC100230504	4	474	100	FGG	programmed cell death protein 4-like
1142	Zebra finch	Previous	101233031	LOC101233031	3	291	100	FGG	alpha-2-macroglobulin-like
1143	Zebra finch	Previous	100227249	PTRH1	8	987	30.8	FCG	probable peptidyl-tRNA hydrolase
1144	Zebra finch	Previous	100221529	LOC100221529	5	595	100	FGG	protein kinase C and casein kinase substrate in neurons protein 3-like
1145	Zebra finch	Previous	100232588	LOC100232588	2	417	100	FGG	methyltransferase-like protein 6
1146	Zebra finch	Previous	100228177	BLMH	14	1686	18.9	FEG	bleomycin hydrolase
1147	Zebra finch	Previous	100223584	LOC100223584	4	738	100	FGG	thrombospondin-1-like
1148	Zebra finch	Previous	100226006	LOC100226006	6	890	100	FGG	protein Spindly-like
1149	Zebra finch	Previous	105760476	LOC105760476	4	546	100	FGG	chromodomain-helicase-DNA-binding protein 1-like
1150	Zebra finch	Previous	105758888	LOC105758888	2	246	100	FGG	differentially expressed in FDCP 6 homolog
1151	Zebra finch	Previous	105759913	LOC105759913	7	706	100	FGG	pleckstrin homology domain-containing family A member 8-like
1152	Zebra finch	Previous	100231146	LOC100231146	4	540	100	FGG	60S ribosomal protein L3-like
1153	Zebra finch	Previous	101234239	LOC101234239	3	1137	100	FGG	zinc finger protein 831-like
1154	Zebra finch	Previous	100221320	LOC100221320	1	798	100	FGG	U11/U12 small nuclear ribonucleoprotein 35 kDa protein-like
1155	Zebra finch	Previous	105758908	LOC105758908	7	537	87.7	FCG	proteasome activator complex subunit 3-like
1156	Zebra finch	Previous	100225580	LOC100225580	5	722	100	FGG	histone-lysine N-methyltransferase SETD7-like
1157	Zebra finch	Previous	100227533	LOC100227533	40	6177	2.8	FEG	myosin-13
1158	Zebra finch	Previous	105760432	LOC105760432	4	418	100	FGG	phosphorylase b kinase regulatory subunit alpha%2C liver isoform-like
1159	Zebra finch	Previous	100225257	ACACA	56	6900	4.7	FEG	acetyl-CoA carboxylase 1
1160	Zebra finch	Previous	105760299	LOC105760299	4	266	100	FGG	kelch domain-containing protein 1-like
1161	Zebra finch	Previous	105760813	LOC105760813	4	617	100	FGG	trafficking protein particle complex subunit 10-like
1162	Zebra finch	Previous	100229235	LOC100229235	5	698	100	FGG	oxysterols receptor LXR-alpha-like
1163	Zebra finch	Previous	105759699	LOC105759699	3	360	100	FGG	PAX-interacting protein 1-like
1164	Zebra finch	Previous	100221913	ASXL1	16	5076	3.9	FEG	putative Polycomb group protein ASXL1
1165	Zebra finch	Previous	100218309	LOC100218309	3	637	86.7	FGG	class II histocompatibility antigen%2C B-L beta chain-like
1166	Zebra finch	Previous	100221806	LOC100221806	9	1094	100	FGG	pre-mRNA-splicing factor CWC22 homolog
1167	Zebra finch	Previous	100221937	LOC100221937	9	1416	27.2	FEG	exocyst complex component 4
1168	Zebra finch	Previous	100230613	LOC100230613	6	660	97.7	FGG	4-hydroxybenzoate polyprenyltransferase%2C mitochondrial-like
1169	Zebra finch	Previous	101233259	LOC101233259	8	621	100	FGG	nardilysin-like
1170	Zebra finch	Previous	100220475	LOC100220475	7	1392	100	FGG	LOW QUALITY PROTEIN: interphotoreceptor matrix proteoglycan 2-like
1171	Zebra finch	Previous	100220779	LOC100220779	13	2022	9.9	FEG	exocyst complex component 1-like
1172	Zebra finch	Previous	100219886	LOC100219886	7	1374	74.2	FCG	scavenger receptor cysteine-rich domain-containing group B protein-like
1173	Zebra finch	Previous	105760792	LOC105760792	2	593	100	FGG	intraflagellar transport protein 57 homolog
1174	Zebra finch	Previous	105759790	LOC105759790	2	327	100	FGG	gamma-aminobutyric acid receptor subunit beta-2-like
1175	Zebra finch	Previous	100231819	STC1	9	1080	20.7	FEG	LOW QUALITY PROTEIN: stanniocalcin-1
1176	Zebra finch	Previous	100225742	PDE5A	24	2544	0.8	FGG (mixed)	LOW QUALITY PROTEIN: cGMP-specific 3'%2C5'-cyclic phosphodiesterase
1177	Zebra finch	Previous	100226777	LOC100226777	3	383	100	FGG (mixed)	cGMP-specific 3'%2C5'-cyclic phosphodiesterase-like
1178	Zebra finch	Previous	101233124	LOC101233124	4	679	100	FGG	autophagy-related protein 2 homolog B-like
1179	Zebra finch	Previous	100222390	LOC100222390	3	567	100	FGG	tubulin delta chain-like
1180	Zebra finch	Previous	100227005	LOC100227005	4	774	100	FGG	LOW QUALITY PROTEIN: myb/SANT-like DNA-binding domain-containing protein 4
1181	Zebra finch	Previous	101234104	LOC101234104	3	638	100	FGG	extended synaptotagmin-2-like
1182	Zebra finch	Previous	100219557	LOC100219557	2	1544	100	FGG	LOW QUALITY PROTEIN: major facilitator superfamily domain-containing protein 6-like
1183	Zebra finch	Previous	100232209	LOC100232209	1	381	100	FGG	histone H2B 1/2/3/4/6
1184	Zebra finch	Previous	100229276	LOC100229276	1	390	100	FGG	histone H2A-IV
1185	Zebra finch	Previous	100223068	CDH17	20	2673	10.7	FCG	cadherin-17
1186	Zebra finch	Previous	101233350	LOC101233350	3	280	100	FGG	phosphatidate phosphatase PPAPDC1A
1187	Zebra finch	Previous	105760688	LOC105760688	4	656	100	FGG	sodium-driven chloride bicarbonate exchanger-like
1188	Zebra finch	Previous	101233270	LOC101233270	2	558	100	FGG	sodium/hydrogen exchanger 4-like
1189	Zebra finch	Previous	100226410	LOC100226410	1	306	100	FGG	feather keratin 1-like
1190	Zebra finch	Previous	105759653	LOC105759653	2	1170	100	FGG	protein-methionine sulfoxide oxidase MICAL3-like
1191	Zebra finch	Previous	100222199	LOC100222199	9	1717	100	FGG	DENN domain-containing protein 3-like
1192	Zebra finch	Previous	105759834	LOC105759834	4	620	100	FGG	protein transport protein Sec24B-like
1193	Zebra finch	Previous	100230250	LOC100230250	6	930	61	FCG	inorganic pyrophosphatase-like
1194	Zebra finch	Previous	100230733	LOC100230733	4	513	100	FGG	STE20-related kinase adapter protein beta-like
1195	Zebra finch	Previous	100229935	LOC100229935	8	2494	90	FGG	copper-transporting ATPase 2-like
1196	Zebra finch	Previous	100219040	LOC100219040	2	1371	100	FGG	plexin-A2
1197	Zebra finch	Previous	100223067	LOC100223067	2	570	100	FGG	leukocyte elastase inhibitor-like
1198	Zebra finch	Previous	100190271	LOC100190271	6	528	100	FGG	putative DnaJ subfamily C member 8
1199	Zebra finch	Previous	100221660	LOC100221660	27	5943	2.9	FEG	LOW QUALITY PROTEIN: sodium channel protein type 8 subunit alpha
1200	Zebra finch	Previous	100230232	LOC100230232	8	858	79.4	FGG	chymotrypsin-like elastase family member 2A
1201	Zebra finch	Previous	105760409	LOC105760409	3	415	100	FGG	neural cell adhesion molecule L1-like protein
1202	Zebra finch	Previous	100217596	LOC100217596	5	555	100	FGG	60S ribosomal protein L7-like
1203	Zebra finch	Previous	100190511	LOC100190511	6	471	79.2	FGG	putative sin3-associated polypeptide 18 kDa
1204	Zebra finch	Previous	105759903	LOC105759903	3	381	100	FGG	protein cereblon-like
1205	Zebra finch	Previous	101233155	LOC101233155	1	900	100	FGG	zinc finger protein 239-like
1206	Zebra finch	Previous	101234244	LOC101234244	3	364	100	FGG	vasoactive intestinal polypeptide receptor-like
1207	Zebra finch	Previous	100218893	RRM1	17	2292	15.2	FEG	ribonucleoside-diphosphate reductase large subunit
1208	Zebra finch	Previous	100220459	LOC100220459	3	545	100	FGG	transcription initiation factor IIA subunit 1-like
1209	Zebra finch	Previous	100219366	LOC100219366	3	678	100	FGG	type I iodothyronine deiodinase-like
1210	Zebra finch	Previous	105760292	LOC105760292	5	679	100	FGG	disco-interacting protein 2 homolog A-like
1211	Zebra finch	Previous	105759576	LOC105759576	5	670	100	FGG	serine/threonine-protein kinase mTOR-like
1212	Zebra finch	Previous	101233586	LOC101233586	8	903	38.6	FEG	C-type lectin domain family 4 member D
1213	Zebra finch	Previous	105760790	LOC105760790	2	504	100	FGG	calcineurin-binding protein cabin-1-like
1214	Zebra finch	Previous	105759816	LOC105759816	3	354	100	FGG	ethanolamine-phosphate phospho-lyase-like
1215	Zebra finch	Previous	105760629	LOC105760629	3	386	100	FGG	coiled-coil domain-containing protein 132-like
1216	Zebra finch	Previous	105759654	LOC105759654	3	316	100	FGG	ATPase family AAA domain-containing protein 2-like
1217	Zebra finch	Previous	101233893	LOC101233893	16	1635	13.6	FEG	LOW QUALITY PROTEIN: ovochymase-2-like
1218	Zebra finch	Previous	100232069	RGCC	5	462	22.9	FEG	regulator of cell cycle RGCC
1219	Zebra finch	Previous	100226837	LOC100226837	7	883	100	FGG	integrator complex subunit 10-like
1220	Zebra finch	Previous	105759718	LOC105759718	2	327	100	FGG	LETM1 and EF-hand domain-containing protein 1%2C mitochondrial-like
1221	Zebra finch	Previous	100226273	LOC100226273	2	780	100	FGG	complement C1q tumor necrosis factor-related protein 6-like
1222	Zebra finch	Previous	100222267	LOC100222267	3	641	100	FGG	chromodomain Y-like protein
1223	Zebra finch	Previous	105759286	EXD2	3	450	92.2	FGG	exonuclease 3'-5' domain-containing protein 2
1224	Zebra finch	Previous	100218482	PITRM1	30	3663	4.9	FEG	presequence protease%2C mitochondrial
1225	Zebra finch	Previous	100226216	LOC100226216	13	1521	100	FGG	chloride anion exchanger-like
1226	Zebra finch	Previous	101233231	LOC101233231	4	571	100	FGG	G patch domain-containing protein 1-like
1227	Zebra finch	Previous	100226262	LRSAM1	18	1542	4	FCG	E3 ubiquitin-protein ligase LRSAM1
1228	Zebra finch	Previous	100229495	LHX4	8	1236	29.5	FEG	LIM/homeobox protein Lhx4
1229	Zebra finch	Previous	105759329	LOC105759329	6	582	62.9	FCG	vesicular integral-membrane protein VIP36-like
1230	Zebra finch	Previous	100226251	LOC100226251	3	825	100	FGG	LOW QUALITY PROTEIN: nuclear receptor subfamily 4 group A member 3-like
1231	Zebra finch	Previous	100225598	RECQL5	20	3264	7	FEG	ATP-dependent DNA helicase Q5
1232	Zebra finch	Previous	100221177	TRAF3IP1	15	2043	4.1	FEG	TRAF3-interacting protein 1
1233	Zebra finch	Previous	100228156	LOC100228156	9	695	100	FGG	LOW QUALITY PROTEIN: fatty acid desaturase 1-like
1234	Zebra finch	Previous	101233080	LOC101233080	5	1773	29.6	FEG	acyl-coenzyme A thioesterase 1-like
1235	Zebra finch	Previous	105760764	LOC105760764	4	458	100	FGG	calcium-transporting ATPase type 2C member 1-like
1236	Zebra finch	Previous	100218230	IQCG	9	1140	7.3	FCG	IQ domain-containing protein G
1237	Zebra finch	Previous	100223017	RPL35A	4	333	49.2	FEG	uncharacterized protein LOC100223017
1238	Zebra finch	Previous	105759752	LOC105759752	3	375	100	FGG	tyrosine-protein phosphatase non-receptor type 11-like
1239	Zebra finch	Previous	100229520	AFAP1L2	23	2811	10.6	FEG	actin filament-associated protein 1-like 2
1240	Zebra finch	Previous	100227796	PRPF40A	26	2475	5.6	FEG	LOW QUALITY PROTEIN: pre-mRNA-processing factor 40 homolog A
1241	Zebra finch	Previous	100231268	LOC100231268	6	705	100	FGG	kinetochore protein Spc25-like
1242	Zebra finch	Previous	100230912	LOC100230912	6	876	10	FEG	UPF0160 protein MYG1%2C mitochondrial
1243	Zebra finch	Previous	100229975	LOC100229975	8	861	19.3	FEG	mpv17-like protein 2
1244	Zebra finch	Previous	105760485	LOC105760485	7	665	100	FGG	Meckel syndrome type 1 protein-like
1245	Zebra finch	Previous	100224418	MYCBP2	85	13701	3.6	FEG	LOW QUALITY PROTEIN: E3 ubiquitin-protein ligase MYCBP2
1246	Zebra finch	Previous	105760013	LOC105760013	4	583	100	FGG	contactin-1-like
1247	Zebra finch	Previous	105760571	LOC105760571	4	476	100	FGG	pecanex-like protein 1
1248	Zebra finch	Previous	100218842	DIRC2	12	1929	14.8	FEG	disrupted in renal carcinoma protein 2
1249	Zebra finch	Previous	105759444	LOC105759444	4	804	48.9	FEG	probable ATP-dependent RNA helicase DDX59
1250	Zebra finch	Previous	105758470	LOC105758470	3	312	100	FGG	phosphatidylinositol 4%2C5-bisphosphate 3-kinase catalytic subunit alpha isoform-like
1251	Zebra finch	Previous	100229279	LOC100229279	6	703	100	FGG	eukaryotic translation initiation factor 2 subunit 3-like
1252	Zebra finch	Previous	105760519	LOC105760519	3	316	100	FGG	hexokinase-1-like
1253	Zebra finch	Previous	101234157	LOC101234157	5	526	100	FGG	CCR4-NOT transcription complex subunit 10-like
1254	Zebra finch	Previous	100225531	LOC100225531	3	411	92.9	FCG	CMRF35-like molecule 9
1255	Zebra finch	Previous	105760560	LOC105760560	3	342	100	FGG	sorting nexin-25-like
1256	Zebra finch	Previous	100232571	LOC100232571	3	1106	100	FGG	LOW QUALITY PROTEIN: nocturnin-like
1257	Zebra finch	Previous	100224111	RAB11FIP1	10	2889	23	FEG	rab11 family-interacting protein 1
1258	Zebra finch	Previous	100221393	LOC100221393	3	342	100	FGG	fibroblast growth factor 1
1259	Zebra finch	Previous	100223018	LOC100223018	6	794	100	FGG	LOW QUALITY PROTEIN: non-syndromic hearing impairment protein 5-like
1260	Zebra finch	Previous	100226753	LOC100226753	14	1671	100	FGG	serine/threonine-protein kinase/endoribonuclease IRE1-like
1261	Zebra finch	Previous	100224204	CWF19L1	13	1575	1	FCG	LOW QUALITY PROTEIN: CWF19-like protein 1
1262	Zebra finch	Previous	100230845	LOC100230845	9	1388	100	FGG	LOW QUALITY PROTEIN: interleukin-17 receptor D-like
1263	Zebra finch	Previous	105760259	LOC105760259	4	732	100	FGG	unconventional myosin-Va-like
1264	Zebra finch	Previous	105759689	LOC105759689	3	322	100	FGG	roundabout homolog 2-like
1265	Zebra finch	Previous	100229281	LOC100229281	8	891	100	FGG	guanine nucleotide exchange factor DBS-like
1266	Zebra finch	Previous	105760575	LOC105760575	6	633	100	FGG	protein FAM91A1-like
1267	Zebra finch	Previous	105760231	LOC105760231	5	860	100	FGG	mediator of RNA polymerase II transcription subunit 14-like
1268	Zebra finch	Previous	100219104	RYR3	105	14682	1	FEG	ryanodine receptor 3
1269	Zebra finch	Previous	100227740	LOC100227740	3	568	100	FGG	zinc finger protein Gfi-1b-like
1270	Zebra finch	Previous	100229333	LOC100229333	4	741	100	FGG	LOW QUALITY PROTEIN: alpha-tocopherol transfer protein-like
1271	Zebra finch	Previous	105760707	LOC105760707	3	375	100	FGG	WASH complex subunit FAM21-like
1272	Zebra finch	Previous	100227416	LOC100227416	9	972	100	FGG	DNA-directed RNA polymerase III subunit RPC1-like
1273	Zebra finch	Previous	100217631	LOC100217631	4	365	100	FGG	luc7-like protein 3
1274	Zebra finch	Previous	105758774	LOC105758774	5	657	61.5	FGG	rho-related BTB domain-containing protein 2-like
1275	Zebra finch	Previous	100228161	LOC100228161	4	591	100	FGG	transcription elongation factor SPT6-like
1276	Zebra finch	Previous	100232322	LOC100232322	5	1439	100	FGG	protein NRDE2 homolog
1277	Zebra finch	Previous	105760506	LOC105760506	6	845	100	FGG	2-oxoglutarate dehydrogenase-like%2C mitochondrial
1278	Zebra finch	Previous	100221533	LOC100221533	1	381	100	FGG	histone H2B 1/2/3/4/6
1279	Zebra finch	Previous	100218691	LOC100218691	1	390	100	FGG	histone H2A-IV
1280	Zebra finch	Previous	100227800	LOC100227800	4	417	27.1	FEG	neuritin
1281	Zebra finch	Previous	100217728	USP48	27	2970	1.2	FEG	ubiquitin carboxyl-terminal hydrolase 48
1282	Zebra finch	Previous	105759682	LOC105759682	3	492	100	FGG	protein Smaug homolog 1-like
1283	Zebra finch	Previous	100223001	LOC100223001	5	793	100	FGG	protein unc-80 homolog
1284	Zebra finch	Previous	100220907	LOC100220907	4	528	100	FGG	protein phosphatase PTC7 homolog
1285	Zebra finch	Previous	100219038	ANKRD16	8	1200	20.2	FEG	ankyrin repeat domain-containing protein 16
1286	Zebra finch	Previous	100232171	PPL	29	5628	10.3	FEG	LOW QUALITY PROTEIN: periplakin
1287	Zebra finch	Previous	105760084	LOC105760084	3	353	100	FGG	serine/threonine-protein phosphatase with EF-hands 1-like
1288	Zebra finch	Previous	100229920	LOC100229920	4	508	100	FGG	DNA replication licensing factor MCM6-like
1289	Zebra finch	Previous	105760452	LOC105760452	5	690	100	FGG	zinc finger MYM-type protein 2-like
1290	Zebra finch	Previous	100223209	LOC100223209	4	591	100	FGG	m7GpppX diphosphatase-like
1291	Zebra finch	Previous	100226153	LOC100226153	3	379	100	FGG	ubiquitin-conjugating enzyme E2 E1
1292	Zebra finch	Previous	100231641	LOC100231641	5	477	100	FGG	protein RTF2 homolog
1293	Zebra finch	Previous	100226299	LOC100226299	8	1270	100	FGG	LOW QUALITY PROTEIN: ectonucleoside triphosphate diphosphohydrolase 1
1294	Zebra finch	Previous	100224253	LOC100224253	4	549	100	FGG	vacuolar protein sorting-associated protein 13D-like
1295	Zebra finch	Previous	100226540	LOC100226540	3	423	100	FGG	CTD small phosphatase-like protein
1296	Zebra finch	Previous	100217686	LOC100217686	3	348	100	FGG	protein unc-79 homolog
1297	Zebra finch	Previous	100222914	LOC100222914	4	510	100	FGG	apoptosis regulatory protein Siva-like
1298	Zebra finch	Previous	100225298	LOC100225298	7	1143	59.7	FEG	serine/threonine-protein kinase 17B-like
1299	Zebra finch	Previous	105760652	LOC105760652	3	375	100	FGG	protein transport protein Sec23A-like
1300	Zebra finch	Previous	100217849	LOC100217849	9	1391	100	FGG	canalicular multispecific organic anion transporter 1-like
1301	Zebra finch	Previous	100220362	LOC100220362	34	4746	7.4	FEG	protein unc-13 homolog A
1302	Zebra finch	Previous	100225680	TMEM131	47	5763	16.1	FEG	LOW QUALITY PROTEIN: transmembrane protein 131
1303	Zebra finch	Previous	101234071	LOC101234071	4	559	100	FGG	DNA replication licensing factor MCM6-like
1304	Zebra finch	Previous	100224226	LOC100224226	4	829	100	FGG	keratin%2C type I cytoskeletal 10-like
1305	Zebra finch	Previous	100227769	LOC100227769	2	171	100	FGG	cytochrome b-c1 complex subunit 10-like
1306	Zebra finch	Previous	105760090	LOC105760090	3	606	100	FGG	vacuolar protein sorting-associated protein 13C-like
1307	Zebra finch	Previous	105758889	LOC105758889	5	372	100	FGG	transmembrane protein C1orf162 homolog
1308	Zebra finch	Previous	100232792	LOC100232792	3	402	100	FGG	osteocrin-like
1309	Zebra finch	Previous	100223136	LOC100223136	11	1557	78.8	FGG	von Willebrand factor A domain-containing protein 9
1310	Zebra finch	Previous	100231623	LOC100231623	4	1200	100	FGG	neuropeptide FF receptor 2-like
1311	Zebra finch	Previous	100230748	CTSC	10	2010	10.4	FEG	dipeptidyl peptidase 1
1312	Zebra finch	Previous	101233240	LOC101233240	5	300	100	FGG	LOW QUALITY PROTEIN: ADP-ribosylation factor-like protein 5B
1313	Zebra finch	Previous	105760365	LOC105760365	5	338	100	FGG	ADP-ribosylation factor GTPase-activating protein 1-like
1314	Zebra finch	Previous	105759597	LOC105759597	2	466	100	FGG	GON-4-like protein
1315	Zebra finch	Previous	105760230	LOC105760230	3	574	100	FGG	calcium-responsive transcription factor-like
1316	Zebra finch	Previous	100226678	LOC100226678	1	401	100	FGG	tetranectin-like
1317	Zebra finch	Previous	100222516	LAMB1	38	6132	3.8	FEG	LOW QUALITY PROTEIN: laminin subunit beta-1
1318	Zebra finch	Previous	100232780	ZBTB5	5	2193	23.8	FEG	LOW QUALITY PROTEIN: zinc finger and BTB domain-containing protein 5
1319	Zebra finch	Previous	100220293	UBR4	112	16383	3.5	FEG	E3 ubiquitin-protein ligase UBR4
1320	Zebra finch	Previous	100232104	ALG9	19	2469	23.8	FEG	alpha-1%2C2-mannosyltransferase ALG9
1321	Zebra finch	Previous	100220471	LOC100220471	3	387	100	FGG	CCR4-NOT transcription complex subunit 8-like
1322	Zebra finch	Previous	100230136	KIRREL3	15	1602	8.8	FEG	LOW QUALITY PROTEIN: kin of IRRE-like protein 3
1323	Zebra finch	Previous	100221677	LOC100221677	4	747	68.1	FGG	interleukin-1 receptor-like 1
1324	Zebra finch	Previous	100221422	LOC100221422	10	1458	58.4	FGG (mixed)	stromelysin-1-like
1325	Zebra finch	Previous	100224351	LOC100224351	10	1347	29.3	FGG (mixed)	stromelysin-1-like
1326	Zebra finch	Previous	105760186	LOC105760186	5	616	100	FGG	hydrocephalus-inducing protein homolog
1327	Zebra finch	Previous	105759251	LOC105759251	6	713	100	FGG	uncharacterized protein C20orf194-like
1328	Zebra finch	Previous	105760030	LOC105760030	4	444	100	FGG	transmembrane protein 237-like
1329	Zebra finch	Previous	100227945	LOC100227945	6	1056	100	FGG	vitamin K-dependent protein S-like
1330	Zebra finch	Previous	100221928	LOC100221928	5	1153	100	FGG	hypoxia-inducible factor 1-alpha-like
1331	Zebra finch	Previous	105760514	LOC105760514	3	611	100	FGG	sedoheptulokinase-like
1332	Zebra finch	Previous	105759424	LOC105759424	6	498	100	FGG	NADH-ubiquinone oxidoreductase 75 kDa subunit%2C mitochondrial-like
1333	Zebra finch	Previous	100223468	SCARF2	12	3336	19.9	FEG	LOW QUALITY PROTEIN: scavenger receptor class F member 2
1334	Zebra finch	Previous	100226523	LOC100226523	7	645	100	FGG	methyltransferase-like protein 5
1335	Zebra finch	Previous	100229207	LOC100229207	5	504	100	FGG	LOW QUALITY PROTEIN: guanine nucleotide-binding protein G(t) subunit alpha-3-like
1336	Zebra finch	Previous	105759637	LOC105759637	2	567	100	FGG	uncharacterized protein CXorf21-like
1337	Zebra finch	Previous	105758754	LOC105758754	4	420	86	FGG	tRNA pseudouridine synthase-like 1
1338	Zebra finch	Previous	100224231	LOC100224231	3	436	100	FGG	retinol dehydrogenase 8-like
1339	Zebra finch	Previous	100223348	LOC100223348	1	267	100	FGG	sodium channel protein type 5 subunit alpha-like
1340	Zebra finch	Previous	100220888	DNAH10	79	13641	3.7	FEG	LOW QUALITY PROTEIN: dynein heavy chain 10%2C axonemal
1341	Zebra finch	Previous	100228198	LOC100228198	19	1902	100	FGG	histidine ammonia-lyase-like
1342	Zebra finch	Previous	100223290	HADHA	18	2079	11.9	FEG	trifunctional enzyme subunit alpha%2C mitochondrial
1343	Zebra finch	Previous	100218061	EPRS	38	6225	5.5	FEG	bifunctional glutamate/proline--tRNA ligase
1344	Zebra finch	Previous	105760241	LOC105760241	2	267	100	FGG	heparin cofactor 2-like
1345	Zebra finch	Previous	100225971	LOC100225971	4	615	76.7	FCG	mesencephalic astrocyte-derived neurotrophic factor-like
1346	Zebra finch	Previous	100223532	LOC100223532	3	354	100	FGG	39S ribosomal protein L30%2C mitochondrial-like
1347	Zebra finch	Previous	100222095	LOC100222095	6	779	100	FGG	heat shock factor protein 3-like
1348	Zebra finch	Previous	100220076	RTN1	9	2220	25.5	FCG	reticulon-1 isoform X2
1349	Zebra finch	Previous	101232910	LOC101232910	5	774	100	FGG	spindle and centriole-associated protein 1-like
1350	Zebra finch	Previous	100225988	LOC100225988	9	930	100	FGG	T-complex protein 1 subunit theta-like
1351	Zebra finch	Previous	100230894	LOC100230894	7	1188	100	FGG	probable E3 ubiquitin-protein ligase HECTD4
1352	Zebra finch	Previous	100225184	LOC100225184	3	998	100	FGG	neuroligin-1-like
1353	Zebra finch	Previous	105760336	LOC105760336	7	768	100	FGG	ATP-binding cassette sub-family G member 2-like
1354	Zebra finch	Previous	105759669	LOC105759669	3	500	100	FGG	exportin-T-like
1355	Zebra finch	Previous	105760388	LOC105760388	8	848	100	FGG	nucleolar complex protein 2 homolog
1356	Zebra finch	Previous	100219770	LOC100219770	4	456	100	FGG	polymerase delta-interacting protein 3-like
1357	Zebra finch	Previous	100227783	LOC100227783	4	474	100	FGG	MRG/MORF4L-binding protein-like
1358	Zebra finch	Previous	100225599	LOC100225599	6	780	100	FGG	matrilin-4-like
1359	Zebra finch	Previous	101233138	PHF11	13	1071	22.6	FEG	PHD finger protein 11
1360	Zebra finch	Previous	100217907	LOC100217907	10	1296	87.4	FGG	rhophilin-2-like
1361	Zebra finch	Previous	100221577	LOC100221577	5	1070	100	FGG	LOW QUALITY PROTEIN: histone H2A deubiquitinase MYSM1-like
1362	Zebra finch	Previous	100219698	NECAP2	8	708	96.8	FGG	adaptin ear-binding coat-associated protein 2
1363	Zebra finch	Previous	100230779	LOC100230779	5	476	100	FGG	NADH dehydrogenase [ubiquinone] 1 beta subcomplex subunit 5%2C mitochondrial-like
1364	Zebra finch	Previous	105759602	LOC105759602	4	582	100	FGG	uncharacterized protein KIAA0195-like
1365	Zebra finch	Previous	100223294	LOC100223294	5	480	100	FGG	serine/threonine-protein phosphatase 2A regulatory subunit B'' subunit gamma-like
1366	Zebra finch	Previous	100225390	MLNR	4	957	25.3	FEG	motilin receptor
1367	Zebra finch	Previous	101233050	LOC101233050	5	546	100	FGG	multiple C2 and transmembrane domain-containing protein 2-like
1368	Zebra finch	Previous	100231917	LOC100231917	5	1074	90.4	FGG	LOW QUALITY PROTEIN: microfibril-associated glycoprotein 3-like
1369	Zebra finch	Previous	100222820	LOC100222820	1	372	100	FGG	U7 snRNA-associated Sm-like protein LSm10
1370	Zebra finch	Previous	100223952	LOC100223952	6	646	100	FGG	WD repeat and FYVE domain-containing protein 1-like
1371	Zebra finch	Previous	100230545	ACVR1	9	1524	8.6	FEG	activin receptor type-1
1372	Zebra finch	Previous	100230491	LOC100230491	1	1032	100	FGG	gap junction alpha-4 protein-like
1373	Zebra finch	Previous	101233202	LOC101233202	4	444	100	FGG	neuronal PAS domain-containing protein 2-like
1374	Zebra finch	Previous	100231002	LOC100231002	3	794	100	FGG	PR domain zinc finger protein 4-like
1375	Zebra finch	Previous	100230750	CGN	20	3438	5.1	FEG	LOW QUALITY PROTEIN: cingulin
1376	Zebra finch	Previous	105760422	LOC105760422	4	352	100	FGG	nck-associated protein 1-like
1377	Zebra finch	Previous	100220397	LOC100220397	5	435	100	FGG	spermatogenesis-associated protein 6-like
1378	Zebra finch	Previous	100218765	LOC100218765	10	1542	66.5	FGG	pancreatic alpha-amylase
1379	Zebra finch	Previous	105759761	LOC105759761	5	614	100	FGG	G-rich sequence factor 1-like
1380	Zebra finch	Previous	105760480	LOC105760480	2	237	100	FGG	electrogenic sodium bicarbonate cotransporter 1-like
1381	Zebra finch	Previous	105759920	LOC105759920	3	363	72.5	FGG	AN1-type zinc finger protein 6-like
1382	Zebra finch	Previous	100229187	SIK2	17	3045	11.5	FEG	serine/threonine-protein kinase SIK2
1383	Zebra finch	Previous	101233826	LOC101233826	4	655	100	FGG	kelch-like protein 8
1384	Zebra finch	Previous	105759695	LOC105759695	3	482	100	FGG	helicase ARIP4-like
1385	Zebra finch	Previous	100225352	LOC100225352	5	687	100	FGG	histone-lysine N-methyltransferase SETD1B-like
1386	Zebra finch	Previous	100228069	LOC100228069	5	434	100	FGG	transcriptional adapter 2-alpha-like
1387	Zebra finch	Previous	105760104	LOC105760104	4	819	100	FGG	roundabout homolog 1-like
1388	Zebra finch	Previous	100221608	LOC100221608	9	996	5.8	FEG	LOW QUALITY PROTEIN: UDP-N-acetylglucosamine transporter-like
1389	Zebra finch	Previous	100225180	LOC100225180	8	1275	100	FGG	cytosolic phospholipase A2 epsilon-like
1390	Zebra finch	Previous	100228397	STIM1	13	2088	10.2	FEG	stromal interaction molecule 1
1391	Zebra finch	Previous	101233464	LOC101233464	3	603	100	FGG	atrial natriuretic peptide-converting enzyme-like
1392	Zebra finch	Previous	101232976	LOC101232976	2	1326	100	FGG	protocadherin gamma-A10-like
1393	Zebra finch	Previous	100226428	LOC100226428	6	479	95.6	FGG	LOW QUALITY PROTEIN: derlin-1-like
1394	Zebra finch	Previous	100220111	LOC100220111	6	792	85.2	FGG	RNA-binding protein 45-like
1395	Zebra finch	Previous	105759254	LOC105759254	6	540	82.2	FGG,FCG	SET and MYND domain-containing protein 5-like
1396	Zebra finch	Previous	105760058	LOC105760058	3	351	100	FGG	ferrochelatase%2C mitochondrial-like
1397	Zebra finch	Previous	100220864	TTC28	27	7977	5.6	FCG	tetratricopeptide repeat protein 28
1398	Zebra finch	Previous	100219908	LOC100219908	7	525	11.4	FEG	Kv channel-interacting protein 4
1399	Zebra finch	Previous	105759388	LOC105759388	4	527	100	FGG	dedicator of cytokinesis protein 1-like
1400	Zebra finch	Previous	105760423	LOC105760423	6	588	100	FGG	integrin alpha-V-like
1401	Zebra finch	Previous	100226513	LOC100226513	7	615	100	FGG	enoyl-CoA hydratase domain-containing protein 2%2C mitochondrial-like
1402	Zebra finch	Previous	100219419	LOC100219419	4	669	100	FGG	ankyrin repeat and MYND domain-containing protein 2-like
1403	Zebra finch	Previous	100217481	PARD3	26	4110	4.4	FEG	LOW QUALITY PROTEIN: partitioning defective 3 homolog
1404	Zebra finch	Previous	100225548	LOC100225548	3	359	100	FGG	dynamin-1-like
1405	Zebra finch	Previous	100221574	LOC100221574	5	641	100	FGG	dedicator of cytokinesis protein 7-like
1406	Zebra finch	Previous	100222201	LOC100222201	8	686	100	FGG	LOW QUALITY PROTEIN: P2X purinoceptor 5-like
1407	Zebra finch	Previous	105760315	LOC105760315	4	4712	100	FGG	endogenous retrovirus group K member 8 Pol protein-like
1408	Zebra finch	Previous	105760693	LOC105760693	3	410	100	FGG	serine/arginine repetitive matrix protein 4-like
1409	Zebra finch	Previous	100228237	ACAD8	20	2301	47.2	FEG	isobutyryl-CoA dehydrogenase%2C mitochondrial
1410	Zebra finch	Previous	100217570	LOC100217570	1	339	100	FGG	feather beta keratin-like
1411	Zebra finch	Previous	105760803	LOC105760803	5	637	100	FGG	solute carrier organic anion transporter family member 2A1-like
1412	Zebra finch	Previous	105759285	GRXCR2	4	543	27.1	FCG	glutaredoxin domain-containing cysteine-rich protein 2
1413	Zebra finch	Previous	100224973	LOC100224973	1	576	100	FGG	G-protein coupled receptor 39-like
1414	Zebra finch	Previous	100222059	LOC100222059	1	236	100	FGG	ly6/PLAUR domain-containing protein 1-like
1415	Zebra finch	Previous	105760171	LOC105760171	3	474	100	FGG	coatomer subunit alpha-like
1416	Zebra finch	Previous	100227752	LRGUK	21	2358	0.7	FEG	leucine-rich repeat and guanylate kinase domain-containing protein
1417	Zebra finch	Previous	105758534	LOC105758534	7	954	24.9	FCG	exocyst complex component 4-like
1418	Zebra finch	Previous	100190450	LOC100190450	3	561	20	FEG	putative HRAS-like suppressor variant 3
1419	Zebra finch	Previous	100228064	LOC100228064	2	468	100	FGG	solute carrier family 35 member E1-like
1420	Zebra finch	Previous	101233051	LOC101233051	2	1267	100	FGG	nuclear receptor coactivator 6-like
1421	Zebra finch	Previous	100222692	CDCA7	12	1548	9.1	FEG	cell division cycle-associated protein 7
1422	Zebra finch	Previous	100227975	LOC100227975	2	268	100	FGG	39S ribosomal protein L24%2C mitochondrial-like
1423	Zebra finch	Previous	100228472	LOC100228472	11	1322	100	FGG	integrator complex subunit 8-like
1424	Zebra finch	Previous	105760601	LOC105760601	2	402	100	FGG	SH3 domain-containing kinase-binding protein 1-like
1425	Zebra finch	Previous	100219987	LOC100219987	2	366	100	FGG	mediator of RNA polymerase II transcription subunit 17-like
1426	Zebra finch	Previous	105760595	LOC105760595	3	239	100	FGG	E1A-binding protein p400-like
1427	Zebra finch	Previous	105759938	LOC105759938	3	390	100	FGG	multiple epidermal growth factor-like domains protein 6
1428	Zebra finch	Previous	100224090	COL7A1	74	6459	0.8	FGG (mixed)	LOW QUALITY PROTEIN: collagen alpha-1(VII) chain
1429	Zebra finch	Previous	105759825	LOC105759825	7	396	65.2	FGG (mixed)	collagen alpha-1(XXIII) chain-like
1430	Zebra finch	Previous	100231583	LOC100231583	7	808	100	FGG	serine/threonine-protein phosphatase 2B catalytic subunit beta isoform-like
1431	Zebra finch	Previous	100222909	LOC100222909	3	412	100	FGG	probable ubiquitin carboxyl-terminal hydrolase FAF-X
1432	Zebra finch	Previous	100190405	IFT43	4	323	100	FGG	intraflagellar transport protein 43 homolog
1433	Zebra finch	Previous	101233283	LOC101233283	3	384	100	FGG	fibroblast growth factor receptor 2-like
1434	Zebra finch	Previous	100226526	LOC100226526	4	1149	100	FGG	pannexin-3-like
1435	Zebra finch	Previous	105759745	LOC105759745	10	1185	6.8	FCG	LOW QUALITY PROTEIN: class I histocompatibility antigen%2C F10 alpha chain-like
1436	Zebra finch	Previous	100224139	LOC100224139	5	591	100	FGG	epidermal growth factor-like protein 6
1437	Zebra finch	Previous	100227698	SLC30A10	5	1641	27.1	FEG	zinc transporter 10
1438	Zebra finch	Previous	101233074	LOC101233074	4	497	100	FGG	alpha-1%2C6-mannosylglycoprotein 6-beta-N-acetylglucosaminyltransferase A-like
1439	Zebra finch	Previous	100218357	LOC100218357	22	2481	14.4	FCG	histone deacetylase 10
1440	Zebra finch	Previous	105759995	LOC105759995	4	461	100	FGG	brefeldin A-inhibited guanine nucleotide-exchange protein 2-like
1441	Zebra finch	Previous	100229773	LOC100229773	2	1503	100	FGG	serine-rich coiled-coil domain-containing protein 1-like
1442	Zebra finch	Previous	105760121	LOC105760121	2	370	100	FGG	probable ATP-dependent RNA helicase DHX35
1443	Zebra finch	Previous	100217865	LOC100217865	9	983	100	FGG	LOW QUALITY PROTEIN: beta%2Cbeta-carotene 9'%2C10'-oxygenase-like
1444	Zebra finch	Previous	105760410	LOC105760410	8	639	100	FGG	ubiquitin-like modifier-activating enzyme 6
1445	Zebra finch	Previous	100231036	APPL2	20	1848	2.3	FEG	DCC-interacting protein 13-beta isoform X1
1446	Zebra finch	Previous	100217560	LOC100217560	4	523	100	FGG	RPE-retinal G protein-coupled receptor-like
1447	Zebra finch	Previous	105760709	LOC105760709	4	725	100	FGG	ral GTPase-activating protein subunit alpha-1-like
1448	Zebra finch	Previous	100222856	LOC100222856	11	1479	100	FGG	NADH-ubiquinone oxidoreductase 75 kDa subunit%2C mitochondrial
1449	Zebra finch	Previous	105760511	LOC105760511	4	225	100	FGG	vimentin-like
1450	Zebra finch	Previous	100226406	EFHB	19	2646	7.4	FEG	EF-hand domain-containing family member B
1451	Zebra finch	Previous	101233002	LOC101233002	8	1077	60.5	FEG	granulocyte-macrophage colony-stimulating factor receptor subunit alpha-like
1452	Zebra finch	Previous	100222528	LOC100222528	4	754	100	FGG	nectin-3-like
1453	Zebra finch	Previous	105759059	LOC105759059	8	1050	90	FGG	actin-related protein 8-like
1454	Zebra finch	Previous	105759459	LOC105759459	4	813	9.8	FEG	tyrosine-protein kinase transmembrane receptor ROR1-like
1455	Zebra finch	Previous	100232687	C26H1orf116	6	1290	14.8	FEG	specifically androgen-regulated gene protein
1456	Zebra finch	Previous	101232924	LOC101232924	3	283	100	FGG	replication protein A 14 kDa subunit-like
1457	Zebra finch	Previous	105759061	LOC105759061	3	828	45.5	FCG	atherin-like
1458	Zebra finch	Previous	101233515	LOC101233515	2	321	100	FGG	multiple coagulation factor deficiency protein 2 homolog
1459	Zebra finch	Previous	100224087	LOC100224087	2	795	75.6	FGG	bisphosphoglycerate mutase-like
1460	Zebra finch	Previous	100219113	LOC100219113	23	2796	4.3	FEG	cytosolic phospholipase A2 epsilon-like
1461	Zebra finch	Previous	100218316	LOC100218316	8	779	97.4	FGG	DCC-interacting protein 13-beta-like
1462	Zebra finch	Previous	100190595	LOC100190595	2	253	100	FGG	putative myosin light polypeptide 1
1463	Zebra finch	Previous	105760357	LOC105760357	4	366	100	FGG	transforming acidic coiled-coil-containing protein 2-like
1464	Zebra finch	Previous	105760685	LOC105760685	3	405	100	FGG	electroneutral sodium bicarbonate exchanger 1-like
1465	Zebra finch	Previous	100219909	LOC100219909	3	381	100	FGG	retinoic acid receptor beta-like
1466	Zebra finch	Previous	100219888	LOC100219888	7	1028	100	FGG	LOW QUALITY PROTEIN: arrestin domain-containing protein 1-like
1467	Zebra finch	Previous	100232720	LOC100232720	7	807	100	FGG	replication factor C subunit 4-like
1468	Zebra finch	Previous	100226062	LOC100226062	3	746	100	FGG	serine/threonine-protein kinase pim-1-like
1469	Zebra finch	Previous	100230878	NADK	10	1069	85.9	FGG	NAD kinase
1470	Zebra finch	Previous	100218815	LOC100218815	4	798	4.5	FEG	keratin%2C type I cytoskeletal 14-like
1471	Zebra finch	Previous	100218538	KIF5C	28	2838	13.4	FEG	kinesin heavy chain isoform 5C
1472	Zebra finch	Previous	105759668	LOC105759668	4	431	100	FGG	protein KIBRA-like
1473	Zebra finch	Previous	105760739	LOC105760739	2	318	100	FGG	disco-interacting protein 2 homolog C-like
1474	Zebra finch	Previous	105758579	LOC105758579	3	450	97.1	FEG	FAD-dependent oxidoreductase domain-containing protein 2-like
1475	Zebra finch	Previous	100228897	NKX3-1	6	1748	47.5	FEG	homeobox protein Nkx-3.1
1476	Zebra finch	Previous	105760225	LOC105760225	2	348	99.7	FGG	potassium channel subfamily K member 2-like
1477	Zebra finch	Previous	100227451	LOC100227451	4	639	100	FGG	protein-lysine N-methyltransferase N6AMT2-like
1478	Zebra finch	Previous	101232982	LOC101232982	2	240	100	FGG	60S ribosomal protein L21-like
1479	Zebra finch	Previous	105758598	LOC105758598	5	864	30.4	FEG	uncharacterized protein LOC105758598
1480	Zebra finch	Previous	105758586	LGALS1	6	408	5.1	FEG	LOW QUALITY PROTEIN: galectin-1
1481	Zebra finch	Previous	100232316	LOC100232316	5	512	100	FGG	calcium and integrin-binding family member 3-like
1482	Zebra finch	Previous	105760349	LOC105760349	3	289	100	FGG	ankyrin repeat and IBR domain-containing protein 1-like
1483	Zebra finch	Previous	100221599	LOC100221599	2	278	100	FGG	transmembrane protein 108-like
1484	Zebra finch	Previous	101234061	LOC101234061	7	1320	24.7	FCG	LOW QUALITY PROTEIN: serine/arginine repetitive matrix protein 1-like
1485	Zebra finch	Previous	101234105	LOC101234105	5	450	100	FGG	probable ATP-dependent RNA helicase DHX37
1486	Zebra finch	Previous	100217887	LOC100217887	2	325	100	FGG	integrin beta-8-like
1487	Zebra finch	Previous	105759626	LOC105759626	3	236	100	FGG	dedicator of cytokinesis protein 3-like
1488	Zebra finch	Previous	105759532	LOC105759532	9	687	0.6	FEG	caspase recruitment domain-containing protein 8-like
1489	Zebra finch	Previous	100221973	AURKA	7	960	12.4	FEG	aurora kinase A
1490	Zebra finch	Previous	100226861	LOC100226861	6	2415	100	FGG	52 kDa repressor of the inhibitor of the protein kinase-like
1491	Zebra finch	Previous	100230253	LOC100230253	4	612	100	FGG	core histone macro-H2A.2-like
1492	Zebra finch	Previous	100220823	LOC100220823	3	272	100	FGG	pyruvate dehydrogenase E1 component subunit alpha%2C somatic form%2C mitochondrial-like
1493	Zebra finch	Previous	100224493	LOC100224493	4	586	100	FGG	tryptophan 5-hydroxylase 1-like
1494	Zebra finch	Previous	105758753	LOC105758753	13	1545	14.6	FEG	Golgi integral membrane protein 4-like
1495	Zebra finch	Previous	100220611	NPHP3	31	4170	8	FEG	LOW QUALITY PROTEIN: nephrocystin-3
1496	Zebra finch	Previous	100225018	SPAG17	39	5442	1	FEG	sperm-associated antigen 17
1497	Zebra finch	Previous	100217585	LOC100217585	4	564	100	FGG	basic leucine zipper and W2 domain-containing protein 2-like
1498	Zebra finch	Previous	101233892	LOC101233892	5	522	100	FGG	unconventional myosin-X-like
1499	Zebra finch	Previous	100226745	LOC100226745	6	1479	12.4	FGG (mixed)	folate transporter 1
1500	Zebra finch	Previous	100229548	LOC100229548	4	1110	84	FGG (mixed)	folate transporter 1-like
1501	Zebra finch	Previous	105759553	LOC105759553	3	423	100	FGG	synaptotagmin-9-like
1502	Zebra finch	Previous	105760597	LOC105760597	3	514	100	FGG	ankyrin-2-like
1503	Zebra finch	Previous	100218251	LOC100218251	6	651	100	FGG	uncharacterized protein C1orf43 homolog isoform X2
1504	Zebra finch	Previous	100226886	LOC100226886	4	669	100	FGG	tumor necrosis factor receptor superfamily member 6-like
1505	Zebra finch	Previous	105759918	LOC105759918	3	354	100	FGG	transcription initiation factor TFIID subunit 1-like
1506	Zebra finch	Previous	100228351	LOC100228351	15	2088	2.3	FEG	nucleolar RNA helicase 2-like
1507	Zebra finch	Previous	100226397	RLBP1	10	1197	16.9	FEG	retinaldehyde-binding protein 1
1508	Zebra finch	Previous	100217583	GJA8	3	1221	77.4	FGG (mixed)	LOW QUALITY PROTEIN: gap junction alpha-8 protein
1509	Zebra finch	Previous	100230600	LOC100230600	1	1197	100	FGG (mixed)	gap junction alpha-8 protein
1510	Zebra finch	Previous	100227516	LOC100227516	2	169	100	FGG	39S ribosomal protein L21%2C mitochondrial-like
1511	Zebra finch	Previous	105760915	LOC105760915	6	624	40.9	FEG,FCG	fibrosin-1-like protein
1512	Zebra finch	Previous	100219912	ATP6V1B2	17	2223	8.7	FEG	V-type proton ATPase subunit B%2C brain isoform
1513	Zebra finch	Previous	100218068	LOC100218068	6	483	100	FGG	DNA replication complex GINS protein PSF1
1514	Zebra finch	Previous	105760580	LOC105760580	3	519	100	FGG	ninein-like protein
1515	Zebra finch	Previous	101234115	LOC101234115	3	362	100	FGG	cytochrome P450 3A9-like
1516	Zebra finch	Previous	105760636	LOC105760636	4	504	100	FGG	tight junction protein ZO-1-like
1517	Zebra finch	Previous	100218589	LOC100218589	11	1625	100	FGG	LOW QUALITY PROTEIN: transient receptor potential cation channel subfamily V member 6-like
1518	Zebra finch	Previous	100224623	LOC100224623	3	343	100	FGG	semaphorin-3C-like
1519	Zebra finch	Previous	101234103	LOC101234103	3	269	100	FGG	acetyl-coenzyme A synthetase%2C cytoplasmic-like
1520	Zebra finch	Previous	100225908	LOC100225908	4	1250	100	FGG	otopetrin-2-like
1521	Zebra finch	Previous	100219740	LOC100219740	5	804	100	FGG	bromodomain and WD repeat-containing protein 1-like
1522	Zebra finch	Previous	100228932	LOC100228932	12	1251	100	FGG	LOW QUALITY PROTEIN: MAP kinase-interacting serine/threonine-protein kinase 1-like
1523	Zebra finch	Previous	105760671	LOC105760671	2	510	100	FGG	sperm-associated antigen 1-like
1524	Zebra finch	Previous	100226185	RPS14	4	456	14.9	FEG	40S ribosomal protein S14-like
1525	Zebra finch	Previous	100219060	PNPLA2	10	1287	0.9	FEG	patatin-like phospholipase domain-containing protein 2
1526	Zebra finch	Previous	105760065	LOC105760065	2	362	100	FGG	nuclear fragile X mental retardation-interacting protein 1-like
1527	Zebra finch	Previous	100223372	LOC100223372	2	683	97.5	FGG	polymerase I and transcript release factor-like
1528	Zebra finch	Previous	100228170	LOC100228170	3	643	100	FGG	selenocysteine insertion sequence-binding protein 2-like
1529	Zebra finch	Previous	105760385	LOC105760385	6	706	100	FGG	erythroid differentiation-related factor 1-like
1530	Zebra finch	Previous	105760749	LOC105760749	5	534	100	FGG	dmX-like protein 2
1531	Zebra finch	Previous	100219485	LOC100219485	2	889	59.7	FGG	uncharacterized protein LOC100219485
1532	Zebra finch	Previous	101233913	LOC101233913	4	320	100	FGG	limb region 1 protein homolog
1533	Zebra finch	Previous	100218047	LOC100218047	5	834	100	FGG	lysosome-associated membrane glycoprotein 2-like
1534	Zebra finch	Previous	101233950	LOC101233950	4	459	100	FGG	ankyrin repeat domain-containing protein 13A-like
1535	Zebra finch	Previous	100223946	LOC100223946	13	1688	100	FGG	SEC23-interacting protein-like
1536	Zebra finch	Previous	105759780	LOC105759780	2	319	100	FGG	ankyrin repeat and BTB/POZ domain-containing protein 2-like
1537	Zebra finch	Previous	105759705	LOC105759705	2	318	100	FGG	proton-coupled amino acid transporter 1-like
1538	Zebra finch	Previous	100223360	RAD51D	15	1575	35.4	FEG	DNA repair protein RAD51 homolog 4
1539	Zebra finch	Previous	100227067	LOC100227067	5	826	100	FGG	phosphoinositide 3-kinase regulatory subunit 4-like
1540	Zebra finch	Previous	100228739	LOC100228739	3	264	100	FGG	gamma-aminobutyric acid receptor-associated protein-like 1
1541	Zebra finch	Previous	100226011	LOC100226011	2	443	100	FGG	protein FAM180A-like
1542	Zebra finch	Previous	105759618	LOC105759618	5	424	74.3	FGG	actin-related protein 3B-like
1543	Zebra finch	Previous	100224911	LOC100224911	4	367	100	FGG	cAMP-dependent protein kinase catalytic subunit beta-like
1544	Zebra finch	Previous	100225514	LOC100225514	3	487	100	FGG	liprin-beta-2-like
1545	Zebra finch	Previous	105760319	LOC105760319	3	384	100	FGG	low-density lipoprotein receptor-related protein 1B-like
1546	Zebra finch	Previous	100217605	LOC100217605	7	1130	100	FGG	late secretory pathway protein AVL9 homolog
1547	Zebra finch	Previous	100227438	LOC100227438	7	1019	99.4	FGG	nucleolar MIF4G domain-containing protein 1-like
1548	Zebra finch	Previous	100221590	LOC100221590	6	915	100	FGG	lactase-like protein
1549	Zebra finch	Previous	100221540	LOC100221540	8	1395	3.9	FEG	thyroid hormone receptor beta
1550	Zebra finch	Previous	105759917	LOC105759917	2	235	100	FGG	tuberin-like
1551	Zebra finch	Previous	100227842	GAA	23	2766	12.1	FEG	lysosomal alpha-glucosidase
1552	Zebra finch	Previous	100190657	LOC100190657	3	490	100	FGG	putative RAS-like estrogen-regulated growth inhibitor variant 2
1553	Zebra finch	Previous	105760352	LOC105760352	5	576	100	FGG	prestin-like
1554	Zebra finch	Previous	100224297	LOC100224297	4	348	100	FGG	stAR-related lipid transfer protein 5-like
1555	Zebra finch	Previous	100225837	CAPN3	24	2439	4.2	FEG	calpain-3 isoform X1
1556	Zebra finch	Previous	100225530	LOC100225530	2	417	100	FGG	selenide%2C water dikinase 1-like
1557	Zebra finch	Previous	105759642	LOC105759642	4	372	100	FGG	HAUS augmin-like complex subunit 2
1558	Zebra finch	Previous	101234016	LOC101234016	5	492	100	FGG	protein Mis18-beta-like
1559	Zebra finch	Previous	100231873	UMODL1	21	3914	11.3	FEG	uromodulin-like 1
1560	Zebra finch	Previous	100225775	LOC100225775	5	762	100	FGG	telokin
1561	Zebra finch	Previous	105760130	LOC105760130	6	873	100	FGG	protein MAATS1-like
1562	Zebra finch	Previous	101233125	LOC101233125	3	300	100	FGG	U2 small nuclear ribonucleoprotein B''-like
1563	Zebra finch	Previous	105760284	LOC105760284	2	366	100	FGG	amyloid beta A4 precursor protein-binding family A member 2-like
1564	Zebra finch	Previous	100222644	LOC100222644	11	2247	65.4	FGG (mixed)	interferon-induced helicase C domain-containing protein 1
1565	Zebra finch	Previous	100225529	IFIH1	17	2775	18.8	FGG (mixed),FCG	interferon-induced helicase C domain-containing protein 1
1566	Zebra finch	Previous	105759915	LOC105759915	3	225	100	FGG	fatty acid amide hydrolase-like
1567	Zebra finch	Previous	105760467	LOC105760467	6	465	100	FGG	AF4/FMR2 family member 4-like
1568	Zebra finch	Previous	101233793	LOC101233793	2	480	100	FGG	lymphatic vessel endothelial hyaluronic acid receptor 1-like
1569	Zebra finch	Previous	100224018	ABCC5	30	4314	8	FEG	multidrug resistance-associated protein 5 isoform X1
1570	Zebra finch	Previous	105758530	FAM208B	17	2955	3.2	FEG	protein FAM208B
1571	Zebra finch	Previous	101233644	LOC101233644	7	780	66.4	FGG	bromodomain-containing protein 8-like
1572	Zebra finch	Previous	100227052	LOC100227052	3	243	100	FGG	WD repeat-containing protein 1-like
1573	Zebra finch	Previous	100217641	LOC100217641	4	597	100	FGG	myosin regulatory light chain 2%2C smooth muscle minor isoform-like
1574	Zebra finch	Previous	105760484	LOC105760484	2	401	100	FGG	A-kinase anchor protein 9-like
1575	Zebra finch	Previous	100225672	LOC100225672	6	1116	100	FGG	LOW QUALITY PROTEIN: sarcalumenin-like
1576	Zebra finch	Previous	100226223	LOC100226223	5	561	100	FGG	probable 2-oxoglutarate dehydrogenase E1 component DHKTD1%2C mitochondrial
1577	Zebra finch	Previous	100224735	LOC100224735	4	375	100	FGG	high affinity cGMP-specific 3'%2C5'-cyclic phosphodiesterase 9A-like
1578	Zebra finch	Previous	105759657	LOC105759657	3	493	100	FGG	TRMT1-like protein
1579	Zebra finch	Previous	100224979	LOC100224979	7	774	100	FGG	leukocyte surface antigen CD47-like
1580	Zebra finch	Previous	100222417	POLR1A	38	5265	5.1	FEG,FCG	LOW QUALITY PROTEIN: DNA-directed RNA polymerase I subunit RPA1
1581	Zebra finch	Previous	105759848	LOC105759848	7	706	100	FGG	protein SCAI-like
1582	Zebra finch	Previous	100219460	LOC100219460	7	742	100	FGG	LOW QUALITY PROTEIN: protein FAM102B-like
1583	Zebra finch	Previous	100222765	LOC100222765	5	1053	54.4	FGG	dimethylaniline monooxygenase [N-oxide-forming] 5-like
1584	Zebra finch	Previous	105760143	LOC105760143	5	549	100	FGG	serine/threonine-protein kinase PAK 3-like
1585	Zebra finch	Previous	105759659	LOC105759659	2	321	100	FGG	C2 domain-containing protein 2-like
1586	Zebra finch	Previous	105760243	LOC105760243	7	774	100	FGG	protection of telomeres protein 1-like
1587	Zebra finch	Previous	100219649	SLC39A14	6	1035	20.1	FEG	zinc transporter ZIP14
1588	Zebra finch	Previous	100229950	LOC100229950	2	497	100	FGG	leucine-rich repeat-containing protein 17-like
1589	Zebra finch	Previous	100232483	LOC100232483	17	2232	35.8	FEG	aldehyde dehydrogenase family 3 member B1
1590	Zebra finch	Previous	105759794	LOC105759794	2	243	100	FGG	dmX-like protein 2
1591	Zebra finch	Previous	105760080	LOC105760080	5	550	100	FGG	rab effector MyRIP-like
1592	Zebra finch	Previous	100219448	LOC100219448	7	762	66.5	FGG	3'(2')%2C5'-bisphosphate nucleotidase 1-like
1593	Zebra finch	Previous	100228776	LOC100228776	2	219	100	FGG	small integral membrane protein 4
1594	Zebra finch	Previous	105759184	LOC105759184	6	765	100	FGG	Bardet-Biedl syndrome 7 protein-like
1595	Zebra finch	Previous	100231219	LOC100231219	3	657	100	FGG	dynein heavy chain 12%2C axonemal-like
1596	Zebra finch	Previous	100226079	LOC100226079	4	1692	24.3	FEG	chromatin modification-related protein eaf-1-like
1597	Zebra finch	Previous	100226730	MAT2B	11	1596	19.4	FEG	methionine adenosyltransferase 2 subunit beta
1598	Zebra finch	Previous	100218219	ATP6V1C1	13	1251	12.3	FEG	V-type proton ATPase subunit C 1
1599	Zebra finch	Previous	105760563	LOC105760563	3	359	100	FGG	ephrin type-A receptor 4-like
1600	Zebra finch	Previous	105759671	LOC105759671	3	365	100	FGG	serine/threonine-protein kinase mTOR-like
1601	Zebra finch	Previous	100225153	PRDM15	24	3585	5.4	FGG (mixed)	LOW QUALITY PROTEIN: PR domain zinc finger protein 15
1602	Zebra finch	Previous	105760645	LOC105760645	5	578	100	FGG (mixed)	PR domain zinc finger protein 15-like
1603	Zebra finch	Previous	100228906	LOC100228906	7	732	100	FGG	LOW QUALITY PROTEIN: keratin%2C type I cytoskeletal 17-like
1604	Zebra finch	Previous	100231127	NUFIP1	13	1758	3.8	FEG	LOW QUALITY PROTEIN: nuclear fragile X mental retardation-interacting protein 1
1605	Zebra finch	Previous	105760271	LOC105760271	4	441	100	FGG	dolichyl-diphosphooligosaccharide--protein glycosyltransferase 48 kDa subunit-like
1606	Zebra finch	Previous	100224282	LOC100224282	8	1036	100	FGG	LOW QUALITY PROTEIN: ubiquitin carboxyl-terminal hydrolase 20-like
1607	Zebra finch	Previous	100227774	LOC100227774	5	2502	9.6	FCG	LOW QUALITY PROTEIN: protocadherin gamma-A7-like
1608	Zebra finch	Previous	100221869	LOC100221869	5	750	100	FGG	nuclear pore membrane glycoprotein 210-like
1609	Zebra finch	Previous	100227553	IL10RB	8	1101	11.9	FEG	interleukin-10 receptor subunit beta
1610	Zebra finch	Previous	105760656	LOC105760656	4	706	100	FGG	uncharacterized protein KIAA1109-like
1611	Zebra finch	Previous	105759298	LOC105759298	4	441	90	FEG	transmembrane protein 179-like
1612	Zebra finch	Previous	105760797	LOC105760797	2	354	100	FGG	testis-expressed sequence 10 protein homolog
1613	Zebra finch	Previous	105759935	LOC105759935	4	1365	100	FGG	uncharacterized protein LOC105759935
1614	Zebra finch	Previous	101233684	LOC101233684	4	369	97.6	FGG	60S ribosomal protein L22-like 1
1615	Zebra finch	Previous	105758609	LOC105758609	3	252	100	FGG	dual specificity tyrosine-phosphorylation-regulated kinase 4-like
1616	Zebra finch	Previous	105759667	LOC105759667	3	330	100	FGG	putative ribosome-binding factor A%2C mitochondrial
1617	Zebra finch	Previous	100229876	LOC100229876	2	834	100	FGG	potassium channel subfamily K member 18-like
1618	Zebra finch	Previous	100221448	DRAM1	7	705	29.9	FEG	DNA damage-regulated autophagy modulator protein 1
1619	Zebra finch	Previous	105760102	LOC105760102	2	360	100	FGG	proto-oncogene DBL-like
1620	Zebra finch	Previous	100220733	LOC100220733	2	339	100	FGG	four and a half LIM domains protein 2
1621	Zebra finch	Previous	105760465	LOC105760465	4	504	100	FGG	kalirin-like
1622	Zebra finch	Previous	100228007	LOC100228007	4	873	100	FGG	nicotinamide/nicotinic acid mononucleotide adenylyltransferase 1-like
1623	Zebra finch	Previous	105760046	PARM1	3	390	100	FGG	prostate androgen-regulated mucin-like protein 1
1624	Zebra finch	Previous	100227184	ABLIM3	19	2037	15.8	FEG	actin-binding LIM protein 3
1625	Zebra finch	Previous	105759487	LOC105759487	2	96	100	FGG	leptin receptor gene-related protein-like
1626	Zebra finch	Previous	101234100	LOC101234100	4	333	100	FGG	syntaxin-12-like
1627	Zebra finch	Previous	100220840	PPP1R8	7	1053	6.5	FCG	nuclear inhibitor of protein phosphatase 1
1628	Zebra finch	Previous	100228491	WIPF1	12	1731	28.6	FEG	LOW QUALITY PROTEIN: WAS/WASL-interacting protein family member 1
1629	Zebra finch	Previous	100222437	LRCH1	24	2583	8.4	FEG	leucine-rich repeat and calponin homology domain-containing protein 1
1630	Zebra finch	Previous	100229403	HID1	20	2388	2.7	FGG (mixed)	LOW QUALITY PROTEIN: protein HID1
1631	Zebra finch	Previous	100230887	LOC100230887	10	1101	100	FGG (mixed)	protein HID1-like
1632	Zebra finch	Previous	105759733	LOC105759733	3	312	100	FGG	ubiquitin carboxyl-terminal hydrolase 24-like
1633	Zebra finch	Previous	100219659	LOC100219659	5	980	97.9	FGG	LOW QUALITY PROTEIN: T-complex protein 11-like protein 1
1634	Zebra finch	Previous	105760376	LOC105760376	2	501	100	FGG	lysine-specific demethylase 6A-like
1635	Zebra finch	Previous	100230346	LOC100230346	3	321	100	FGG	apovitellenin-1-like
1636	Zebra finch	Previous	105759271	LOC105759271	10	1431	100	FGG	inner centromere protein-like
1637	Zebra finch	Previous	100224887	HHIPL1	11	2352	6.3	FEG	HHIP-like protein 1
1638	Zebra finch	Previous	100219256	LOC100219256	2	291	100	FGG	regulator of G-protein signaling 10
1639	Zebra finch	Previous	101233012	LOC101233012	6	669	100	FGG	stabilin-2-like
1640	Zebra finch	Previous	100223922	LOC100223922	15	5490	18.1	FEG	LOW QUALITY PROTEIN: uncharacterized protein LOC100223922
1641	Zebra finch	Previous	100232153	ZFP64	9	2607	23.5	FEG	zinc finger protein 64
1642	Zebra finch	Previous	105759726	LOC105759726	2	266	100	FGG	DNA repair protein RAD50-like
1643	Zebra finch	Previous	105760920	LOC105760920	7	435	13.3	FEG	DEP domain-containing protein 5-like
1644	Zebra finch	Previous	100219032	LOC100219032	7	642	100	FGG	amine oxidase [flavin-containing] A-like
1645	Zebra finch	Previous	100229673	LGALS3	8	1026	37.8	FEG	galectin-3
1646	Zebra finch	Previous	100226712	FDPS	10	1149	17.4	FEG	farnesyl pyrophosphate synthase
1647	Zebra finch	Previous	105760794	LOC105760794	8	1265	47.7	FEG	uncharacterized protein LOC105760794
1648	Zebra finch	Previous	100227251	PID1	3	759	17.8	FEG	PTB-containing%2C cubilin and LRP1-interacting protein
1649	Zebra finch	Previous	100231460	LOC100231460	2	291	100	FGG	cell death activator CIDE-A-like
1650	Zebra finch	Previous	100229043	LOC100229043	4	701	100	FGG	serine/threonine-protein kinase ULK2-like
1651	Zebra finch	Previous	105759939	LOC105759939	1	1314	100	FGG	death-inducer obliterator 1-like
1652	Zebra finch	Previous	105760637	LOC105760637	2	296	100	FGG	aromatase-like
1653	Zebra finch	Previous	101233421	LOC101233421	9	998	100	FGG	GRIP and coiled-coil domain-containing protein 2-like
1654	Zebra finch	Previous	100232433	CUX2	24	3522	8.6	FEG	LOW QUALITY PROTEIN: homeobox protein cut-like 2
1655	Zebra finch	Previous	100220331	LOC100220331	4	519	100	FGG	endophilin-B2-like
1656	Zebra finch	Previous	100222077	LOC100222077	3	456	100	FGG	afadin- and alpha-actinin-binding protein-like
1657	Zebra finch	Previous	105758632	LOC105758632	3	1116	83.3	FCG	nucleolar and coiled-body phosphoprotein 1-like
1658	Zebra finch	Previous	100226335	FRRS1L	6	960	0.6	FEG	DOMON domain-containing protein FRRS1L
1659	Zebra finch	Previous	100221617	LOC100221617	6	817	100	FGG	serine/threonine-protein phosphatase 4 regulatory subunit 1-like
1660	Zebra finch	Previous	105759902	LOC105759902	4	447	100	FGG	bifunctional glutamate/proline--tRNA ligase-like
1661	Zebra finch	Previous	105759605	LOC105759605	3	436	100	FGG	von Willebrand factor-like
1662	Zebra finch	Previous	105760775	LOC105760775	4	569	100	FGG	large neutral amino acids transporter small subunit 4-like
1663	Zebra finch	Previous	105759908	LOC105759908	3	330	100	FGG	nck-associated protein 1-like
1664	Zebra finch	Previous	100219979	LOC100219979	1	197	100	FGG	glycophorin-C-like
1665	Zebra finch	Previous	105760589	LOC105760589	3	569	100	FGG	ski-like protein
1666	Zebra finch	Previous	100230881	TMEM201	13	2250	9.2	FEG	transmembrane protein 201
1667	Zebra finch	Previous	105758469	LOC105758469	3	498	82.1	FGG	class II histocompatibility antigen%2C B-L beta chain-like
1668	Zebra finch	Previous	101232867	LOC101232867	4	408	100	FGG	protein transport protein Sec24A-like
1669	Zebra finch	Previous	100228438	LOC100228438	3	959	100	FGG	zinc finger CCCH domain-containing protein 13-like
1670	Zebra finch	Previous	105760689	LOC105760689	1	174	100	FGG	testis-expressed sequence 30 protein-like
1671	Zebra finch	Previous	100221215	LOC100221215	5	661	100	FGG	KDEL motif-containing protein 1-like
1672	Zebra finch	Previous	100230553	LOC100230553	1	151	100	FGG	cAMP-dependent protein kinase inhibitor gamma-like
1673	Zebra finch	Previous	105760525	LOC105760525	6	566	100	FGG	M-phase phosphoprotein 9-like
1674	Zebra finch	Previous	100223322	LOC100223322	4	522	100	FGG	sodium- and chloride-dependent GABA transporter 3-like
1675	Zebra finch	Previous	100217761	ZNHIT6	12	1017	35.7	FEG	box C/D snoRNA protein 1
1676	Zebra finch	Previous	100219857	LOC100219857	5	721	100	FGG	actin-binding protein anillin-like
1677	Zebra finch	Previous	100219492	LOC100219492	1	956	100	FGG	atypical chemokine receptor 2-like
1678	Zebra finch	Previous	101233839	LOC101233839	2	392	100	FGG	zinc finger protein 592-like
1679	Zebra finch	Previous	100224980	LOC100224980	4	579	100	FGG	protein DDX26B-like
1680	Zebra finch	Previous	105760770	LOC105760770	3	450	100	FGG	dnaJ homolog subfamily A member 3%2C mitochondrial-like
1681	Zebra finch	Previous	100224776	LOC100224776	3	315	100	FGG	heme-binding protein 2-like
1682	Zebra finch	Previous	100221480	LOC100221480	1	381	100	FGG	histone H2B 1/2/3/4/6
1683	Zebra finch	Previous	100227962	LOC100227962	3	620	100	FGG	LOW QUALITY PROTEIN: TBCC domain-containing protein 1-like
1684	Zebra finch	Previous	105760715	LOC105760715	5	529	100	FGG	protein FAN-like
1685	Zebra finch	Previous	100229037	LOC100229037	14	1881	89.4	FGG	protein argonaute-3-like
1686	Zebra finch	Previous	105760631	LOC105760631	2	282	100	FGG	disks large homolog 1-like
1687	Zebra finch	Previous	100229600	LRP4	30	4413	1.2	FEG	low-density lipoprotein receptor-related protein 4
1688	Zebra finch	Previous	100227044	RNLS	6	906	6.2	FEG	renalase
1689	Zebra finch	Previous	100220770	LOC100220770	2	390	100	FGG	collagen alpha-2(I) chain-like
1690	Zebra finch	Previous	100224748	LOC100224748	2	873	100	FGG	delta-type opioid receptor-like
1691	Zebra finch	Previous	100221832	LOC100221832	5	728	100	FGG	regulator of chromosome condensation-like
1692	Zebra finch	Previous	100220089	LOC100220089	7	741	100	FGG	P2X purinoceptor 1-like
1693	Zebra finch	Previous	101233753	LOC101233753	4	337	100	FGG	ras-related protein Rab-6A-like
1694	Zebra finch	Previous	100223264	LOC100223264	4	502	100	FGG	FYVE%2C RhoGEF and PH domain-containing protein 4-like
1695	Zebra finch	Previous	105759513	LOC105759513	6	1884	2.8	FEG	LOW QUALITY PROTEIN: protocadherin gamma-B5-like
1696	Zebra finch	Previous	100220868	LOC100220868	5	780	100	FGG	clathrin heavy chain 1-like
1697	Zebra finch	Previous	105759909	LOC105759909	2	384	100	FGG	LOW QUALITY PROTEIN: U2 small nuclear ribonucleoprotein B''-like
1698	Zebra finch	Previous	101233954	LOC101233954	5	483	100	FGG	E3 ubiquitin-protein ligase TTC3-like
1699	Zebra finch	Previous	100219111	LOC100219111	4	484	100	FGG	KDEL motif-containing protein 2-like
1700	Zebra finch	Previous	100223445	LOC100223445	3	870	71.6	FGG	histamine H3 receptor-like
1701	Zebra finch	Previous	100229612	LOC100229612	1	1050	100	FGG	serine/threonine-protein kinase mos-like
1702	Zebra finch	Previous	105759783	LOC105759783	3	351	100	FGG	mitofusin-1-like
1703	Zebra finch	Previous	105760089	LOC105760089	4	704	100	FGG	GRB2-associated-binding protein 3-like
1704	Zebra finch	Previous	105760472	LOC105760472	3	375	100	FGG	DNA-directed RNA polymerase III subunit RPC2-like
1705	Zebra finch	Previous	100223855	LAMA5	59	7641	9.6	FEG	LOW QUALITY PROTEIN: laminin subunit alpha-5
1706	Zebra finch	Previous	101233814	FDXACB1	5	1740	98	FEG	ferredoxin-fold anticodon-binding domain-containing protein 1
1707	Zebra finch	Previous	100220648	LOC100220648	4	354	100	FGG	calpain-3-like
1708	Zebra finch	Previous	100230164	PKN2	39	5253	41.3	FEG	serine/threonine-protein kinase N2
1709	Zebra finch	Previous	100232475	COLGALT2	13	1899	6.9	FEG	LOW QUALITY PROTEIN: procollagen galactosyltransferase 2
1710	Zebra finch	Previous	101234058	ACKR4	1	1062	100	FGG	atypical chemokine receptor 4
1711	Zebra finch	Previous	100231043	HINFP	11	1569	6.4	FEG	LOW QUALITY PROTEIN: histone H4 transcription factor
1712	Zebra finch	Previous	105760706	LOC105760706	2	605	100	FGG	ADAMTS-like protein 2
1713	Zebra finch	Previous	105760403	LOC105760403	4	377	100	FGG	transmembrane 9 superfamily member 3-like
1714	Zebra finch	Previous	100230252	LOC100230252	3	354	100	FGG	kinesin-1 heavy chain-like
1715	Zebra finch	Previous	100222804	LOC100222804	2	726	100	FGG	LOW QUALITY PROTEIN: proto-oncogene Mas-like
1716	Zebra finch	Previous	105760190	LOC105760190	4	622	100	FGG	ubiquitin carboxyl-terminal hydrolase 5-like
1717	Zebra finch	Previous	100231094	LOC100231094	5	713	100	FGG	vasculin-like protein 1
1718	Zebra finch	Previous	105759504	LOC105759504	6	501	75	FGG	phenylalanine--tRNA ligase beta subunit-like
1719	Zebra finch	Previous	100220896	LOC100220896	3	529	100	FGG	PEX5-related protein
1720	Zebra finch	Previous	105759004	LOC105759004	2	1122	98.3	FGG	nuclear factor of activated T-cells%2C cytoplasmic 1-like
1721	Zebra finch	Previous	105760800	LOC105760800	4	489	100	FGG	gamma-glutamyltransferase 7-like
1722	Zebra finch	Previous	100230366	LOC100230366	6	613	100	FGG	probable palmitoyltransferase ZDHHC16
1723	Zebra finch	Previous	101233430	LOC101233430	3	297	100	FGG	sodium channel protein type 2 subunit alpha-like
1724	Zebra finch	Previous	100232365	MRPL40	3	531	12.2	FEG	39S ribosomal protein L40%2C mitochondrial
1725	Zebra finch	Previous	105760062	LOC105760062	6	788	100	FGG	cohesin subunit SA-1-like
1726	Zebra finch	Previous	100218475	LOC100218475	7	1006	100	FGG	LOW QUALITY PROTEIN: photoreceptor-specific nuclear receptor-like
1727	Zebra finch	Previous	100223894	ZFYVE26	41	7713	0.8	FEG	zinc finger FYVE domain-containing protein 26
1728	Zebra finch	Previous	105759592	LOC105759592	4	492	100	FGG	coiled-coil and C2 domain-containing protein 2A-like
1729	Zebra finch	Previous	105760564	LOC105760564	2	477	100	FGG	gamma-aminobutyric acid receptor subunit gamma-4-like
1730	Zebra finch	Previous	101232992	LOC101232992	11	2562	100	FGG	uncharacterized protein KIAA1109-like
1731	Zebra finch	Previous	100224303	LOC100224303	2	1308	100	FGG	C2 calcium-dependent domain-containing protein 4C-like
1732	Zebra finch	Previous	100223629	LOC100223629	1	418	100	FGG	MOB kinase activator 3C-like
1733	Zebra finch	Previous	100225006	LOC100225006	6	1068	100	FGG	janus kinase and microtubule-interacting protein 3-like
1734	Zebra finch	Previous	105760218	LOC105760218	3	348	100	FGG	rho GTPase-activating protein 12-like
1735	Zebra finch	Previous	100225626	UNG	6	678	11.9	FCG	uracil-DNA glycosylase
1736	Zebra finch	Previous	100223858	LOC100223858	4	520	100	FGG	protein C-ets-2
1737	Zebra finch	Previous	100222232	LOC100222232	5	1158	45.2	FCG	uncharacterized protein LOC100222232
1738	Zebra finch	Previous	100225087	FHAD1	18	2169	11.8	FEG	forkhead-associated domain-containing protein 1
1739	Zebra finch	Previous	105759548	LOC105759548	3	347	100	FGG	serine/threonine-protein kinase Nek8-like
1740	Zebra finch	Previous	105760334	LOC105760334	4	539	100	FGG	calmodulin-regulated spectrin-associated protein 1-like
1741	Zebra finch	Previous	105760150	LOC105760150	2	432	100	FGG	pericentrin-like
1742	Zebra finch	Previous	100225993	RPTOR	35	3999	1.1	FEG	regulatory-associated protein of mTOR
1743	Zebra finch	Previous	100221209	LOC100221209	4	711	66.9	FGG	cytochrome c oxidase subunit 5A%2C mitochondrial-like
1744	Zebra finch	Previous	100220938	LOC100220938	24	4470	9.4	FEG	peroxidasin homolog
1745	Zebra finch	Previous	100226687	LOC100226687	3	505	100	FGG	protein ADP-ribosylarginine hydrolase-like protein 1
1746	Zebra finch	Previous	100231223	LOC100231223	2	2491	100	FGG	B-cell CLL/lymphoma 9 protein
1747	Zebra finch	Previous	100226795	LOC100226795	6	939	100	FGG	A-kinase anchor protein 9-like
1748	Zebra finch	Previous	100224344	SCRIB	49	5793	8.3	FEG	LOW QUALITY PROTEIN: protein scribble homolog
1749	Zebra finch	Previous	105758639	LOC105758639	6	612	79.9	FGG	anamorsin-like
1750	Zebra finch	Previous	101233271	LOC101233271	3	375	100	FGG	mitochondrial tRNA-specific 2-thiouridylase 1-like
1751	Zebra finch	Previous	100217843	ADCYAP1R1	17	1485	7.3	FEG	pituitary adenylate cyclase-activating polypeptide type I receptor
1752	Zebra finch	Previous	100224790	LOC100224790	3	330	100	FGG	semaphorin-3D-like
1753	Zebra finch	Previous	100219993	LOC100219993	1	417	100	FGG	39S ribosomal protein L50%2C mitochondrial-like
1754	Zebra finch	Previous	105759634	LOC105759634	2	253	100	FGG	PRKC apoptosis WT1 regulator protein-like
1755	Zebra finch	Previous	101233335	LOC101233335	3	465	100	FGG	centrosomal protein of 89 kDa-like
1756	Zebra finch	Previous	105759608	LOC105759608	6	999	100	FGG	transient receptor potential cation channel subfamily V member 1-like
1757	Zebra finch	Previous	100225190	NRBP2	17	1374	18.8	FEG	nuclear receptor-binding protein 2
1758	Zebra finch	Previous	101233649	LOC101233649	7	699	100	FGG	kinesin-like protein KIF2C
1759	Zebra finch	Previous	100230201	LOC100230201	4	776	100	FGG	39S ribosomal protein L46%2C mitochondrial-like
1760	Zebra finch	Previous	100226433	LOC100226433	12	1446	64.7	FGG	LOW QUALITY PROTEIN: lipoamide acyltransferase component of branched-chain alpha-keto acid dehydrogenase complex%2C mitochondrial-like
1761	Zebra finch	Previous	100217917	LOC100217917	3	318	100	FGG	serine/threonine-protein phosphatase 2A 56 kDa regulatory subunit epsilon isoform-like
1762	Zebra finch	Previous	100232207	LOC100232207	4	658	100	FGG	glutamate decarboxylase 1-like
1763	Zebra finch	Previous	105760662	LOC105760662	4	611	100	FGG	LIM domain only protein 7-like
1764	Zebra finch	Previous	105759225	LOC105759225	3	540	73.7	FGG	protein sel-1 homolog 3-like
1765	Zebra finch	Previous	100222097	TYMS	9	909	4	FEG	thymidylate synthase
1766	Zebra finch	Previous	100223501	LOC100223501	4	503	100	FGG	dnaJ homolog subfamily C member 10-like
1767	Zebra finch	Previous	100220210	LOC100220210	2	780	100	FGG	magnesium transporter NIPA4-like
1768	Zebra finch	Previous	105760402	LOC105760402	3	404	100	FGG	ankyrin repeat and KH domain-containing protein 1-like
1769	Zebra finch	Previous	105759772	LOC105759772	3	258	100	FGG	ankyrin repeat domain-containing protein 13C-like
1770	Zebra finch	Previous	105759131	LOC105759131	2	1836	100	FGG	usherin-like
1771	Zebra finch	Previous	105759914	LOC105759914	6	807	100	FGG	coiled-coil domain-containing protein 66-like
1772	Zebra finch	Previous	100218692	LOC100218692	6	674	97	FGG	glycerol-3-phosphate dehydrogenase 1-like protein
1773	Zebra finch	Previous	105759143	VSIG4	8	1692	21.1	FEG	V-set and immunoglobulin domain-containing protein 4
1774	Zebra finch	Previous	100222352	GUSB	15	2421	28.3	FEG	beta-glucuronidase
1775	Zebra finch	Previous	100219385	ACOT12	17	1743	11.1	FEG	acyl-coenzyme A thioesterase 12
1776	Zebra finch	Previous	105760812	LOC105760812	2	410	100	FGG	E3 ubiquitin-protein ligase MIB2-like
1777	Zebra finch	Previous	100224108	LOC100224108	7	1152	100	FGG	cytochrome P450 2J2-like
1778	Zebra finch	Previous	100226561	LOC100226561	15	1467	11.1	FEG	LOW QUALITY PROTEIN: cryptochrome DASH-like
1779	Zebra finch	Previous	100225668	CNNM2	11	2994	15.5	FEG	metal transporter CNNM2
1780	Zebra finch	Previous	100222701	LOC100222701	4	513	100	FGG	protein transport protein Sec61 subunit alpha isoform 2-like
1781	Zebra finch	Previous	105760729	LOC105760729	5	406	100	FGG	high affinity cAMP-specific and IBMX-insensitive 3'%2C5'-cyclic phosphodiesterase 8A-like
1782	Zebra finch	Previous	105759744	LOC105759744	2	535	100	FGG	unconventional myosin-X-like
1783	Zebra finch	Previous	100229327	LOC100229327	8	966	100	FGG	lipase member M-like
1784	Zebra finch	Previous	100230562	LOC100230562	3	528	100	FGG,FCG	39S ribosomal protein L32%2C mitochondrial-like
1785	Zebra finch	Previous	100227748	LOC100227748	8	744	100	FGG	proteasome subunit alpha type-2-like
1786	Zebra finch	Previous	105760179	LOC105760179	3	372	100	FGG	mastermind-like protein 2
1787	Zebra finch	Previous	101233232	LOC101233232	4	631	100	FGG	telomerase reverse transcriptase-like
1788	Zebra finch	Previous	105758834	LOC105758834	3	330	100	FGG	alpha-1%2C2-mannosyltransferase ALG9-like
1789	Zebra finch	Previous	100227071	ANO6	25	3609	13.6	FEG	anoctamin-6
1790	Zebra finch	Previous	105759851	LOC105759851	2	291	100	FGG	neogenin-like
1791	Zebra finch	Previous	100221769	LOC100221769	12	1398	100	FGG	procollagen-lysine%2C2-oxoglutarate 5-dioxygenase 1-like
1792	Zebra finch	Previous	105760221	LOC105760221	3	513	100	FGG	cell division cycle and apoptosis regulator protein 1-like
1793	Zebra finch	Previous	100219568	LOC100219568	3	417	100	FGG	GA-binding protein subunit beta-1-like
1794	Zebra finch	Previous	100217529	LOC100217529	1	948	100	FGG	SERTA domain-containing protein 2-like
1795	Zebra finch	Previous	100232387	LOC100232387	2	493	100	FGG	transmembrane protein 68-like
1796	Zebra finch	Previous	101233018	LOC101233018	1	519	100	FGG	short transient receptor potential channel 4-like
1797	Zebra finch	Previous	100232495	LOC100232495	9	1254	100	FGG	solute carrier organic anion transporter family member 1C1-like
1798	Zebra finch	Previous	100220421	LOC100220421	4	273	100	FGG	galanin peptides
1799	Zebra finch	Previous	105758527	LOC105758527	14	1398	7.8	FEG	uncharacterized protein LOC105758527
1800	Zebra finch	Previous	101232895	CEP164	36	4584	17.5	FEG	centrosomal protein of 164 kDa
1801	Zebra finch	Previous	101234023	LOC101234023	7	990	100	FGG	protein SDA1 homolog
1802	Zebra finch	Previous	100231367	LOC100231367	6	914	100	FGG	A disintegrin and metalloproteinase with thrombospondin motifs 3-like
1803	Zebra finch	Previous	100225701	RAD17	17	2295	3.7	FEG	cell cycle checkpoint protein RAD17
1804	Zebra finch	Previous	105759601	LOC105759601	3	522	100	FGG	platelet-derived growth factor receptor alpha-like
1805	Zebra finch	Previous	105759558	LOC105759558	3	432	100	FGG	protein QNR-71-like
1806	Zebra finch	Previous	100222632	LOC100222632	2	1164	100	FGG	LOW QUALITY PROTEIN: neuropeptide Y receptor type 2-like
1807	Zebra finch	Previous	100226868	LOC100226868	3	513	100	FGG	ribonuclease P protein subunit p40-like
1808	Zebra finch	Previous	100223223	TOE1	5	1437	3.5	FEG	target of EGR1 protein 1
1809	Zebra finch	Previous	105758547	LOC105758547	3	465	100	FGG	kinesin-like protein KIF21A
1810	Zebra finch	Previous	100229761	FKBP4	14	1791	28.5	FEG	peptidyl-prolyl cis-trans isomerase FKBP4
1811	Zebra finch	Previous	105759240	DOK1	4	1185	15.9	FCG	docking protein 1
1812	Zebra finch	Previous	100229984	LOC100229984	9	870	100	FGG	LOW QUALITY PROTEIN: rap1 GTPase-activating protein 1-like
1813	Zebra finch	Previous	100230584	LOC100230584	8	865	100	FGG	transmembrane protease serine 2-like
1814	Zebra finch	Previous	100232806	LOC100232806	5	835	64.3	FGG	putative ubiquitin carboxyl-terminal hydrolase 50
1815	Zebra finch	Previous	100219892	LOC100219892	8	1221	100	FGG	rap guanine nucleotide exchange factor 6-like
1816	Zebra finch	Previous	105759106	LOC105759106	4	315	100	FGG	cytochrome b-c1 complex subunit 1%2C mitochondrial-like
1817	Zebra finch	Previous	105759068	SLC26A6	20	2046	1.6	FCG	LOW QUALITY PROTEIN: solute carrier family 26 member 6
1818	Zebra finch	Previous	101233541	LOC101233541	2	1336	100	FGG	synemin-like
1819	Zebra finch	Previous	100224010	LOC100224010	8	1128	4	FEG	26S proteasome non-ATPase regulatory subunit 5
1820	Zebra finch	Previous	105760971	LOC105760971	10	1425	60.6	FGG	LOW QUALITY PROTEIN: 26S proteasome non-ATPase regulatory subunit 5-like
1821	Zebra finch	Previous	105760317	LOC105760317	3	339	100	FGG	guanine nucleotide-binding protein subunit beta-5
1822	Zebra finch	Previous	105760682	LOC105760682	5	395	64.1	FCG	collectin-11-like
1823	Zebra finch	Previous	100222938	LOC100222938	4	577	100	FGG	rho guanine nucleotide exchange factor 16-like
1824	Zebra finch	Previous	100190262	DERL3	7	729	10.2	FEG	derlin-3
1825	Zebra finch	Previous	100223614	LOC100223614	6	777	100	FGG	TBC1 domain family member 8B-like
1826	Zebra finch	Previous	105760266	LOC105760266	4	384	100	FGG	elongation factor G%2C mitochondrial-like
1827	Zebra finch	Previous	100226076	WDR76	16	2487	19.3	FEG	WD repeat-containing protein 76
1828	Zebra finch	Previous	100219737	LOC100219737	4	364	100	FGG	LOW QUALITY PROTEIN: merlin-like
1829	Zebra finch	Previous	101233171	LOC101233171	2	267	100	FGG	DENN domain-containing protein 5A-like
1830	Zebra finch	Previous	100219794	LOC100219794	17	1599	100	FGG,FCG	LOW QUALITY PROTEIN: alanyl-tRNA editing protein Aarsd1
1831	Zebra finch	Previous	105760164	LOC105760164	5	449	100	FGG	scaffold attachment factor B1-like
1832	Zebra finch	Previous	105760804	LOC105760804	3	388	100	FGG	enhancer of mRNA-decapping protein 4-like
1833	Zebra finch	Previous	105759719	LOC105759719	2	298	100	FGG	disks large homolog 5-like
1834	Zebra finch	Previous	105760439	LOC105760439	5	465	100	FGG	eukaryotic translation initiation factor 2-alpha kinase 4-like
1835	Zebra finch	Previous	100225549	LOC100225549	8	747	100	FGG	probable sodium-coupled neutral amino acid transporter 6
1836	Zebra finch	Previous	100231877	LOC100231877	6	687	87.9	FGG	di-N-acetylchitobiase-like
1837	Zebra finch	Previous	101233182	LOC101233182	3	378	100	FGG	regucalcin-like
1838	Zebra finch	Previous	100225658	LOC100225658	1	984	100	FGG	G-protein coupled receptor 3-like
1839	Zebra finch	Previous	105759863	LOC105759863	3	479	100	FGG	ATP-binding cassette sub-family C member 8-like
1840	Zebra finch	Previous	100219421	LOC100219421	2	291	100	FGG	NADH dehydrogenase [ubiquinone] 1 beta subcomplex subunit 3-like
1841	Zebra finch	Previous	100223945	IL21	7	681	32.2	FEG	interleukin-21
1842	Zebra finch	Previous	105760034	LOC105760034	4	600	100	FGG	gamma-adducin-like
1843	Zebra finch	Previous	100221262	LOC100221262	4	480	100	FGG	LOW QUALITY PROTEIN: transcription factor HES-5-like
1844	Zebra finch	Previous	751960	GRIK3	2	447	100	FGG	glutamate receptor ionotropic%2C kainate 3
1845	Zebra finch	Previous	101233591	LOC101233591	3	282	100	FGG	cytochrome c oxidase assembly protein COX19-like
1846	Zebra finch	Previous	100221800	TMEM132B	13	4251	22.8	FEG	LOW QUALITY PROTEIN: transmembrane protein 132B
1847	Zebra finch	Previous	100224280	LOC100224280	1	1521	100	FGG	phosphatidylinositol-glycan biosynthesis class W protein-like
1848	Zebra finch	Previous	105760781	LOC105760781	2	455	100	FGG	probable cationic amino acid transporter
1849	Zebra finch	Previous	105760668	LOC105760668	4	398	100	FGG	ubiquitin carboxyl-terminal hydrolase 25-like
1850	Zebra finch	Previous	100230223	TMED5	8	1449	23.1	FEG	LOW QUALITY PROTEIN: transmembrane emp24 domain-containing protein 5
1851	Zebra finch	Previous	105760337	LOC105760337	4	412	75.7	FGG	ran-specific GTPase-activating protein-like
1852	Zebra finch	Previous	105759836	LOC105759836	5	895	100	FGG	centrosome-associated protein CEP250-like
1853	Zebra finch	Previous	105759805	LOC105759805	3	579	100	FGG	cell surface glycoprotein CD200 receptor 1-like
1854	Zebra finch	Previous	100223216	LOC100223216	2	880	100	FGG	protein phosphatase Slingshot homolog 2-like
1855	Zebra finch	Previous	105760677	LOC105760677	2	1032	100	FGG	protein phosphatase Slingshot homolog 2-like
1856	Zebra finch	Previous	100226030	LOC100226030	1	801	100	FGG	amyloid beta A4 precursor protein-binding family B member 2-like
1857	Zebra finch	Previous	100222830	LOC100222830	3	377	100	FGG	lysine-specific demethylase 3A-like
1858	Zebra finch	Previous	105758736	EPB42	5	933	100	FGG	erythrocyte membrane protein band 4.2
1859	Zebra finch	Previous	105760713	LOC105760713	3	445	100	FGG	rabankyrin-5-like
1860	Zebra finch	Previous	105760200	LOC105760200	5	721	100	FGG	talin-2-like
1861	Zebra finch	Previous	100190696	LOC100190696	2	294	100	FGG	putative ATP synthase H+ transporting mitochondrial F0 complex subunit F variant 4
1862	Zebra finch	Previous	100230480	PDCL3	6	768	16.9	FEG	phosducin-like protein 3
1863	Zebra finch	Previous	100220483	LOC100220483	3	482	100	FGG	nucleolar RNA helicase 2-like
1864	Zebra finch	Previous	100229940	LOC100229940	4	530	100	FGG	methylmalonic aciduria type A homolog%2C mitochondrial
1865	Zebra finch	Previous	100222530	LOC100222530	3	480	100	FGG	dehydrogenase/reductase SDR family member 7C-like
1866	Zebra finch	Previous	100230165	TICRR	27	6423	7.7	FEG	LOW QUALITY PROTEIN: treslin
1867	Zebra finch	Previous	105760644	LOC105760644	1	681	100	FGG	olfactory receptor 14C36-like
1868	Zebra finch	Previous	105760704	LOC105760704	3	369	100	FGG	disintegrin and metalloproteinase domain-containing protein 22-like
1869	Zebra finch	Previous	105760026	LOC105760026	5	673	100	FGG	PX domain-containing protein kinase-like protein
1870	Zebra finch	Previous	100228387	LOC100228387	6	1077	100	FGG	protein AHNAK2-like
1871	Zebra finch	Previous	100230689	LOC100230689	4	625	80.2	FCG	insulin-like growth factor 1 receptor
1872	Zebra finch	Previous	105759645	LOC105759645	6	642	100	FGG	putative homeodomain transcription factor 1
1873	Zebra finch	Previous	100226756	LOC100226756	4	1515	71.3	FGG	protein FAM83D-like
1874	Zebra finch	Previous	101233483	LOC101233483	3	369	100	FGG	gamma-aminobutyric acid receptor subunit pi-like
1875	Zebra finch	Previous	100220972	LOC100220972	2	585	100	FGG	swi5-dependent recombination DNA repair protein 1 homolog
1876	Zebra finch	Previous	100219536	CARD10	23	3459	10.9	FEG	caspase recruitment domain-containing protein 10
1877	Zebra finch	Previous	100223732	LOC100223732	3	442	100	FGG	aromatase-like
1878	Zebra finch	Previous	100223397	DENND5B	22	3861	3.7	FEG	DENN domain-containing protein 5B
1879	Zebra finch	Previous	100221047	LOC100221047	5	873	100	FGG	vinculin-like
1880	Zebra finch	Previous	105759024	LOC105759024	6	807	9.9	FEG	nucleolar protein 4-like
1881	Zebra finch	Previous	100225503	LOC100225503	4	370	100	FGG	protein FRG1
1882	Zebra finch	Previous	100232486	LOC100232486	2	261	100	FGG	di-N-acetylchitobiase-like
1883	Zebra finch	Previous	105759982	LOC105759982	3	603	100	FGG	transformation/transcription domain-associated protein-like
1884	Zebra finch	Previous	100222224	LOC100222224	13	1440	1.7	FEG	disintegrin and metalloproteinase domain-containing protein 32
1885	Zebra finch	Previous	100230101	LOC100230101	6	627	100	FGG	derlin-2
1886	Zebra finch	Previous	105760456	LOC105760456	3	497	100	FGG	protein Jade-2-like
1887	Zebra finch	Previous	105760366	LOC105760366	5	646	100	FGG	dynamin-like 120 kDa protein%2C mitochondrial
1888	Zebra finch	Previous	100222145	KANK4	15	2793	17	FEG	KN motif and ankyrin repeat domain-containing protein 4
1889	Zebra finch	Previous	105760806	LOC105760806	2	245	100	FGG	DNA topoisomerase 1-like
1890	Zebra finch	Previous	105759709	LOC105759709	5	372	100	FGG	acid ceramidase-like
1891	Zebra finch	Previous	105758489	GORAB	8	1476	16.9	FCG	RAB6-interacting golgin
1892	Zebra finch	Previous	100223621	LOC100223621	3	564	100	FGG	general transcription factor 3C polypeptide 3-like
1893	Zebra finch	Previous	100231720	LOC100231720	7	1251	69.7	FGG	filamin-B-like
1894	Zebra finch	Previous	100225689	OLFML2B	11	2586	8.9	FEG	olfactomedin-like protein 2B
1895	Zebra finch	Previous	100220355	MSH3	24	3231	1.9	FCG	DNA mismatch repair protein Msh3
1896	Zebra finch	Previous	100226056	LOC100226056	4	675	100	FGG	LOW QUALITY PROTEIN: B-cell lymphoma/leukemia 10-like
1897	Zebra finch	Previous	105759844	LOC105759844	7	791	100	FGG	protein O-mannosyl-transferase 1-like
1898	Zebra finch	Previous	100217566	LOC100217566	2	592	100	FGG	neurotrypsin-like
1899	Zebra finch	Previous	100232308	LOC100232308	1	306	100	FGG	feather keratin Cos1-1/Cos1-3/Cos2-1-like
1900	Zebra finch	Previous	100190077	LOC100190077	2	312	100	FGG	putative somatostatin precursor pro-2 precursor
1901	Zebra finch	Previous	100229931	LOC100229931	1	572	100	FGG	histamine H2 receptor-like
1902	Zebra finch	Previous	100227282	LOC100227282	5	464	100	FGG	LOW QUALITY PROTEIN: hematopoietically-expressed homeobox protein HHEX-like
1903	Zebra finch	Previous	100222151	ALDH5A1	14	2007	21.5	FEG	succinate-semialdehyde dehydrogenase%2C mitochondrial
1904	Zebra finch	Previous	105760362	LOC105760362	3	395	100	FGG	caspase-2-like
1905	Zebra finch	Previous	100223229	LOC100223229	2	1335	100	FGG	biotinidase-like
1906	Zebra finch	Previous	100226448	LOC100226448	9	1074	21	FEG	dual specificity mitogen-activated protein kinase kinase 1
1907	Zebra finch	Previous	105758929	LOC105758929	3	357	100	FGG	kinesin light chain 1-like
1908	Zebra finch	Previous	100222522	LOC100222522	1	873	100	FGG	arylamine N-acetyltransferase%2C pineal gland isozyme NAT-3
1909	Zebra finch	Previous	105759628	LRP5L	2	347	100	FGG	low-density lipoprotein receptor-related protein 5-like protein
1910	Zebra finch	Previous	101232954	LOC101232954	1	514	100	FGG	zinc finger protein 391-like
1911	Zebra finch	Previous	100230698	PDE12	7	1839	40.6	FEG	LOW QUALITY PROTEIN: 2'%2C5'-phosphodiesterase 12
1912	Zebra finch	Previous	100220656	LOC100220656	5	346	100	FGG	RWD domain-containing protein 4-like
1913	Zebra finch	Previous	100219965	SLC4A5	22	2846	7.9	FEG	electrogenic sodium bicarbonate cotransporter 4
1914	Zebra finch	Previous	105760069	LOC105760069	4	501	100	FGG	protein Daple-like
1915	Zebra finch	Previous	100232549	LOC100232549	2	442	100	FGG	chondrolectin-like
1916	Zebra finch	Previous	105759732	LOC105759732	5	438	100	FGG	non-structural maintenance of chromosomes element 4 homolog A-like
1917	Zebra finch	Previous	105760619	LOC105760619	2	298	100	FGG	carboxylesterase 5A-like
1918	Zebra finch	Previous	100219798	LOC100219798	5	507	100	FGG	LOW QUALITY PROTEIN: EF-hand calcium-binding domain-containing protein 1-like
1919	Zebra finch	Previous	105760019	LOC105760019	1	2006	100	FGG	LOW QUALITY PROTEIN: interferon-induced very large GTPase 1-like
1920	Zebra finch	Previous	100190238	ARPC3	6	531	18.8	FEG	putative actin related protein 2/3 complex subunit 3
1921	Zebra finch	Previous	100232065	LOC100232065	10	1056	100	FGG	ribosomal protein S6 kinase beta-1-like
1922	Zebra finch	Previous	100229290	LOC100229290	4	351	93.7	FGG	periodic tryptophan protein 1 homolog
1923	Zebra finch	Previous	105759383	LOC105759383	16	1947	7.5	FEG	dedicator of cytokinesis protein 1-like
1924	Zebra finch	Previous	105760526	LOC105760526	2	318	100	FGG	tyrosine-protein phosphatase non-receptor type 11-like
1925	Zebra finch	Previous	100221483	LOC100221483	7	934	100	FGG	N-acetylglucosamine-1-phosphotransferase subunits alpha/beta-like
1926	Zebra finch	Previous	105760129	LOC105760129	2	321	100	FGG	coiled-coil domain-containing protein 66-like
1927	Zebra finch	Previous	100220357	LOC100220357	5	564	100	FGG	importin subunit alpha-5-like
1928	Zebra finch	Previous	100222645	ATP2B4	20	3177	1.1	FEG	plasma membrane calcium-transporting ATPase 4
1929	Zebra finch	Previous	105759969	LOC105759969	4	401	100	FGG	mitochondrial 10-formyltetrahydrofolate dehydrogenase-like
1930	Zebra finch	Previous	101233358	LOC101233358	3	621	97.4	FGG	leucine-rich repeat-containing protein 42-like
1931	Zebra finch	Previous	100224042	LOC100224042	12	1444	94.1	FGG	inhibitor of nuclear factor kappa-B kinase subunit alpha-like
1932	Zebra finch	Previous	100218416	LOC100218416	4	444	100	FGG	mitogen-activated protein kinase 8-like
1933	Zebra finch	Previous	100230675	LOC100230675	5	648	100	FGG	spectrin alpha chain%2C non-erythrocytic 1-like
1934	Zebra finch	Previous	100221616	LOC100221616	3	1686	3.1	FEG	uncharacterized protein KIAA2013 homolog
1935	Zebra finch	Previous	100218766	LOC100218766	4	1242	100	FGG	uncharacterized protein KIAA2013 homolog
1936	Zebra finch	Previous	105760647	LOC105760647	3	420	100	FGG	zinc transporter ZIP6-like
1937	Zebra finch	Previous	100225313	LOC100225313	5	486	78.2	FGG	T-cell surface glycoprotein CD3 gamma chain-like
1938	Zebra finch	Previous	100219543	LOC100219543	3	360	100	FGG	gamma-glutamyl hydrolase-like
1939	Zebra finch	Previous	100223893	LOC100223893	3	381	100	FGG	elongation of very long chain fatty acids protein 2
1940	Zebra finch	Previous	100226303	LOC100226303	1	664	100	FGG	chondroitin sulfate N-acetylgalactosaminyltransferase 2-like
1941	Zebra finch	Previous	100225871	LOC100225871	6	1056	67.9	FGG	serine/threonine-protein kinase pim-1-like
1942	Zebra finch	Previous	105760599	LOC105760599	4	838	100	FGG	filamin-B-like
1943	Zebra finch	Previous	100225569	LOC100225569	3	516	100	FGG	ATPase WRNIP1-like
1944	Zebra finch	Previous	101233126	LOC101233126	2	505	100	FGG	lysosome-associated membrane glycoprotein 3-like
1945	Zebra finch	Previous	105759245	LOC105759245	6	702	100	FGG	uncharacterized protein KIAA1109-like
1946	Zebra finch	Previous	100232774	LOC100232774	8	651	100	FGG	U2 small nuclear ribonucleoprotein A'-like
1947	Zebra finch	Previous	100223244	LOC100223244	2	939	100	FGG	LOW QUALITY PROTEIN: olfactory receptor 49-like
1948	Zebra finch	Previous	101232862	LOC101232862	4	864	100	FGG	LOW QUALITY PROTEIN: nuclear factor of activated T-cells%2C cytoplasmic 2-like
1949	Zebra finch	Previous	100218028	ACAD10	17	2235	14.6	FCG	acyl-CoA dehydrogenase family member 10
1950	Zebra finch	Previous	100232535	LOC100232535	19	2121	6.9	FEG	uncharacterized protein LOC100232535
1951	Zebra finch	Previous	105760609	LOC105760609	2	425	100	FGG	tryptophan--tRNA ligase%2C cytoplasmic-like
1952	Zebra finch	Previous	105759358	LOC105759358	7	837	74	FEG	LOW QUALITY PROTEIN: exosome complex component RRP40-like
1953	Zebra finch	Previous	101233648	LOC101233648	3	647	100	FGG	transcription factor Sp4
1954	Zebra finch	Previous	105760280	LOC105760280	2	329	100	FGG	microtubule-associated protein 2-like
1955	Zebra finch	Previous	105759568	DMPK	4	624	100	FGG	myotonin-protein kinase
1956	Zebra finch	Previous	101233233	SENP2	17	1875	4.1	FEG	sentrin-specific protease 2
1957	Zebra finch	Previous	100217517	LOC100217517	7	1476	3.1	FEG	synaptotagmin-9
1958	Zebra finch	Previous	100219818	LOC100219818	3	438	100	FGG	ankyrin repeat domain-containing protein 22-like
1959	Zebra finch	Previous	100226373	DMBT1	30	6033	11	FEG	deleted in malignant brain tumors 1 protein
1960	Zebra finch	Previous	101233073	LOC101233073	3	471	100	FGG	bestrophin-1-like
1961	Zebra finch	Previous	100223341	WDPCP	18	2202	5.2	FEG	WD repeat-containing and planar cell polarity effector protein fritz homolog
1962	Zebra finch	Previous	105760153	LOC105760153	5	507	100	FGG	AP-3 complex subunit beta-2-like
1963	Zebra finch	Previous	100223152	LOC100223152	4	438	100	FGG	heat shock 70 kDa protein 13-like
1964	Zebra finch	Previous	100232280	LOC100232280	1	306	100	FGG	feather keratin Cos1-1/Cos1-3/Cos2-1-like
1965	Zebra finch	Previous	105760420	LOC105760420	2	852	100	FGG	signal-induced proliferation-associated 1-like protein 1
1966	Zebra finch	Previous	100144430	PGR	10	1593	3.2	FEG	LOW QUALITY PROTEIN: progesterone receptor
1967	Zebra finch	Previous	100220754	LOC100220754	7	666	31.2	FEG	gametocyte-specific factor 1-like
1968	Zebra finch	Previous	105760307	LOC105760307	3	341	100	FGG	FERM%2C RhoGEF and pleckstrin domain-containing protein 1-like
1969	Zebra finch	Previous	100228528	PABPC4	14	1890	7.3	FEG	polyadenylate-binding protein 4
1970	Zebra finch	Previous	105760277	LOC105760277	2	288	100	FGG	amphiphysin-like
1971	Zebra finch	Previous	100220460	LOC100220460	5	564	78.2	FCG	malate dehydrogenase%2C cytoplasmic-like
1972	Zebra finch	Previous	100220721	LOC100220721	8	1146	100	FGG	interleukin-1 receptor-associated kinase-like 2
1973	Zebra finch	Previous	105758698	LOC105758698	5	576	98.1	FCG	chymotrypsinogen 2-like
1974	Zebra finch	Previous	100220532	MRPL35	4	525	100	FGG	39S ribosomal protein L35%2C mitochondrial
1975	Zebra finch	Previous	105760604	LOC105760604	3	422	100	FGG	glucagon family neuropeptides-like
1976	Zebra finch	Previous	105760312	LOC105760312	5	792	100	FGG	myosin-10-like
1977	Zebra finch	Previous	105758539	LOC105758539	3	378	33.9	FEG	UPF0577 protein KIAA1324-like
1978	Zebra finch	Previous	105760488	LOC105760488	6	894	100	FGG	spatacsin-like
1979	Zebra finch	Previous	100228072	LOC100228072	5	489	100	FGG	LOW QUALITY PROTEIN: transformer-2 protein homolog beta-like
1980	Zebra finch	Previous	100223682	SLC9A6	17	2031	5.6	FEG	sodium/hydrogen exchanger 6
1981	Zebra finch	Previous	105760742	LOC105760742	3	526	100	FGG	zinc finger FYVE domain-containing protein 26-like
1982	Zebra finch	Previous	105759046	LOC105759046	4	587	100	FGG	DNA-dependent protein kinase catalytic subunit-like
1983	Zebra finch	Previous	100230262	LOC100230262	4	291	100	FGG	U6 snRNA-associated Sm-like protein LSm8 isoform X1
1984	Zebra finch	Previous	101233583	LOC101233583	5	510	100	FGG	ryanodine receptor 3-like
1985	Zebra finch	Previous	101233703	LOC101233703	7	776	100	FGG	ankyrin repeat domain-containing protein 13A-like
1986	Zebra finch	Previous	100219010	LOC100219010	6	987	100	FGG	endoplasmin
1987	Zebra finch	Previous	105759877	LOC105759877	3	397	100	FGG	FYVE and coiled-coil domain-containing protein 1-like
1988	Zebra finch	Previous	100226074	LOC100226074	1	957	100	FGG	adrenocorticotropic hormone receptor-like
1989	Zebra finch	Previous	100224394	LOC100224394	3	477	100	FGG	60S ribosomal protein L8-like
1990	Zebra finch	Previous	100220718	LOC100220718	9	1103	100	FGG	LOW QUALITY PROTEIN: secretin receptor-like
1991	Zebra finch	Previous	105760527	LOC105760527	3	467	100	FGG	actin-related protein 5-like
1992	Zebra finch	Previous	100220837	LRRC7	24	4080	0.6	FEG	LOW QUALITY PROTEIN: leucine-rich repeat-containing protein 7
1993	Zebra finch	Previous	105760970	LOC105760970	5	825	50.8	FEG	LIM/homeobox protein Lhx3-like
1994	Zebra finch	Previous	100224005	LOC100224005	3	330	100	FGG	39S ribosomal protein L53%2C mitochondrial-like
1995	Zebra finch	Previous	101234233	LOC101234233	2	261	100	FGG	myosin light chain kinase%2C smooth muscle-like
1996	Zebra finch	Previous	105760579	LOC105760579	2	245	100	FGG	AP-2 complex subunit alpha-2-like
1997	Zebra finch	Previous	100224649	BRCA1	22	5322	0.2	FEG	breast cancer type 1 susceptibility protein
1998	Zebra finch	Previous	100219033	LOC100219033	5	1227	91.5	FGG	probable G-protein coupled receptor 149
[truncated: 2,698 more rows]
