# Supplementary material for: Widespread false gene gains caused by duplication errors in genome assemblies
Source: Genome Biol. 2022 Sep 27;23:205. doi: 10.1186/s13059-022-02764-1 (PMC9516828; doi:10.1186/s13059-022-02764-1)
Supplement: Supplementary file 4 — Additional File 4: Table S3. False duplication of V1R family genes in the previous platypus assembly. [file 13059_2022_2764_MOESM4_ESM.xlsx]

## Sheet: Supplementary Table 3
Table S3. False duplication of V1R family genes in the previous platypus assembly. Only V1R false duplications are listed. There were a total of 43 of 44 V1R genes with 100% of the gene sequence was a false duplication.
Data No.	Gene ID	Gene symbol	Total CDS length (bp)	FD overlap length %
1	100087537	ORNANAV1R3036	930	1
2	100086877	ORNANAV1R3135	957	1
3	100089239	ORNANAV1R3193	999	1
4	100087756	ORNANAV1R3218	960	1
5	100090986	ORNANAV1R3182	927	1
6	100083273	ORNANAV1R3250	972	1
7	100091981	ORNANAV1R3156	957	1
8	100092984	ORNANAV1R3205	930	1
9	100077569	ORNANAV1R3071	957	1
10	100084348	ORNANAV1R3274	930	1
11	100086320	ORNANAV1R3153	942	1
12	100089667	ORNANAV1R3162	933	1
13	100090040	ORNANAV1R3126	939	1
14	100090909	ORNANAV1R3201	975	1
15	100081224	ORNANAV1R3089	930	1
16	100091544	ORNANAV1R3075	900	1
17	100081065	ORNANAV1R3206	930	1
18	100087668	ORNANAV1R3178	930	1
19	100076831	ORNANAV1R3100	927	1
20	100090833	ORNANAV1R3121	927	1
21	100086008	ORNANAV1R3190	957	1
22	100084287	ORNANAV1R3273	918	1
23	100086540	ORNANAV1R3003	930	1
24	100310944	ORNANAV1R3040	930	1
25	100073803	ORNANAV1R3280	930	1
26	100079875	ORNANAV1R3044	957	0.0637409
27	100092791	ORNANAV1R3217	942	1
28	100090351	ORNANAV1R3221	940	1
29	100083451	ORNANAV1R3204	930	1
30	100083489	ORNANAV1R3224	918	1
31	100083601	ORNANAV1R3138	942	1
32	100074320	ORNANAV1R3117	927	1
33	100091869	ORNANAV1R3122	918	1
34	100310963	ORNANAV1R3087	930	1
35	100083242	ORNANAV1R3114	999	1
36	100090674	ORNANAV1R3226	927	1
37	100078712	ORNANAV1R3175	930	1
38	100085790	ORNANAV1R3108	948	1
39	100078109	ORNANAV1R3072	1065	1
40	100088762	ORNANAV1R3199	927	1
41	100082524	ORNANAV1R3165	930	1
42	100091992	ORNANAV1R3061	933	1
43	100086733	ORNANAV1R3223	930	1
44	100089591	ORNANAV1R3185	996	1
