# Supplementary material for: Widespread false gene gains caused by duplication errors in genome assemblies
Source: Genome Biol. 2022 Sep 27;23:205. doi: 10.1186/s13059-022-02764-1 (PMC9516828; doi:10.1186/s13059-022-02764-1)
Supplement: Supplementary file 5 — Additional File 5: Table S4. False duplications on transposable elements in previous assemblies. [file 13059_2022_2764_MOESM5_ESM.xlsx]

## Sheet: Supplementary Table 4
Table S4. False duplications on transposable elements in previous assemblies. Long terminal repeats (LTRs), short interspersed nuclear elements (SINEs), and long interspersed nuclear elements (LINEs) in each previous assembly of zebra finch, Anna's hummingbird and platypus assemblies were searched for false duplication overlap. NCBI repeat information was used.
Data No.	Species	Repeat family	Repeat name	Location	Repeat length (bp)	FD overlap length %
1	Zebra finch	LINE/CR1	CR1-J2_Pass	NC_011474:2949508-2950059	552	1
2	Zebra finch	LINE/CR1	CR1-J2_Pass	NC_011467:69043373-69043821	449	0.213808
4	Zebra finch	LINE/CR1	CR1-Z2_Pass	NW_002207001:1839-2060	222	1
5	Zebra finch	LINE/CR1	CR1AVI	NW_002217199:1-177	177	1
8	Zebra finch	LINE/CR1	CR1-L3A_Croc	NW_002233786:2161-2332	172	1
13	Zebra finch	LINE/CR1	CR1-L1_Tgu	NW_002229384:5029-5428	400	1
17	Zebra finch	LINE/CR1	CR1-J1_Pass	NW_002200403:3686-3788	103	1
18	Zebra finch	LINE/CR1	CR1-Y2_Aves	NW_002197746:2277-2464	188	1
19	Zebra finch	LINE/CR1	CR1-Y2_Aves	NW_002197746:2463-2619	157	1
20	Zebra finch	LINE/CR1	CR1-Y2_Aves	NW_002197746:2641-2769	129	1
22	Zebra finch	LINE/CR1	CR1-Y2_Aves	NW_002197746:3166-3489	324	1
23	Zebra finch	LINE/CR1	CR1-J2_Pass	NW_002212151:2822-2935	114	1
24	Zebra finch	LINE/CR1	CR1-X1_Pass	NW_002212151:4828-4907	80	1
25	Zebra finch	LINE/CR1	CR1-Y1_Aves	NW_002222318:107-241	135	0.992593
26	Zebra finch	LINE/CR1	CR1-X1_Pass	NW_002229874:3209-3371	163	0.993865
31	Zebra finch	LINE/CR1	CR1-J3_Pass	NW_002199558:1514-1584	71	1
32	Zebra finch	LINE/CR1	CR1-Y2_Aves	NW_002199558:2052-2335	284	1
34	Zebra finch	LINE/CR1	CR1-Y2_Aves	NC_011467:46407502-46407758	257	1
36	Zebra finch	LINE/CR1	CR1-Y2_Aves	NW_002219598:1761-2242	482	1
37	Zebra finch	LINE/CR1	CR1-Y2_Aves	NW_002219598:4599-4993	395	1
38	Zebra finch	LINE/CR1	CR1-15_Crp	NW_002219598:8720-8896	177	1
43	Zebra finch	LINE/CR1	CR1-J1_Pass	NW_002200840:3512-3613	102	1
45	Zebra finch	LINE/CR1	CR1AVI	NC_011467:68943606-68943739	134	1
46	Zebra finch	LINE/CR1	CR1-X2_Pass	NW_002201580:1667-1791	125	1
48	Zebra finch	LINE/CR1	CR1-K2_Tgu	NC_011465:2128212-2128314	103	1
50	Zebra finch	LINE/CR1	CR1-Y2_Aves	NW_002208677:263-325	63	1
52	Zebra finch	LINE/CR1	CR1AVI	NW_002229836:2342-2462	121	1
54	Zebra finch	LINE/CR1	CR1-J2_Pass	NW_002229836:3444-3659	216	1
56	Zebra finch	LINE/CR1	CR1AVI	NW_002234394:22-120	99	1
63	Zebra finch	LINE/CR1	CR1-Y2_Aves	NC_011470:30196493-30196625	133	1
64	Zebra finch	LINE/CR1	CR1-J2_Pass	NC_011470:30196853-30197029	177	1
65	Zebra finch	LINE/CR1	CR1-X1_Pass	NW_002200082:4656-4854	199	1
66	Zebra finch	LINE/CR1	CR1-J3_Pass	NW_002198642:9228-9470	243	1
67	Zebra finch	LINE/CR1	CR1-X1_Pass	NW_002198642:9503-9564	62	1
68	Zebra finch	LINE/CR1	CR1-J2_Pass	NC_011462:42235364-42235460	97	0.412371
69	Zebra finch	LINE/CR1	CR1-X1_Pass	NW_002217230:667-799	133	1
70	Zebra finch	LINE/CR1	CR1-YB1_Tgu	NW_002217230:1987-2216	230	1
71	Zebra finch	LINE/CR1	CR1-J3_Pass	NW_002217230:2224-2305	82	1
72	Zebra finch	LINE/CR1	CR1-X1_Pass	NW_002217230:2440-2776	337	1
73	Zebra finch	LINE/CR1	CR1-Y2_Aves	NC_011462:8639939-8640416	478	1
77	Zebra finch	LINE/CR1	CR1-X1_Pass	NW_002201225:69-645	577	1
78	Zebra finch	LINE/CR1	CR1-Y1_Aves	NC_011465:58892336-58893032	697	1
80	Zebra finch	LINE/CR1	CR1AVI	NC_011490:2075040-2075179	140	1
83	Zebra finch	LINE/CR1	CR1-Y2_Aves	NW_002224165:1678-1885	208	1
85	Zebra finch	LINE/CR1	CR1-YB2_Pass	NW_002225652:5425-5597	173	1
86	Zebra finch	LINE/CR1	CR1-YB2_Pass	NW_002225652:5591-6156	566	1
87	Zebra finch	LINE/CR1	CR1-J2_Pass	NW_002205914:2438-2567	130	1
88	Zebra finch	LINE/CR1	CR1-Y2_Aves	NC_011462:110563541-110563705	165	1
90	Zebra finch	LINE/CR1	CR1-X1_Pass	NW_002228875:2734-2830	97	1
92	Zebra finch	LINE/CR1	CR1-Y2_Aves	NW_002230448:4340-4897	558	1
94	Zebra finch	LINE/CR1	CR1-8_Crp	NC_011462:35490898-35491547	650	1
95	Zebra finch	LINE/CR1	CR1-13_AMi	NC_011462:35493747-35493927	181	1
96	Zebra finch	LINE/CR1	CR1-Y2_Aves	NC_011462:35501357-35501621	265	1
97	Zebra finch	LINE/CR1	CR1AVI	NW_002234483:200-326	127	1
99	Zebra finch	LINE/CR1	CR1-YB2_Pass	NW_002223034:5276-5362	87	1
100	Zebra finch	LINE/CR1	CR1AVI	NW_002223034:5336-5602	267	1
101	Zebra finch	LINE/CR1	CR1-L3B_Croc	NW_002223034:5609-5663	55	1
104	Zebra finch	LINE/CR1	CR1-J2_Pass	NW_002219619:3647-3710	64	1
105	Zebra finch	LINE/CR1	CR1-Z2_Pass	NW_002219619:4345-4433	89	1
106	Zebra finch	LINE/CR1	CR1-Y1_Aves	NC_011465:8303196-8303582	387	1
108	Zebra finch	LINE/CR1	CR1-X1_Pass	NC_011484:7308368-7308398	31	1
109	Zebra finch	LINE/CR1	CR1-Y2_Aves	NC_011482:3784171-3784357	187	0.764706
111	Zebra finch	LINE/CR1	CR1-Y2_Aves	NW_002216291:6433-6597	165	1
118	Zebra finch	LINE/CR1	CR1AVI	NW_002221665:5011-5135	125	1
121	Zebra finch	LINE/CR1	CR1-J3_Pass	NW_002203447:6081-6139	59	1
123	Zebra finch	LINE/CR1	CR1-I_Tgu	NC_011476:5774632-5774752	121	1
124	Zebra finch	LINE/CR1	CR1AVI	NC_011476:5774749-5774836	88	1
126	Zebra finch	LINE/CR1	CR1-Y2_Aves	NW_002211380:2174-2396	223	1
128	Zebra finch	LINE/CR1	CR1-Y1_Aves	NW_002212841:1845-2128	284	1
129	Zebra finch	LINE/CR1	CR1-X1_Pass	NW_002212841:3517-3892	376	1
130	Zebra finch	LINE/CR1	CR1-J3_Pass	NW_002208217:1-683	683	1
131	Zebra finch	LINE/CR1	CR1-Y_Pass	NC_011482:1948153-1948316	164	0.512195
133	Zebra finch	LINE/CR1	CR1AVI	NW_002213111:518-576	59	1
135	Zebra finch	LINE/CR1	CR1-I_Tgu	NW_002198439:3001-3307	307	1
137	Zebra finch	LINE/CR1	CR1-Y2_Aves	NW_002199063:7422-7702	281	1
138	Zebra finch	LINE/CR1	CR1-Y_Pass	NW_002209213:1448-1498	51	1
139	Zebra finch	LINE/CR1	CR1-X1_Pass	NW_002226957:3-103	101	1
141	Zebra finch	LINE/CR1	CR1-K2_Tgu	NC_011487:661678-661930	253	0.375494
142	Zebra finch	LINE/CR1	CR1-I_Tgu	NC_011477:9765232-9765305	74	1
143	Zebra finch	LINE/CR1	CR1-Y2_Aves	NW_002224971:2374-2599	226	1
144	Zebra finch	LINE/CR1	CR1-J1_Pass	NW_002224971:4673-5064	392	1
145	Zebra finch	LINE/CR1	CR1-J2_Pass	NW_002224971:5078-5247	170	1
146	Zebra finch	LINE/CR1	CR1-8_Crp	NW_002197601:399-728	330	1
148	Zebra finch	LINE/CR1	CR1-Y2_Aves	NW_002220703:821-1511	691	1
149	Zebra finch	LINE/CR1	CR1-J2_Pass	NW_002220703:1521-1658	138	1
150	Zebra finch	LINE/CR1	CR1-J1_Pass	NW_002220703:3320-3692	373	1
154	Zebra finch	LINE/CR1	CR1-Y2_Aves	NW_002211455:2982-3343	362	1
155	Zebra finch	LINE/CR1	CR1AVI	NW_002211455:3863-3985	123	1
156	Zebra finch	LINE/CR1	CR1-I_Tgu	NW_002211455:3989-4225	237	1
161	Zebra finch	LINE/CR1	CR1AVI	NW_002225739:728-950	223	1
165	Zebra finch	LINE/CR1	CR1-8_Crp	NC_011470:3870399-3870607	209	1
166	Zebra finch	LINE/CR1	CR1-Y2_Aves	NW_002225398:4059-4311	253	1
167	Zebra finch	LINE/CR1	CR1-Y1_Aves	NW_002216642:680-799	120	1
169	Zebra finch	LINE/CR1	CR1-J1_Pass	NW_002199952:125-495	371	1
170	Zebra finch	LINE/CR1	CR1-J2_Pass	NW_002225195:2934-3170	237	1
171	Zebra finch	LINE/CR1	CR1AVI	NW_002225195:7226-7385	160	1
173	Zebra finch	LINE/CR1	CR1AVI	NW_002203033:2392-2552	161	1
176	Zebra finch	LINE/CR1	CR1-J1_Pass	NW_002227902:1843-1901	59	1
177	Zebra finch	LINE/CR1	CR1-J3_Pass	NW_002231418:5196-5517	322	1
178	Zebra finch	LINE/CR1	CR1-J2_Pass	NC_011469:55421343-55421515	173	1
180	Zebra finch	LINE/CR1	CR1-X3_Pass	NC_011462:64142635-64142917	283	1
183	Zebra finch	LINE/CR1	CR1-Y_Pass	NW_002228778:3371-3448	78	1
184	Zebra finch	LINE/CR1	CR1-Y2_Aves	NW_002228778:3695-3832	138	1
188	Zebra finch	LINE/CR1	CR1-J3_Pass	NW_002212266:1197-1260	64	1
193	Zebra finch	LINE/CR1	CR1-J3_Pass	NW_002205490:54591-54654	64	1
194	Zebra finch	LINE/CR1	CR1-Y_Pass	NW_002207837:3036-3259	224	1
195	Zebra finch	LINE/CR1	CR1-J1_Pass	NC_011475:16884559-16884800	242	0.42562
196	Zebra finch	LINE/CR1	CR1AVI	NW_002198715:195885-196038	154	1
200	Zebra finch	LINE/CR1	CR1-L3B_Croc	NW_002228570:4388-4480	93	1
201	Zebra finch	LINE/CR1	CR1AVI	NC_011463:41292-41447	156	1
203	Zebra finch	LINE/CR1	CR1-J2_Pass	NW_002227451:1904-2208	305	1
205	Zebra finch	LINE/CR1	CR1-Y_Pass	NC_011467:8095107-8095333	227	1
207	Zebra finch	LINE/CR1	CR1-Y_Pass	NW_002210025:1379-2134	756	1
208	Zebra finch	LINE/CR1	CR1AVI	NC_011465:156103607-156103764	158	1
209	Zebra finch	LINE/CR1	CR1-J2_Pass	NC_011493:47965069-47965532	464	0.075431
211	Zebra finch	LINE/CR1	CR1-Y2_Aves	NW_002225095:842-1042	201	1
212	Zebra finch	LINE/CR1	CR1-J2_Pass	NW_002210459:26808-26946	139	1
215	Zebra finch	LINE/CR1	CR1-Y2_Aves	NW_002222701:15745-16050	306	1
216	Zebra finch	LINE/CR1	CR1-Y1_Aves	NW_002222701:16075-16289	215	1
217	Zebra finch	LINE/CR1	CR1-J2_Pass	NC_011472:26090259-26090548	290	1
218	Zebra finch	LINE/CR1	CR1-J2_Pass	NC_011472:26092233-26092339	107	1
219	Zebra finch	LINE/CR1	CR1AVI	NC_011472:26092412-26092675	264	1
221	Zebra finch	LINE/CR1	CR1-X1_Pass	NC_011478:10968639-10968889	251	0.900398
222	Zebra finch	LINE/CR1	CR1-X1_Pass	NW_002213582:335-568	234	1
223	Zebra finch	LINE/CR1	CR1AVI	NW_002201904:227-363	137	1
225	Zebra finch	LINE/CR1	CR1AVI	NC_011465:2252358-2252499	142	1
232	Zebra finch	LINE/CR1	CR1-J2_Pass	NW_002197920:564742-564898	157	1
233	Zebra finch	LINE/CR1	CR1AVI	NW_002197920:565566-565783	218	1
234	Zebra finch	LINE/CR1	CR1AVI	NW_002227487:5875-5982	108	1
235	Zebra finch	LINE/CR1	CR1-Y1_Aves	NW_002222399:4655-5346	692	0.995665
237	Zebra finch	LINE/CR1	CR1-J2_Pass	NW_002222695:731-1128	398	1
238	Zebra finch	LINE/CR1	CR1-J2_Pass	NW_002232352:11631-11765	135	1
241	Zebra finch	LINE/CR1	CR1AVI	NW_002227473:909-1083	175	1
242	Zebra finch	LINE/CR1	CR1-J2_Pass	NC_011471:36776614-36776747	134	0.820896
245	Zebra finch	LINE/CR1	CR1-J2_Pass	NC_011477:1671734-1671847	114	1
246	Zebra finch	LINE/CR1	CR1-15_Crp	NW_002203549:2236-2397	162	1
247	Zebra finch	LINE/CR1	CR1-Y1_Aves	NW_002213629:267-642	376	1
250	Zebra finch	LINE/CR1	CR1-X1_Pass	NC_011469:24489659-24489810	152	1
252	Zebra finch	LINE/CR1	CR1-X1_Pass	NW_002222124:4616-5295	680	1
259	Zebra finch	LINE/CR1	CR1-Y1_Aves	NW_002212419:439-701	263	1
260	Zebra finch	LINE/CR1	CR1-J2_Pass	NW_002212419:1878-1967	90	1
268	Zebra finch	LINE/CR1	CR1-J2_Pass	NW_002209882:8478-8751	274	1
269	Zebra finch	LINE/CR1	CR1-13_AMi	NW_002200609:5881-6145	265	1
271	Zebra finch	LINE/CR1	CR1AVI	NC_011476:14391172-14391432	261	1
272	Zebra finch	LINE/CR1	CR1AVI	NW_002228164:4333-4590	258	1
273	Zebra finch	LINE/CR1	CR1-Y2_Aves	NW_002223641:99-370	272	1
274	Zebra finch	LINE/CR1	CR1-J2_Pass	NW_002227956:5654-5761	108	1
275	Zebra finch	LINE/CR1	CR1AVI	NC_011462:99823504-99823710	207	1
276	Zebra finch	LINE/CR1	CR1-J1_Pass	NC_011462:99824604-99824981	378	1
277	Zebra finch	LINE/CR1	CR1AVI	NW_002221796:3441-3613	173	1
278	Zebra finch	LINE/CR1	CR1-J1_Pass	NW_002221796:3762-4062	301	1
279	Zebra finch	LINE/CR1	CR1-K2_Tgu	NW_002199710:958-1037	80	1
280	Zebra finch	LINE/CR1	CR1-L1_Tgu	NW_002221566:1173-1429	257	1
281	Zebra finch	LINE/CR1	CR1AVI	NC_011472:1014566-1014715	150	1
282	Zebra finch	LINE/CR1	CR1-Y2_Aves	NC_011472:1016848-1017064	217	1
283	Zebra finch	LINE/CR1	CR1-8_Crp	NC_011490:1147068-1147317	250	1
284	Zebra finch	LINE/CR1	CR1-J2_Pass	NW_002222176:1652-1717	66	1
285	Zebra finch	LINE/CR1	CR1-J3_Pass	NW_002216369:7806-8023	218	1
286	Zebra finch	LINE/CR1	CR1-J3_Pass	NW_002216369:8740-9068	329	1
287	Zebra finch	LINE/CR1	CR1-X1_Pass	NW_002225691:6917-6972	56	1
289	Zebra finch	LINE/CR1	CR1AVI	NW_002230324:362-420	59	1
290	Zebra finch	LINE/CR1	CR1-YB2_Pass	NW_002197745:2645-2811	167	1
291	Zebra finch	LINE/CR1	CR1-Y2_Aves	NW_002200342:2230-2628	399	1
293	Zebra finch	LINE/CR1	CR1AVI	NC_011463:62685647-62685857	211	1
294	Zebra finch	LINE/CR1	CR1-8_Crp	NW_002230541:4309-4376	68	1
296	Zebra finch	LINE/CR1	CR1AVI	NW_002229553:2710-2932	223	1
297	Zebra finch	LINE/CR1	CR1-J3_Pass	NC_011465:26740505-26740718	214	1
298	Zebra finch	LINE/CR1	CR1-J2_Pass	NW_002221281:934-1494	561	1
299	Zebra finch	LINE/CR1	CR1-8_Crp	NW_002222896:152-344	193	1
301	Zebra finch	LINE/CR1	CR1-Y2_Aves	NW_002226159:5043-5630	588	1
302	Zebra finch	LINE/CR1	CR1-K4_Tgu	NC_011467:11643216-11645351	2136	0.294476
304	Zebra finch	LINE/CR1	CR1-Y2_Aves	NC_011466:112199202-112199388	187	1
305	Zebra finch	LINE/CR1	CR1-12_AMi	NC_011466:112200482-112200678	197	1
309	Zebra finch	LINE/CR1	CR1AVI	NW_002199692:1293-1787	495	1
310	Zebra finch	LINE/CR1	CR1-8_Crp	NC_011474:263146-263468	323	1
311	Zebra finch	LINE/CR1	CR1-J1_Pass	NW_002222074:77-194	118	1
312	Zebra finch	LINE/CR1	CR1AVI	NC_011467:63978259-63978482	224	1
314	Zebra finch	LINE/CR1	CR1-J1_Pass	NW_002210409:198-333	136	1
315	Zebra finch	LINE/CR1	CR1-Y1_Aves	NW_002198415:1155-1680	526	1
316	Zebra finch	LINE/CR1	CR1-Y_Pass	NW_002233259:10034-10503	470	1
317	Zebra finch	LINE/CR1	CR1-J1_Pass	NW_002233259:13930-14480	551	1
321	Zebra finch	LINE/CR1	CR1AVI	NC_011486:1440621-1440756	136	1
323	Zebra finch	LINE/CR1	CR1AVI	NW_002212705:287-508	222	1
324	Zebra finch	LINE/CR1	CR1AVI	NW_002201970:17-202	186	1
325	Zebra finch	LINE/CR1	CR1-J2_Pass	NW_002229483:1331-1399	69	1
326	Zebra finch	LINE/CR1	CR1-Y2_Aves	NW_002204131:947-1231	285	1
329	Zebra finch	LINE/CR1	CR1AVI	NC_011465:73794208-73794622	415	1
332	Zebra finch	LINE/CR1	CR1AVI	NW_002207224:9914-10129	216	1
333	Zebra finch	LINE/CR1	CR1-J1_Pass	NW_002207224:10337-10653	317	1
337	Zebra finch	LINE/CR1	CR1-11_Crp	NW_002207483:12550-12985	436	1
338	Zebra finch	LINE/CR1	CR1-J1_Pass	NC_011464:414297-414590	294	1
339	Zebra finch	LINE/CR1	CR1-J1_Pass	NC_011464:415462-415911	450	1
341	Zebra finch	LINE/CR1	CR1AVI	NC_011465:6568106-6568194	89	1
343	Zebra finch	LINE/CR1	CR1AVI	NW_002222099:8677-8819	143	1
344	Zebra finch	LINE/CR1	CR1AVI	NW_002209656:303-465	163	1
345	Zebra finch	LINE/CR1	CR1-L1_Tgu	NW_002206095:2411-2756	346	1
346	Zebra finch	LINE/CR1	CR1-L3B_Croc	NC_011470:21551545-21551668	124	1
347	Zebra finch	LINE/CR1	CR1-Y2_Aves	NW_002225066:1284-1484	201	1
351	Zebra finch	LINE/CR1	CR1-J2_Pass	NW_002226900:59-167	109	1
352	Zebra finch	LINE/CR1	CR1-X1_Pass	NW_002226989:37-766	730	1
355	Zebra finch	LINE/CR1	CR1AVI	NW_002204520:8-168	161	1
356	Zebra finch	LINE/CR1	CR1-15_Crp	NW_002204520:2327-2572	246	1
357	Zebra finch	LINE/CR1	CR1-X1_Pass	NW_002204520:2718-2941	224	1
358	Zebra finch	LINE/CR1	CR1AVI	NW_002207593:585-847	263	1
361	Zebra finch	LINE/CR1	CR1-J1_Pass	NW_002221211:4572-5190	619	1
362	Zebra finch	LINE/CR1	CR1-Y1_Aves	NW_002221211:6007-6763	757	1
363	Zebra finch	LINE/CR1	CR1-K4_Tgu	NW_002221211:6756-6939	184	1
364	Zebra finch	LINE/CR1	CR1-X1_Pass	NW_002208087:1373-1907	535	1
365	Zebra finch	LINE/CR1	CR1-L3B_Croc	NW_002208087:2097-2261	165	1
367	Zebra finch	LINE/CR1	CR1-I_Tgu	NW_002227653:4124-4376	253	1
368	Zebra finch	LINE/CR1	CR1-I_Tgu	NW_002227653:4351-4829	479	1
369	Zebra finch	LINE/CR1	CR1-X2_Pass	NW_002227653:4838-5030	193	1
370	Zebra finch	LINE/CR1	CR1-I_Tgu	NW_002227653:5031-5233	203	1
371	Zebra finch	LINE/CR1	CR1-Y1_Aves	NC_011467:36735856-36736165	310	0.993548
373	Zebra finch	LINE/CR1	CR1-Y_Pass	NW_002228307:5944-6018	75	1
374	Zebra finch	LINE/CR1	CR1-8_Crp	NW_002213559:7985-8118	134	1
375	Zebra finch	LINE/CR1	CR1-J2_Pass	NW_002233597:1069-1132	64	1
376	Zebra finch	LINE/CR1	CR1-J3_Pass	NC_011487:3956210-3956282	73	1
377	Zebra finch	LINE/CR1	CR1-J3_Pass	NC_011487:3956282-3956354	73	1
378	Zebra finch	LINE/CR1	CR1-J3_Pass	NC_011487:3956361-3956433	73	1
379	Zebra finch	LINE/CR1	CR1-J3_Pass	NC_011487:3956433-3956505	73	1
380	Zebra finch	LINE/CR1	CR1-J3_Pass	NC_011487:3956512-3956584	73	1
381	Zebra finch	LINE/CR1	CR1-J3_Pass	NC_011487:3956584-3956656	73	1
382	Zebra finch	LINE/CR1	CR1-J3_Pass	NC_011487:3956663-3956735	73	1
383	Zebra finch	LINE/CR1	CR1-J3_Pass	NC_011487:3956742-3956814	73	1
384	Zebra finch	LINE/CR1	CR1-J2_Pass	NC_011487:3956814-3956916	103	1
385	Zebra finch	LINE/CR1	CR1AVI	NC_011493:1629805-1629931	127	1
389	Zebra finch	LINE/CR1	CR1-Y_Pass	NW_002233488:2267-2601	335	1
392	Zebra finch	LINE/CR1	CR1AVI	NC_011465:6125242-6125398	157	1
393	Zebra finch	LINE/CR1	CR1-J2_Pass	NW_002198818:1495-1743	249	1
394	Zebra finch	LINE/CR1	CR1-15_Crp	NW_002207712:7881-8079	199	1
399	Zebra finch	LINE/CR1	CR1-Y2_Aves	NW_002233111:277-347	71	1
401	Zebra finch	LINE/CR1	CR1-X2_Pass	NW_002225908:2013-2107	95	1
403	Zebra finch	LINE/CR1	CR1AVI	NW_002225908:3685-3832	148	1
408	Zebra finch	LINE/CR1	CR1-J2_Pass	NW_002206796:2686-2910	225	1
410	Zebra finch	LINE/CR1	CR1-Y1_Aves	NW_002210897:8060-8342	283	1
411	Zebra finch	LINE/CR1	CR1AVI	NW_002210897:8346-8532	187	1
412	Zebra finch	LINE/CR1	CR1-L3A_Croc	NC_011465:62856416-62856523	108	1
415	Zebra finch	LINE/CR1	CR1AVI	NW_002198405:1138-1320	183	1
416	Zebra finch	LINE/CR1	CR1-J2_Pass	NC_011462:5968400-5968461	62	1
417	Zebra finch	LINE/CR1	CR1-J2_Pass	NC_011462:5968447-5968555	109	1
420	Zebra finch	LINE/CR1	CR1-J2_Pass	NC_011478:9759602-9759798	197	1
421	Zebra finch	LINE/CR1	CR1-J1_Pass	NC_011478:9759846-9759966	121	1
422	Zebra finch	LINE/CR1	CR1-J2_Pass	NW_002230021:529-646	118	1
423	Zebra finch	LINE/CR1	CR1AVI	NW_002230021:1290-1474	185	1
425	Zebra finch	LINE/CR1	CR1-Y2_Aves	NW_002211380:2501-3476	976	1
426	Zebra finch	LINE/CR1	CR1-Y2_Aves	NW_002211380:3844-4287	444	1
427	Zebra finch	LINE/CR1	CR1-X1_Pass	NW_002222418:1237-1570	334	1
428	Zebra finch	LINE/CR1	CR1-X1_Pass	NC_011463:14204807-14205059	253	1
429	Zebra finch	LINE/CR1	CR1-X1_Pass	NC_011467:35591983-35592350	368	1
430	Zebra finch	LINE/CR1	CR1-Y2_Aves	NW_002198936:1162-1394	233	1
431	Zebra finch	LINE/CR1	CR1-Y2_Aves	NW_002198936:1400-1717	318	1
432	Zebra finch	LINE/CR1	CR1-Y2_Aves	NW_002198936:1691-1799	109	1
433	Zebra finch	LINE/CR1	CR1-Y_Pass	NW_002198936:1867-2043	177	1
434	Zebra finch	LINE/CR1	CR1-X1_Pass	NC_011462:39684541-39684833	293	1
437	Zebra finch	LINE/CR1	CR1-8_Crp	NW_002225311:3822-3979	158	1
438	Zebra finch	LINE/CR1	CR1-X1_Pass	NW_002225311:5146-5928	783	1
439	Zebra finch	LINE/CR1	CR1-X3_Pass	NW_002213891:8510-9110	601	1
440	Zebra finch	LINE/CR1	CR1-J2_Pass	NW_002216538:55-267	213	1
441	Zebra finch	LINE/CR1	CR1-J2_Pass	NW_002216538:267-467	201	1
442	Zebra finch	LINE/CR1	CR1-8_Crp	NW_002215102:1445-1654	210	1
443	Zebra finch	LINE/CR1	CR1-8_Crp	NW_002215102:1792-2035	244	1
454	Zebra finch	LINE/CR1	CR1-Y2_Aves	NC_011484:4404237-4404428	192	1
455	Zebra finch	LINE/CR1	CR1AVI	NC_011484:4404596-4404869	274	1
458	Zebra finch	LINE/CR1	CR1-J1_Pass	NW_002205650:11982-12307	326	1
460	Zebra finch	LINE/CR1	CR1-J1_Pass	NW_002205650:12654-12811	158	1
461	Zebra finch	LINE/CR1	CR1-J1_Pass	NW_002205650:12808-13144	337	1
463	Zebra finch	LINE/CR1	CR1-YB1_Tgu	NW_002205650:13998-14229	232	1
465	Zebra finch	LINE/CR1	CR1AVI	NC_011491:3863150-3863243	94	1
466	Zebra finch	LINE/CR1	CR1AVI	NC_011491:3863596-3863790	195	1
467	Zebra finch	LINE/CR1	CR1-Y2_Aves	NW_002216625:156-265	110	1
470	Zebra finch	LINE/CR1	CR1-X1_Pass	NC_011470:502608-502684	77	1
471	Zebra finch	LINE/CR1	CR1-J2_Pass	NW_002219334:4259-6311	2053	0.241111
472	Zebra finch	LINE/CR1	CR1-Y2_Aves	NW_002211114:1940-2905	966	1
473	Zebra finch	LINE/CR1	CR1-J1_Pass	NW_002211114:4209-4378	170	1
474	Zebra finch	LINE/CR1	CR1-Y2_Aves	NW_002211114:6926-7085	160	1
477	Zebra finch	LINE/CR1	CR1-Y2_Aves	NW_002213638:4135-4398	264	1
478	Zebra finch	LINE/CR1	CR1-X1_Pass	NW_002229360:490-539	50	1
479	Zebra finch	LINE/CR1	CR1-K2_Tgu	NW_002229360:977-1221	245	1
480	Zebra finch	LINE/CR1	CR1-Y1_Aves	NW_002234029:3202-3509	308	1
481	Zebra finch	LINE/CR1	CR1-J2_Pass	NW_002223120:1150-1388	239	1
482	Zebra finch	LINE/CR1	CR1-X1_Pass	NW_002223120:1489-1557	69	1
483	Zebra finch	LINE/CR1	CR1-J2_Pass	NW_002223120:4072-4331	260	1
484	Zebra finch	LINE/CR1	CR1-J1_Pass	NW_002223120:5078-5195	118	1
487	Zebra finch	LINE/CR1	CR1-Y2_Aves	NC_011462:108653867-108653995	129	1
488	Zebra finch	LINE/CR1	CR1-Y2_Aves	NW_002211308:2549-2635	87	1
490	Zebra finch	LINE/CR1	CR1-K2_Tgu	NW_002213334:3814-4036	223	1
491	Zebra finch	LINE/CR1	CR1-I_Tgu	NW_002212473:2400-2587	188	1
492	Zebra finch	LINE/CR1	CR1-L3B_Croc	NW_002229387:2447-2586	140	1
493	Zebra finch	LINE/CR1	CR1-L1_Tgu	NW_002229387:8883-8991	109	1
495	Zebra finch	LINE/CR1	CR1-Y2_Aves	NW_002198449:16916-17310	395	1
496	Zebra finch	LINE/CR1	CR1-11_Crp	NW_002216950:2349-2686	338	1
497	Zebra finch	LINE/CR1	CR1-Y1_Aves	NC_011467:38252715-38252894	180	1
499	Zebra finch	LINE/CR1	CR1-Y1_Aves	NW_002214573:987-1554	568	1
500	Zebra finch	LINE/CR1	CR1AVI	NW_002230172:1104-1270	167	1
502	Zebra finch	LINE/CR1	CR1-8_Crp	NW_002230172:3295-3657	363	1
503	Zebra finch	LINE/CR1	CR1-J1_Pass	NW_002233864:113-519	407	1
504	Zebra finch	LINE/CR1	CR1-X1_Pass	NW_002233864:738-809	72	1
505	Zebra finch	LINE/CR1	CR1-L2_Tgu	NW_002222344:863-940	78	1
506	Zebra finch	LINE/CR1	CR1-L2_Tgu	NW_002222344:932-1611	680	1
507	Zebra finch	LINE/CR1	CR1-J2_Pass	NW_002198326:2270-2658	389	1
508	Zebra finch	LINE/CR1	CR1-J2_Pass	NW_002198326:3048-3134	87	1
509	Zebra finch	LINE/CR1	CR1AVI	NW_002198326:3132-3251	120	1
510	Zebra finch	LINE/CR1	CR1-J1_Pass	NC_011471:39220188-39220316	129	1
511	Zebra finch	LINE/CR1	CR1-J2_Pass	NW_002230876:3318-3530	213	1
513	Zebra finch	LINE/CR1	CR1-X1_Pass	NW_002218011:7790-8009	220	1
520	Zebra finch	LINE/CR1	CR1-Y_Pass	NW_002221461:7312-7823	512	1
525	Zebra finch	LINE/CR1	CR1-X1_Pass	NW_002213867:1316-1588	273	1
530	Zebra finch	LINE/CR1	CR1-Y1_Aves	NW_002227698:3452-3786	335	1
531	Zebra finch	LINE/CR1	CR1-J2_Pass	NW_002216458:1860-2191	332	1
534	Zebra finch	LINE/CR1	CR1-J2_Pass	NW_002233006:334-443	110	1
535	Zebra finch	LINE/CR1	CR1AVI	NW_002233006:1132-1247	116	1
536	Zebra finch	LINE/CR1	CR1AVI	NW_002233006:2041-2187	147	1
537	Zebra finch	LINE/CR1	CR1-J1_Pass	NW_002213458:1880-2100	221	1
538	Zebra finch	LINE/CR1	CR1-Y2_Aves	NC_011467:68664562-68664801	240	0.9875
539	Zebra finch	LINE/CR1	CR1AVI	NW_002197920:498416-498583	168	1
541	Zebra finch	LINE/CR1	CR1-Y2_Aves	NW_002216047:2916-4374	1459	1
542	Zebra finch	LINE/CR1	CR1-8_Crp	NC_011465:130969811-130970083	273	1
544	Zebra finch	LINE/CR1	CR1-Y1_Aves	NW_002225368:6683-6768	86	1
545	Zebra finch	LINE/CR1	CR1AVI	NW_002198379:3035-3215	181	1
547	Zebra finch	LINE/CR1	CR1-L3B_Croc	NW_002234432:691-969	279	1
550	Zebra finch	LINE/CR1	CR1-Y2_Aves	NC_011470:30856274-30856481	208	1
551	Zebra finch	LINE/CR1	CR1-J1_Pass	NW_002198713:233914-234342	429	1
552	Zebra finch	LINE/CR1	CR1AVI	NW_002215975:885-1047	163	1
554	Zebra finch	LINE/CR1	CR1-Y1_Aves	NC_011463:65244330-65244464	135	1
556	Zebra finch	LINE/CR1	CR1-X1_Pass	NW_002204205:10306-10395	90	1
557	Zebra finch	LINE/CR1	CR1AVI	NW_002197324:4-122	119	1
558	Zebra finch	LINE/CR1	CR1AVI	NW_002197324:209-294	86	1
559	Zebra finch	LINE/CR1	CR1-L3B_Croc	NC_011481:925143-925616	474	1
560	Zebra finch	LINE/CR1	CR1AVI	NC_011481:927746-927863	118	1
561	Zebra finch	LINE/CR1	CR1-J1_Pass	NC_011481:928752-928829	78	1
563	Zebra finch	LINE/CR1	CR1-Y2_Aves	NW_002228576:2338-2460	123	1
564	Zebra finch	LINE/CR1	CR1-J3_Pass	NW_002228576:2625-3000	376	1
565	Zebra finch	LINE/CR1	CR1-Y2_Aves	NC_011462:115365588-115366016	429	1
566	Zebra finch	LINE/CR1	CR1-Y2_Aves	NC_011462:115366012-115366599	588	1
571	Zebra finch	LINE/CR1	CR1AVI	NW_002226398:2114-2208	95	1
576	Zebra finch	LINE/CR1	CR1AVI	NW_002214535:5241-5422	182	1
580	Zebra finch	LINE/CR1	CR1AVI	NW_002207033:1400-1534	135	1
583	Zebra finch	LINE/CR1	CR1AVI	NW_002226152:3219-3312	94	1
587	Zebra finch	LINE/CR1	CR1-J2_Pass	NC_011471:38241433-38241513	81	1
588	Zebra finch	LINE/CR1	CR1-Y1_Aves	NW_002212907:1-1138	1138	1
589	Zebra finch	LINE/CR1	CR1AVI	NW_002221381:8010-8269	260	1
590	Zebra finch	LINE/CR1	CR1-L3A_Croc	NC_011471:20779120-20779560	441	1
591	Zebra finch	LINE/CR1	CR1AVI	NW_002222787:4322-4501	180	1
592	Zebra finch	LINE/CR1	CR1-L1_Tgu	NW_002226675:85-607	523	1
594	Zebra finch	LINE/CR1	CR1-J2_Pass	NW_002228078:6540-6990	451	1
595	Zebra finch	LINE/CR1	CR1-Y1_Aves	NW_002199367:2344-2693	350	1
596	Zebra finch	LINE/CR1	CR1-J2_Pass	NC_011466:111810831-111811019	189	1
597	Zebra finch	LINE/CR1	CR1-J2_Pass	NC_011466:111811843-111811997	155	1
598	Zebra finch	LINE/CR1	CR1AVI	NC_011466:111813716-111813840	125	1
599	Zebra finch	LINE/CR1	CR1-Y1_Aves	NW_002220675:1221-1589	369	1
600	Zebra finch	LINE/CR1	CR1-Y2_Aves	NW_002220675:1589-1974	386	1
601	Zebra finch	LINE/CR1	CR1-13_AMi	NW_002229728:3030-3086	57	1
602	Zebra finch	LINE/CR1	CR1-8_Crp	NW_002224356:4502-5086	585	1
608	Zebra finch	LINE/CR1	CR1AVI	NW_002228513:3691-3834	144	1
611	Zebra finch	LINE/CR1	CR1AVI	NW_002227599:2116-2189	74	1
612	Zebra finch	LINE/CR1	CR1AVI	NC_011462:113210037-113210179	143	1
614	Zebra finch	LINE/CR1	CR1AVI	NC_011462:113210797-113211351	555	1
617	Zebra finch	LINE/CR1	CR1AVI	NW_002222504:1050-1177	128	1
624	Zebra finch	LINE/CR1	CR1-Y1_Aves	NW_002198773:5157-5498	342	1
626	Zebra finch	LINE/CR1	CR1-J2_Pass	NC_011465:144501071-144501257	187	1
627	Zebra finch	LINE/CR1	CR1-Y2_Aves	NW_002205896:948-1235	288	1
628	Zebra finch	LINE/CR1	CR1-Y1_Aves	NW_002229858:2332-2463	132	1
629	Zebra finch	LINE/CR1	CR1-Y1_Aves	NW_002201797:2831-2936	106	1
630	Zebra finch	LINE/CR1	CR1-X1_Pass	NC_011465:3956910-3957122	213	1
636	Zebra finch	LINE/CR1	CR1-J2_Pass	NW_002197885:4238-4296	59	1
637	Zebra finch	LINE/CR1	CR1-J2_Pass	NC_011486:755993-756055	63	1
638	Zebra finch	LINE/CR1	CR1-J2_Pass	NC_011486:756257-756320	64	1
639	Zebra finch	LINE/CR1	CR1-J2_Pass	NC_011486:756565-756627	63	1
640	Zebra finch	LINE/CR1	CR1-J2_Pass	NC_011486:756686-756861	176	1
643	Zebra finch	LINE/CR1	CR1-Y2_Aves	NW_002233684:1169-1406	238	1
645	Zebra finch	LINE/CR1	CR1AVI	NW_002234102:750-940	191	1
651	Zebra finch	LINE/CR1	CR1-J2_Pass	NW_002234209:1278-1332	55	1
653	Zebra finch	LINE/CR1	CR1-Y1_Aves	NW_002228312:542-798	257	1
654	Zebra finch	LINE/CR1	CR1AVI	NC_011484:1418117-1418316	200	1
658	Zebra finch	LINE/CR1	CR1-Y2_Aves	NW_002223473:3255-3688	434	1
662	Zebra finch	LINE/CR1	CR1-Y2_Aves	NW_002226487:3648-3749	102	1
663	Zebra finch	LINE/CR1	CR1-11_Crp	NC_011467:63136850-63137044	195	1
664	Zebra finch	LINE/CR1	CR1-J2_Pass	NC_011467:63141113-63141327	215	1
671	Zebra finch	LINE/CR1	CR1-X1_Pass	NC_011493:66602203-66602582	380	0.484211
676	Zebra finch	LINE/CR1	CR1-X1_Pass	NW_002218966:543-654	112	1
677	Zebra finch	LINE/CR1	CR1-Y_Pass	NW_002218966:972-1166	195	1
678	Zebra finch	LINE/CR1	CR1AVI	NW_002210366:5428-5567	140	1
679	Zebra finch	LINE/CR1	CR1-8_Crp	NC_011465:5797661-5798388	728	0.424451
680	Zebra finch	LINE/CR1	CR1AVI	NW_002214000:9271-9380	110	1
682	Zebra finch	LINE/CR1	CR1-Y_Pass	NC_011465:90798198-90798438	241	1
683	Zebra finch	LINE/CR1	CR1-Y2_Aves	NW_002198689:742-1128	387	1
684	Zebra finch	LINE/CR1	CR1-J2_Pass	NW_002200119:2301-2368	68	1
685	Zebra finch	LINE/CR1	CR1-13_AMi	NW_002200119:2593-2709	117	1
688	Zebra finch	LINE/CR1	CR1-X1_Pass	NW_002214739:1325-1422	98	1
689	Zebra finch	LINE/CR1	CR1AVI	NW_002214739:2005-2100	96	1
690	Zebra finch	LINE/CR1	CR1-Y2_Aves	NW_002224725:2896-3234	339	1
693	Zebra finch	LINE/CR1	CR1-X1_Pass	NW_002201533:754-798	45	1
694	Zebra finch	LINE/CR1	CR1-Y1_Aves	NC_011470:17473876-17474272	397	1
697	Zebra finch	LINE/CR1	CR1AVI	NC_011493:1595574-1595655	82	1
698	Zebra finch	LINE/CR1	CR1-K3_Tgu	NC_011493:1597333-1597445	113	1
699	Zebra finch	LINE/CR1	CR1-J2_Pass	NC_011493:1600147-1600266	120	1
700	Zebra finch	LINE/CR1	CR1AVI	NC_011493:1605442-1605705	264	1
701	Zebra finch	LINE/CR1	CR1-J2_Pass	NC_011493:1606207-1606655	449	1
702	Zebra finch	LINE/CR1	CR1-J1_Pass	NC_011493:1608060-1608348	289	1
703	Zebra finch	LINE/CR1	CR1-Y2_Aves	NW_002202182:6-293	288	1
708	Zebra finch	LINE/CR1	CR1-K2_Tgu	NW_002216664:1263-1727	465	1
710	Zebra finch	LINE/CR1	CR1AVI	NW_002213245:1745-2007	263	1
712	Zebra finch	LINE/CR1	CR1-Y2_Aves	NW_002228979:2158-2206	49	1
713	Zebra finch	LINE/CR1	CR1AVI	NW_002227813:427-554	128	1
714	Zebra finch	LINE/CR1	CR1-Y2_Aves	NC_011493:56678723-56679830	1108	0.287004
715	Zebra finch	LINE/CR1	CR1-J1_Pass	NW_002233581:446-705	260	1
717	Zebra finch	LINE/CR1	CR1-Y2_Aves	NC_011471:3884753-3885116	364	0.126374
719	Zebra finch	LINE/CR1	CR1-Y1_Aves	NW_002230963:1886-1937	52	1
720	Zebra finch	LINE/CR1	CR1AVI	NW_002215644:8288-8484	197	1
721	Zebra finch	LINE/CR1	CR1-Y2_Aves	NC_011465:10369283-10369545	263	1
722	Zebra finch	LINE/CR1	CR1-Y_Pass	NW_002223544:236-480	245	1
724	Zebra finch	LINE/CR1	CR1-Y1_Aves	NW_002223544:892-1600	709	1
725	Zebra finch	LINE/CR1	CR1-J2_Pass	NC_011467:32262610-32262863	254	1
726	Zebra finch	LINE/CR1	CR1AVI	NC_011463:964082-964208	127	1
727	Zebra finch	LINE/CR1	CR1-Y1_Aves	NW_002220118:657-817	161	1
728	Zebra finch	LINE/CR1	CR1AVI	NW_002219038:8776-8891	116	1
729	Zebra finch	LINE/CR1	CR1-Z2_Pass	NW_002207850:2990-3064	75	1
731	Zebra finch	LINE/CR1	CR1AVI	NW_002207311:838-938	101	1
732	Zebra finch	LINE/CR1	CR1AVI	NW_002207311:2541-2660	120	1
734	Zebra finch	LINE/CR1	CR1-J1_Pass	NC_011479:13685845-13686091	247	1
737	Zebra finch	LINE/CR1	CR1AVI	NW_002231063:1560-1846	287	1
739	Zebra finch	LINE/CR1	CR1AVI	NC_011483:5915855-5915979	125	1
741	Zebra finch	LINE/CR1	CR1-L2_Tgu	NW_002198423:2185-2223	39	1
742	Zebra finch	LINE/CR1	CR1-J2_Pass	NW_002198423:5713-5793	81	1
743	Zebra finch	LINE/CR1	CR1-J2_Pass	NW_002198423:5783-6417	635	1
744	Zebra finch	LINE/CR1	CR1-J2_Pass	NW_002198423:8848-9475	628	1
745	Zebra finch	LINE/CR1	CR1-8_Crp	NC_011462:22881828-22882803	976	0.467213
746	Zebra finch	LINE/CR1	CR1AVI	NW_002210947:1132-1239	108	1
747	Zebra finch	LINE/CR1	CR1-8_Crp	NC_011462:79648473-79648661	189	1
748	Zebra finch	LINE/CR1	CR1-11_Crp	NC_011462:79649832-79650076	245	1
749	Zebra finch	LINE/CR1	CR1-X2_Pass	NW_002219340:17-82	66	1
750	Zebra finch	LINE/CR1	CR1-Y1_Aves	NW_002219340:1293-1364	72	1
751	Zebra finch	LINE/CR1	CR1-Y2_Aves	NW_002221495:7089-7311	223	1
754	Zebra finch	LINE/CR1	CR1-J2_Pass	NC_011465:6462203-6462466	264	1
758	Zebra finch	LINE/CR1	CR1AVI	NW_002234477:174989-175253	265	1
759	Zebra finch	LINE/CR1	CR1-J3_Pass	NW_002223092:5442-5964	523	1
760	Zebra finch	LINE/CR1	CR1-YB2_Pass	NW_002223092:8111-8648	538	1
761	Zebra finch	LINE/CR1	CR1-Y_Pass	NW_002215860:2076-2135	60	1
762	Zebra finch	LINE/CR1	CR1-Y2_Aves	NC_011465:40722159-40722846	688	1
764	Zebra finch	LINE/CR1	CR1AVI	NW_002209738:1311-1399	89	1
765	Zebra finch	LINE/CR1	CR1-X1_Pass	NW_002209738:2113-2356	244	1
767	Zebra finch	LINE/CR1	CR1-J1_Pass	NW_002211393:480-557	78	1
769	Zebra finch	LINE/CR1	CR1-K1_Tgu	NW_002211393:2090-2255	166	1
770	Zebra finch	LINE/CR1	CR1-J1_Pass	NW_002210539:3030-3274	245	1
771	Zebra finch	LINE/CR1	CR1-J2_Pass	NW_002210539:3377-3603	227	1
772	Zebra finch	LINE/CR1	CR1-J2_Pass	NW_002232352:9686-10022	337	1
773	Zebra finch	LINE/CR1	CR1AVI	NW_002232352:10018-10182	165	1
774	Zebra finch	LINE/CR1	CR1-J1_Pass	NC_011465:122700496-122700805	310	1
775	Zebra finch	LINE/CR1	CR1-J3_Pass	NW_002212591:3139-3403	265	1
776	Zebra finch	LINE/CR1	CR1AVI	NW_002212591:4808-4979	172	1
777	Zebra finch	LINE/CR1	CR1AVI	NW_002209620:1179-1346	168	1
778	Zebra finch	LINE/CR1	CR1-J2_Pass	NW_002209620:1553-1703	151	1
779	Zebra finch	LINE/CR1	CR1-Y1_Aves	NW_002211254:963-1056	94	1
784	Zebra finch	LINE/CR1	CR1-J2_Pass	NW_002202516:3408-3554	147	1
787	Zebra finch	LINE/CR1	CR1-X1_Pass	NC_011463:2688550-2688585	36	1
788	Zebra finch	LINE/CR1	CR1-Y_Pass	NC_011463:44635362-44636321	960	1
789	Zebra finch	LINE/CR1	CR1AVI	NC_011471:1680739-1680920	182	1
790	Zebra finch	LINE/CR1	CR1-X1_Pass	NC_011471:1681656-1681740	85	1
791	Zebra finch	LINE/CR1	CR1AVI	NC_011471:1683515-1683913	399	1
793	Zebra finch	LINE/CR1	CR1AVI	NW_002224005:801-972	172	1
797	Zebra finch	LINE/CR1	CR1-J2_Pass	NW_002206425:2870-3042	173	1
798	Zebra finch	LINE/CR1	CR1-X1_Pass	NW_002199594:4205-4299	95	1
803	Zebra finch	LINE/CR1	X2_LINE	NW_002229720:3251-3554	304	1
805	Zebra finch	LINE/CR1	CR1-Y_Pass	NC_011462:99279485-99279552	68	1
810	Zebra finch	LINE/CR1	CR1-13_AMi	NW_002226212:6620-6684	65	1
816	Zebra finch	LINE/CR1	CR1-Y2_Aves	NC_011467:48485020-48485316	297	1
820	Zebra finch	LINE/CR1	CR1-K3_Tgu	NW_002231181:1848-2440	593	1
822	Zebra finch	LINE/CR1	CR1AVI	NW_002226588:7863-7994	132	1
824	Zebra finch	LINE/CR1	CR1-J1_Pass	NC_011467:36732997-36733390	394	0.743655
827	Zebra finch	LINE/CR1	CR1-L3A_Croc	NW_002209121:21-471	451	1
830	Zebra finch	LINE/CR1	CR1-J2_Pass	NW_002208153:1013-1646	634	0.619874
831	Zebra finch	LINE/CR1	CR1-J3_Pass	NW_002208153:1633-1724	92	1
832	Zebra finch	LINE/CR1	CR1-X3_Pass	NW_002199858:2053-2539	487	1
834	Zebra finch	LINE/CR1	CR1-X1_Pass	NW_002218821:3607-4043	437	1
839	Zebra finch	LINE/CR1	CR1AVI	NW_002234113:1715-1872	158	1
840	Zebra finch	LINE/CR1	CR1-J2_Pass	NW_002209719:1470-1997	528	1
841	Zebra finch	LINE/CR1	CR1-J2_Pass	NC_011469:62048700-62048939	240	1
847	Zebra finch	LINE/CR1	CR1-J2_Pass	NW_002209807:1599-2075	477	1
848	Zebra finch	LINE/CR1	CR1AVI	NW_002208256:45-285	241	1
849	Zebra finch	LINE/CR1	CR1-L3B_Croc	NW_002208256:400-771	372	1
851	Zebra finch	LINE/CR1	CR1-Z1_Pass	NW_002223132:3320-4298	979	1
852	Zebra finch	LINE/CR1	CR1-J1_Pass	NC_011465:155816399-155816822	424	1
853	Zebra finch	LINE/CR1	CR1AVI	NW_002199530:195-259	65	1
856	Zebra finch	LINE/CR1	CR1-J2_Pass	NW_002222739:179-599	421	1
857	Zebra finch	LINE/CR1	CR1-I_Tgu	NW_002218165:2294-2344	51	1
858	Zebra finch	LINE/CR1	CR1AVI	NW_002227123:4528-4649	122	1
859	Zebra finch	LINE/CR1	CR1-J2_Pass	NW_002217349:902-1068	167	1
861	Zebra finch	LINE/CR1	CR1AVI	NC_011463:1029409-1029553	145	1
862	Zebra finch	LINE/CR1	CR1-Y2_Aves	NC_011463:1029978-1030468	491	1
863	Zebra finch	LINE/CR1	CR1-J3_Pass	NC_011463:1030716-1030936	221	1
864	Zebra finch	LINE/CR1	CR1-J3_Pass	NC_011493:23158515-23158661	147	0.809524
868	Zebra finch	LINE/CR1	CR1-Y_Pass	NW_002205758:1343-1544	202	1
869	Zebra finch	LINE/CR1	CR1-L3A_Croc	NW_002221004:8672-8941	270	1
872	Zebra finch	LINE/CR1	CR1-J3_Pass	NC_011488:7170643-7170899	257	1
874	Zebra finch	LINE/CR1	CR1-Y2_Aves	NC_011467:69020646-69020811	166	1
875	Zebra finch	LINE/CR1	CR1-Y2_Aves	NC_011465:14459213-14459778	566	1
877	Zebra finch	LINE/CR1	CR1AVI	NW_002232998:4008-4133	126	1
878	Zebra finch	LINE/CR1	CR1AVI	NW_002210127:4008-4267	260	1
879	Zebra finch	LINE/CR1	CR1AVI	NW_002210127:4400-4615	216	1
880	Zebra finch	LINE/CR1	CR1-X1_Pass	NC_011465:5384797-5384868	72	1
883	Zebra finch	LINE/CR1	CR1-Y1_Aves	NW_002230047:4167-4272	106	1
885	Zebra finch	LINE/CR1	CR1-J2_Pass	NC_011493:2039910-2040256	347	1
889	Zebra finch	LINE/CR1	CR1AVI	NC_011470:31960353-31960527	175	1
890	Zebra finch	LINE/CR1	CR1AVI	NW_002218259:811-910	100	1
891	Zebra finch	LINE/CR1	CR1-J2_Pass	NC_011462:108024600-108025113	514	1
892	Zebra finch	LINE/CR1	CR1-Y1_Aves	NW_002231164:4661-5369	709	1
894	Zebra finch	LINE/CR1	CR1-X3_Pass	NW_002233002:1-191	191	1
897	Zebra finch	LINE/CR1	CR1-Y2_Aves	NW_002211159:1739-2004	266	1
901	Zebra finch	LINE/CR1	CR1-Y2_Aves	NW_002208345:1412-1591	180	1
902	Zebra finch	LINE/CR1	CR1-Y2_Aves	NC_011462:113421033-113421440	408	1
905	Zebra finch	LINE/CR1	CR1-J2_Pass	NW_002207498:1914-2136	223	1
906	Zebra finch	LINE/CR1	CR1-X1_Pass	NW_002216410:724-829	106	1
907	Zebra finch	LINE/CR1	CR1-J2_Pass	NW_002216203:420-956	537	1
911	Zebra finch	LINE/CR1	CR1AVI	NC_011462:4433639-4433721	83	1
912	Zebra finch	LINE/CR1	CR1-J2_Pass	NW_002217291:7031-7142	112	1
917	Zebra finch	LINE/CR1	CR1-Y1_Aves	NW_002208211:4232-4380	149	1
918	Zebra finch	LINE/CR1	CR1AVI	NW_002234352:1548-1631	84	1
919	Zebra finch	LINE/CR1	CR1-Y2_Aves	NW_002198673:5435-6020	586	1
920	Zebra finch	LINE/CR1	CR1-X1_Pass	NC_011493:23608684-23609003	320	0.475
921	Zebra finch	LINE/CR1	CR1-Y2_Aves	NW_002229257:2-171	170	1
922	Zebra finch	LINE/CR1	CR1-K4_Tgu	NW_002229257:652-1047	396	1
924	Zebra finch	LINE/CR1	CR1-J1_Pass	NC_011478:10237476-10237532	57	1
925	Zebra finch	LINE/CR1	CR1-J2_Pass	NC_011478:10237704-10237821	118	1
926	Zebra finch	LINE/CR1	CR1-L3A_Croc	NW_002211267:2-131	130	1
927	Zebra finch	LINE/CR1	CR1-J3_Pass	NW_002211267:2491-2588	98	1
929	Zebra finch	LINE/CR1	CR1-Y2_Aves	NW_002209728:1188-1469	282	1
931	Zebra finch	LINE/CR1	CR1-X1_Pass	NW_002224429:5134-5197	64	1
932	Zebra finch	LINE/CR1	CR1-Z2_Pass	NC_011465:141944803-141944868	66	1
933	Zebra finch	LINE/CR1	CR1-J1_Pass	NC_011465:141944948-141945201	254	1
935	Zebra finch	LINE/CR1	CR1-K3_Tgu	NC_011463:64763167-64763714	548	1
936	Zebra finch	LINE/CR1	CR1-Y2_Aves	NC_011463:64763762-64763844	83	1
937	Zebra finch	LINE/CR1	CR1-J2_Pass	NW_002207622:2304-2555	252	1
938	Zebra finch	LINE/CR1	CR1-J1_Pass	NC_011489:747559-747739	181	1
940	Zebra finch	LINE/CR1	CR1-Y2_Aves	NW_002223420:677-1142	466	1
941	Zebra finch	LINE/CR1	CR1-J1_Pass	NW_002226502:1838-2023	186	1
942	Zebra finch	LINE/CR1	CR1-8_Crp	NW_002226502:4743-4939	197	1
943	Zebra finch	LINE/CR1	CR1AVI	NC_011463:22432721-22433211	491	1
944	Zebra finch	LINE/CR1	CR1-Y2_Aves	NW_002204443:15-517	503	1
945	Zebra finch	LINE/CR1	CR1-J1_Pass	NC_011463:914591-914870	280	1
946	Zebra finch	LINE/CR1	CR1AVI	NC_011463:915781-915945	165	1
947	Zebra finch	LINE/CR1	CR1-Y1_Aves	NC_011463:916097-916275	179	1
948	Zebra finch	LINE/CR1	CR1-J2_Pass	NC_011463:917156-917265	110	1
950	Zebra finch	LINE/CR1	CR1AVI	NC_011465:2048393-2048609	217	1
953	Zebra finch	LINE/CR1	CR1-L2_Tgu	NW_002201915:3-316	314	1
954	Zebra finch	LINE/CR1	CR1-L2_Tgu	NW_002201915:304-1102	799	1
956	Zebra finch	LINE/CR1	CR1-J1_Pass	NW_002227329:4281-4633	353	1
957	Zebra finch	LINE/CR1	CR1-J1_Pass	NW_002227329:4631-4751	121	1
958	Zebra finch	LINE/CR1	CR1-J1_Pass	NW_002205627:438-638	201	1
959	Zebra finch	LINE/CR1	CR1-J1_Pass	NW_002205627:1871-2052	182	1
960	Zebra finch	LINE/CR1	CR1-J2_Pass	NW_002204484:2327-2484	158	1
961	Zebra finch	LINE/CR1	CR1-YB2_Pass	NW_002198685:8930-9401	472	1
963	Zebra finch	LINE/CR1	CR1-X1_Pass	NW_002229735:423-504	82	1
964	Zebra finch	LINE/CR1	CR1AVI	NW_002229735:1909-2138	230	1
966	Zebra finch	LINE/CR1	CR1AVI	NC_011469:52444160-52444287	128	1
968	Zebra finch	LINE/CR1	CR1-J1_Pass	NW_002223705:9338-9778	441	1
969	Zebra finch	LINE/CR1	CR1-X1_Pass	NW_002223705:9779-10015	237	1
970	Zebra finch	LINE/CR1	CR1-Y1_Aves	NW_002223705:10494-10925	432	1
974	Zebra finch	LINE/CR1	CR1AVI	NC_011467:67778314-67778432	119	1
975	Zebra finch	LINE/CR1	CR1-J2_Pass	NW_002216686:9724-9825	102	1
977	Zebra finch	LINE/CR1	CR1AVI	NC_011491:3618050-3618213	164	1
978	Zebra finch	LINE/CR1	CR1-YB1_Tgu	NC_011491:3618955-3619075	121	1
979	Zebra finch	LINE/CR1	CR1-J1_Pass	NW_002214355:1767-1973	207	1
983	Zebra finch	LINE/CR1	CR1-YB2_Pass	NW_002208780:5212-5291	80	1
984	Zebra finch	LINE/CR1	CR1AVI	NW_002208780:5443-5602	160	1
986	Zebra finch	LINE/CR1	CR1AVI	NW_002208780:8807-8950	144	1
987	Zebra finch	LINE/CR1	CR1-J2_Pass	NW_002208780:10069-10181	113	1
988	Zebra finch	LINE/CR1	CR1-Y1_Aves	NC_011463:67871937-67872301	365	1
989	Zebra finch	LINE/CR1	CR1-Y1_Aves	NC_011463:67873259-67873469	211	1
991	Zebra finch	LINE/CR1	CR1-L3A_Croc	NC_011469:58237173-58237244	72	1
993	Zebra finch	LINE/CR1	CR1AVI	NC_011469:58238887-58238956	70	1
995	Zebra finch	LINE/CR1	CR1-Y2_Aves	NC_011467:69020042-69020170	129	1
996	Zebra finch	LINE/CR1	CR1AVI	NC_011467:69020171-69020252	82	1
997	Zebra finch	LINE/CR1	CR1AVI	NW_002208165:768-924	157	1
1000	Zebra finch	LINE/CR1	CR1-X1_Pass	NW_002228886:4048-4170	123	1
1002	Zebra finch	LINE/CR1	CR1-J1_Pass	NW_002223436:4586-4643	58	1
1005	Zebra finch	LINE/CR1	CR1-Y2_Aves	NC_011469:45645909-45646295	387	1
1007	Zebra finch	LINE/CR1	CR1-J1_Pass	NC_011465:155976499-155976976	478	1
1011	Zebra finch	LINE/CR1	CR1-Y_Pass	NC_011466:61617919-61618091	173	1
1012	Zebra finch	LINE/CR1	CR1-Y2_Aves	NW_002230279:462-646	185	1
1013	Zebra finch	LINE/CR1	CR1-L3A_Croc	NW_002230279:2709-2802	94	1
1014	Zebra finch	LINE/CR1	CR1-L3A_Croc	NW_002230279:2862-3467	606	1
1016	Zebra finch	LINE/CR1	CR1-J1_Pass	NC_011463:1129884-1129993	110	1
1017	Zebra finch	LINE/CR1	CR1-8_Crp	NC_011463:1131012-1131120	109	1
1019	Zebra finch	LINE/CR1	CR1-J1_Pass	NW_002206608:1171-1392	222	1
1027	Zebra finch	LINE/CR1	CR1AVI	NW_002228120:1044-1328	285	1
1031	Zebra finch	LINE/CR1	CR1-Z1_Pass	NW_002218956:1491-2169	679	1
1032	Zebra finch	LINE/CR1	CR1-J1_Pass	NC_011490:1162657-1162849	193	1
1033	Zebra finch	LINE/CR1	CR1AVI	NC_011488:4361520-4361726	207	1
1034	Zebra finch	LINE/CR1	CR1-X1_Pass	NC_011488:4361816-4362088	273	1
1035	Zebra finch	LINE/CR1	CR1-J2_Pass	NC_011488:4364056-4364431	376	1
1036	Zebra finch	LINE/CR1	CR1AVI	NC_011488:4365937-4366103	167	1
1039	Zebra finch	LINE/CR1	CR1-X1_Pass	NW_002231342:3117-3219	103	1
1040	Zebra finch	LINE/CR1	CR1-Y2_Aves	NW_002212539:1483-1913	431	1
1041	Zebra finch	LINE/CR1	CR1-J2_Pass	NC_011478:1804630-1804691	62	1
1042	Zebra finch	LINE/CR1	CR1AVI	NC_011478:1804882-1805136	255	1
1043	Zebra finch	LINE/CR1	CR1-X1_Pass	NC_011478:1806332-1806559	228	1
1045	Zebra finch	LINE/CR1	CR1-Y1_Aves	NW_002224269:4-395	392	1
1046	Zebra finch	LINE/CR1	CR1-Y1_Aves	NC_011463:63453299-63453427	129	1
1047	Zebra finch	LINE/CR1	CR1-Y2_Aves	NC_011463:63453418-63453483	66	1
1048	Zebra finch	LINE/CR1	CR1-Y1_Aves	NC_011463:63455109-63455375	267	1
1050	Zebra finch	LINE/CR1	CR1-J2_Pass	NW_002219036:4-396	393	1
1051	Zebra finch	LINE/CR1	CR1-X1_Pass	NW_002219036:2049-2661	613	1
1053	Zebra finch	LINE/CR1	CR1-Y2_Aves	NC_011468:6200723-6200980	258	1
1054	Zebra finch	LINE/CR1	CR1AVI	NW_002199591:1236-1445	210	1
1055	Zebra finch	LINE/CR1	CR1-J2_Pass	NW_002199591:2980-3340	361	1
1059	Zebra finch	LINE/CR1	CR1-J2_Pass	NW_002222248:90-361	272	1
1061	Zebra finch	LINE/CR1	CR1-Y2_Aves	NW_002204172:235-342	108	1
1062	Zebra finch	LINE/CR1	CR1-Y1_Aves	NW_002204172:362-891	530	1
1065	Zebra finch	LINE/CR1	CR1-Y1_Aves	NW_002227649:940-1618	679	1
1070	Zebra finch	LINE/CR1	CR1AVI	NW_002224118:5590-5682	93	1
1072	Zebra finch	LINE/CR1	CR1-8_Crp	NW_002204707:1432-1540	109	1
1073	Zebra finch	LINE/CR1	CR1-Y_Pass	NW_002232746:2909-3011	103	1
1074	Zebra finch	LINE/CR1	CR1-X1_Pass	NW_002201155:111319-111614	296	1
1079	Zebra finch	LINE/CR1	CR1-J1_Pass	NW_002221605:1-351	351	1
1080	Zebra finch	LINE/CR1	CR1-L3B_Croc	NC_011465:1606492-1606659	168	1
1081	Zebra finch	LINE/CR1	CR1-J2_Pass	NC_011465:1606688-1606837	150	1
1083	Zebra finch	LINE/CR1	CR1-J2_Pass	NC_011465:1607298-1607512	215	1
1085	Zebra finch	LINE/CR1	CR1AVI	NW_002207360:1488-1670	183	1
1086	Zebra finch	LINE/CR1	CR1AVI	NW_002207360:1920-2039	120	1
1094	Zebra finch	LINE/CR1	CR1-Y2_Aves	NW_002225584:4293-4384	92	1
1095	Zebra finch	LINE/CR1	CR1-YB1_Tgu	NW_002219914:781-1094	314	0.665605
1096	Zebra finch	LINE/CR1	CR1-J2_Pass	NW_002214468:1-168	168	1
1097	Zebra finch	LINE/CR1	CR1AVI	NW_002230802:3702-3821	120	1
1098	Zebra finch	LINE/CR1	CR1-Y_Pass	NW_002232673:2196-2695	500	0.99
1107	Zebra finch	LINE/CR1	CR1-K3_Tgu	NC_011487:6024283-6024433	151	1
1108	Zebra finch	LINE/CR1	X8_LINE	NC_011471:6162123-6162290	168	1
1113	Zebra finch	LINE/CR1	CR1AVI	NW_002208394:1832-2117	286	1
1114	Zebra finch	LINE/CR1	CR1-J2_Pass	NW_002229331:1044-1096	53	1
1116	Zebra finch	LINE/CR1	CR1AVI	NC_011469:53195060-53195201	142	1
1118	Zebra finch	LINE/CR1	CR1AVI	NC_011467:68884884-68885095	212	1
1120	Zebra finch	LINE/CR1	CR1-3_Croc	NC_011471:1942202-1942277	76	1
1122	Zebra finch	LINE/CR1	CR1AVI	NC_011491:1384433-1384690	258	1
1125	Zebra finch	LINE/CR1	CR1AVI	NC_011469:60893748-60893858	111	0.0630631
1126	Zebra finch	LINE/CR1	CR1-X3_Pass	NW_002220866:379-429	51	1
1127	Zebra finch	LINE/CR1	CR1-X3_Pass	NW_002220866:493-511	19	1
1128	Zebra finch	LINE/CR1	CR1AVI	NW_002220866:6165-6256	92	1
1129	Zebra finch	LINE/CR1	CR1-J1_Pass	NW_002217705:285-648	364	1
1130	Zebra finch	LINE/CR1	CR1-J2_Pass	NW_002217705:1269-1769	501	1
1132	Zebra finch	LINE/CR1	CR1-Y2_Aves	NC_011465:150482134-150482508	375	1
1135	Zebra finch	LINE/CR1	CR1-Z1_Pass	NW_002206327:31684-32165	482	1
1137	Zebra finch	LINE/CR1	CR1-8_Crp	NC_011465:7657215-7657532	318	1
1138	Zebra finch	LINE/CR1	CR1-Y2_Aves	NW_002202635:2730-3022	293	1
1141	Zebra finch	LINE/CR1	CR1AVI	NC_011471:28777550-28777686	137	1
1142	Zebra finch	LINE/CR1	CR1AVI	NC_011470:35997355-35997485	131	1
1143	Zebra finch	LINE/CR1	CR1-I_Tgu	NW_002207666:3333-3383	51	1
1145	Zebra finch	LINE/CR1	CR1-J1_Pass	NC_011468:16495517-16495692	176	1
1147	Zebra finch	LINE/CR1	CR1AVI	NW_002234429:165-373	209	1
1151	Zebra finch	LINE/CR1	CR1-Y2_Aves	NC_011465:123883848-123884254	407	0.206388
1154	Zebra finch	LINE/CR1	CR1-J1_Pass	NC_011466:39476786-39477407	622	0.532154
1157	Zebra finch	LINE/CR1	CR1-X1_Pass	NW_002223032:4794-4905	112	1
1158	Zebra finch	LINE/CR1	CR1-X3_Pass	NW_002228138:4883-6017	1135	1
1161	Zebra finch	LINE/CR1	CR1-Y1_Aves	NW_002198392:910-1437	528	1
1162	Zebra finch	LINE/CR1	CR1-Y_Pass	NC_011482:4212089-4212170	82	1
1163	Zebra finch	LINE/CR1	CR1-I_Tgu	NC_011471:28658904-28659521	618	1
1165	Zebra finch	LINE/CR1	CR1-J1_Pass	NC_011471:28660185-28660264	80	1
1166	Zebra finch	LINE/CR1	CR1AVI	NC_011471:28660348-28660483	136	1
1167	Zebra finch	LINE/CR1	CR1-J2_Pass	NW_002232973:2304-2885	582	1
1170	Zebra finch	LINE/CR1	CR1-J1_Pass	NC_011488:2519855-2519917	63	1
1171	Zebra finch	LINE/CR1	CR1-Y_Pass	NC_011488:2522177-2522257	81	1
1172	Zebra finch	LINE/CR1	CR1-Y2_Aves	NW_002217603:1688-2059	372	1
1173	Zebra finch	LINE/CR1	CR1AVI	NW_002216712:1-166	166	1
1174	Zebra finch	LINE/CR1	CR1-Y2_Aves	NW_002229414:246-1132	887	1
1175	Zebra finch	LINE/CR1	CR1-J2_Pass	NW_002229414:1114-1298	185	1
1177	Zebra finch	LINE/CR1	CR1AVI	NW_002213003:1218-1402	185	1
1179	Zebra finch	LINE/CR1	CR1-K4_Tgu	NW_002216119:314-376	63	1
1180	Zebra finch	LINE/CR1	CR1-J1_Pass	NW_002216119:388-767	380	1
1182	Zebra finch	LINE/CR1	CR1-Y_Pass	NW_002214370:5106-5176	71	1
1185	Zebra finch	LINE/CR1	CR1-8_Crp	NC_011476:4629079-4629147	69	1
1186	Zebra finch	LINE/CR1	CR1-Y2_Aves	NC_011476:4629372-4629610	239	1
1188	Zebra finch	LINE/CR1	CR1-J3_Pass	NW_002205573:8215-8591	377	1
1192	Zebra finch	LINE/CR1	CR1-J1_Pass	NW_002215369:720-1033	314	1
1194	Zebra finch	LINE/CR1	CR1-J1_Pass	NW_002215369:1385-1542	158	1
1195	Zebra finch	LINE/CR1	CR1-J1_Pass	NW_002215369:1539-1874	336	1
1196	Zebra finch	LINE/CR1	CR1-15_Crp	NW_002209845:976-1380	405	1
1197	Zebra finch	LINE/CR1	CR1-Y2_Aves	NW_002209509:434-794	361	1
1199	Zebra finch	LINE/CR1	CR1-J2_Pass	NW_002232489:2108-2624	517	1
1200	Zebra finch	LINE/CR1	CR1-J2_Pass	NW_002232489:2626-3208	583	1
1203	Zebra finch	LINE/CR1	CR1-L1_Tgu	NW_002222651:358-669	312	1
1205	Zebra finch	LINE/CR1	CR1-J2_Pass	NW_002219702:1017-1123	107	1
1206	Zebra finch	LINE/CR1	CR1AVI	NW_002215512:9169-9261	93	1
1207	Zebra finch	LINE/CR1	CR1-J2_Pass	NW_002232773:1461-1526	66	1
1208	Zebra finch	LINE/CR1	CR1-J2_Pass	NW_002221943:5-234	230	1
1209	Zebra finch	LINE/CR1	CR1-Y2_Aves	NW_002221943:1861-1912	52	1
1214	Zebra finch	LINE/CR1	CR1-J1_Pass	NW_002223192:2865-3167	303	1
1217	Zebra finch	LINE/CR1	CR1AVI	NC_011481:4911787-4911972	186	0.747312
1218	Zebra finch	LINE/CR1	CR1-Y_Pass	NW_002234003:252-464	213	1
1219	Zebra finch	LINE/CR1	CR1AVI	NW_002234003:1623-1674	52	1
1221	Zebra finch	LINE/CR1	CR1-J2_Pass	NW_002200489:1410-1741	332	1
1226	Zebra finch	LINE/CR1	CR1-Z2_Pass	NW_002227198:4636-5163	528	1
1227	Zebra finch	LINE/CR1	CR1-8_Crp	NW_002198655:22253-22462	210	1
1229	Zebra finch	LINE/CR1	CR1-X1_Pass	NW_002199766:2192-2760	569	1
1231	Zebra finch	LINE/CR1	CR1-Y2_Aves	NW_002231491:1799-2173	375	1
1232	Zebra finch	LINE/CR1	CR1-J2_Pass	NW_002231491:3847-3911	65	1
1241	Zebra finch	LINE/CR1	CR1-J2_Pass	NW_002219581:726-1101	376	1
1243	Zebra finch	LINE/CR1	CR1AVI	NW_002210067:8003-8116	114	1
1244	Zebra finch	LINE/CR1	CR1AVI	NC_011462:375642-376165	524	1
1246	Zebra finch	LINE/CR1	CR1-J2_Pass	NW_002222003:439-905	467	1
1247	Zebra finch	LINE/CR1	CR1-Y2_Aves	NC_011489:46721-46856	136	1
1249	Zebra finch	LINE/CR1	CR1-8_Crp	NW_002210424:484-897	414	1
1251	Zebra finch	LINE/CR1	CR1-J2_Pass	NC_011493:6510390-6510847	458	0.757642
1252	Zebra finch	LINE/CR1	CR1AVI	NW_002227146:7680-7825	146	1
1253	Zebra finch	LINE/CR1	CR1-J2_Pass	NW_002209241:18-230	213	1
1258	Zebra finch	LINE/CR1	CR1AVI	NC_011465:4359601-4359711	111	1
1259	Zebra finch	LINE/CR1	CR1-11_Crp	NC_011465:4360102-4360277	176	1
1260	Zebra finch	LINE/CR1	CR1-J3_Pass	NC_011465:4360502-4360594	93	1
1268	Zebra finch	LINE/CR1	CR1-8_Crp	NW_002216944:357-793	437	1
1270	Zebra finch	LINE/CR1	CR1-J3_Pass	NC_011467:47110527-47110966	440	1
1271	Zebra finch	LINE/CR1	CR1AVI	NW_002198710:5329-5449	121	1
1272	Zebra finch	LINE/CR1	CR1AVI	NW_002198710:6400-6538	139	1
1274	Zebra finch	LINE/CR1	CR1AVI	NW_002216521:1293-1441	149	1
1275	Zebra finch	LINE/CR1	CR1-Y2_Aves	NW_002217510:743-1358	616	1
1277	Zebra finch	LINE/CR1	CR1AVI	NW_002217416:588-657	70	1
1278	Zebra finch	LINE/CR1	CR1-X1_Pass	NW_002217416:1546-1692	147	1
1281	Zebra finch	LINE/CR1	CR1-YB2_Pass	NW_002225008:1366-1471	106	1
1282	Zebra finch	LINE/CR1	CR1-8_Crp	NW_002231050:749-1577	829	1
1283	Zebra finch	LINE/CR1	CR1-15_Crp	NW_002231050:1651-1841	191	1
1284	Zebra finch	LINE/CR1	CR1-Y2_Aves	NW_002231050:2413-2573	161	1
1285	Zebra finch	LINE/CR1	CR1-8_Crp	NW_002231050:5141-5281	141	1
1289	Zebra finch	LINE/CR1	CR1-Y1_Aves	NW_002213094:4114-4249	136	1
1290	Zebra finch	LINE/CR1	CR1-Y2_Aves	NW_002213094:4915-5606	692	1
1293	Zebra finch	LINE/CR1	CR1-8_Crp	NC_011469:45703831-45704124	294	1
1294	Zebra finch	LINE/CR1	CR1-8_Crp	NC_011469:45704324-45704872	549	0.998179
1298	Zebra finch	LINE/CR1	CR1AVI	NW_002229466:2103-2209	107	1
1299	Zebra finch	LINE/CR1	CR1-X1_Pass	NW_002229466:3202-3424	223	1
1300	Zebra finch	LINE/CR1	CR1AVI	NW_002229466:3482-3561	80	1
1301	Zebra finch	LINE/CR1	CR1-X1_Pass	NW_002213906:604-788	185	1
1302	Zebra finch	LINE/CR1	CR1-YB2_Pass	NW_002213906:894-1023	130	1
1303	Zebra finch	LINE/CR1	CR1-Y1_Aves	NC_011465:156070175-156070817	643	1
1307	Zebra finch	LINE/CR1	CR1AVI	NW_002203160:1334-1442	109	1
1308	Zebra finch	LINE/CR1	CR1-Y2_Aves	NC_011474:8750652-8750984	333	1
1309	Zebra finch	LINE/CR1	CR1-Y_Pass	NC_011463:65444489-65444802	314	1
1311	Zebra finch	LINE/CR1	CR1AVI	NC_011470:34013564-34013800	237	1
1313	Zebra finch	LINE/CR1	CR1-X1_Pass	NW_002202752:2125-2319	195	1
1318	Zebra finch	LINE/CR1	CR1-J3_Pass	NW_002209818:1-213	213	1
1319	Zebra finch	LINE/CR1	CR1-J2_Pass	NW_002209818:211-364	154	1
1320	Zebra finch	LINE/CR1	CR1-Y2_Aves	NW_002208147:563-796	234	1
1321	Zebra finch	LINE/CR1	CR1-Y2_Aves	NW_002208147:816-1109	294	1
1323	Zebra finch	LINE/CR1	CR1-X1_Pass	NW_002221685:6113-6187	75	1
1325	Zebra finch	LINE/CR1	CR1-Y2_Aves	NW_002222237:2777-3009	233	1
1327	Zebra finch	LINE/CR1	CR1-J1_Pass	NW_002222237:5670-6109	440	1
1329	Zebra finch	LINE/CR1	CR1-Y1_Aves	NW_002232584:39-168	130	1
1330	Zebra finch	LINE/CR1	CR1-Z1_Pass	NW_002218315:588-809	222	1
1335	Zebra finch	LINE/CR1	CR1-11_Crp	NW_002205222:498-718	221	1
1341	Zebra finch	LINE/CR1	CR1-J2_Pass	NW_002221950:857-965	109	1
1342	Zebra finch	LINE/CR1	CR1-Y1_Aves	NW_002198501:20393-20974	582	1
1343	Zebra finch	LINE/CR1	CR1-Y2_Aves	NW_002200953:8568-8697	130	1
1345	Zebra finch	LINE/CR1	CR1-Y2_Aves	NW_002226891:1048-1270	223	1
1348	Zebra finch	LINE/CR1	CR1AVI	NW_002201028:11898-12074	177	1
1350	Zebra finch	LINE/CR1	CR1-J2_Pass	NW_002208079:559-625	67	1
1352	Zebra finch	LINE/CR1	CR1-X1_Pass	NW_002202466:2195-2251	57	1
1355	Zebra finch	LINE/CR1	CR1AVI	NC_011463:936474-936586	113	1
1356	Zebra finch	LINE/CR1	CR1-J2_Pass	NC_011463:938089-938363	275	1
1360	Zebra finch	LINE/CR1	CR1-Y1_Aves	NW_002222679:714-910	197	1
1361	Zebra finch	LINE/CR1	CR1-Y2_Aves	NW_002222679:1378-1680	303	1
1362	Zebra finch	LINE/CR1	CR1AVI	NW_002217788:6015-6146	132	0.992424
1364	Zebra finch	LINE/CR1	CR1AVI	NC_011479:4529186-4529357	172	1
1365	Zebra finch	LINE/CR1	CR1AVI	NC_011479:4530880-4531037	158	1
1367	Zebra finch	LINE/CR1	CR1-YB2_Pass	NC_011467:24041042-24041119	78	1
1369	Zebra finch	LINE/CR1	CR1-J2_Pass	NW_002209920:1073-1181	109	1
1370	Zebra finch	LINE/CR1	CR1-Y2_Aves	NC_011465:114845608-114845900	293	1
1371	Zebra finch	LINE/CR1	CR1-X1_Pass	NC_011463:14976700-14977168	469	1
1372	Zebra finch	LINE/CR1	CR1-J1_Pass	NC_011473:25880545-25880670	126	0.563492
1373	Zebra finch	LINE/CR1	CR1-J2_Pass	NC_011467:44385946-44386738	793	1
1375	Zebra finch	LINE/CR1	CR1-YB1_Tgu	NW_002230700:1413-1458	46	1
1377	Zebra finch	LINE/CR1	CR1-J2_Pass	NW_002201155:102258-102366	109	1
1380	Zebra finch	LINE/CR1	CR1AVI	NW_002208877:53-160	108	1
1385	Zebra finch	LINE/CR1	CR1AVI	NC_011469:58827799-58827956	158	1
1386	Zebra finch	LINE/CR1	CR1AVI	NW_002198555:1375-1455	81	1
1388	Zebra finch	LINE/CR1	CR1-L3A_Croc	NC_011465:18122643-18122894	252	1
1390	Zebra finch	LINE/CR1	CR1-Y2_Aves	NW_002222351:5937-6066	130	1
1393	Zebra finch	LINE/CR1	CR1-X3_Pass	NW_002214797:3631-3736	106	1
1394	Zebra finch	LINE/CR1	CR1-Y2_Aves	NW_002214797:4497-4715	219	1
1396	Zebra finch	LINE/CR1	CR1AVI	NC_011490:989953-990091	139	1
1399	Zebra finch	LINE/CR1	CR1-Y2_Aves	NC_011465:1125814-1126084	271	1
1400	Zebra finch	LINE/CR1	CR1-J1_Pass	NW_002198006:36648-36887	240	1
1401	Zebra finch	LINE/CR1	CR1-Y2_Aves	NC_011491:4519206-4519542	337	1
1402	Zebra finch	LINE/CR1	CR1-J2_Pass	NC_011462:82871912-82872058	147	1
1403	Zebra finch	LINE/CR1	CR1-K4_Tgu	NC_011462:82872792-82872865	74	1
1406	Zebra finch	LINE/CR1	CR1-Z2_Pass	NW_002223373:9584-9860	277	1
1409	Zebra finch	LINE/CR1	CR1-J2_Pass	NC_011482:5014500-5014704	205	1
1411	Zebra finch	LINE/CR1	CR1-Y2_Aves	NW_002216600:42-159	118	1
1412	Zebra finch	LINE/CR1	CR1-1_Amn	NW_002226276:807-890	84	1
1419	Zebra finch	LINE/CR1	CR1-J2_Pass	NW_002202747:50586-50771	186	1
1420	Zebra finch	LINE/CR1	CR1AVI	NW_002234356:1236-1351	116	1
1421	Zebra finch	LINE/CR1	CR1-L1_Tgu	NW_002234356:2678-2960	283	1
1424	Zebra finch	LINE/CR1	CR1-YB2_Pass	NW_002210499:864-1007	144	1
1426	Zebra finch	LINE/CR1	CR1-YB2_Pass	NW_002210499:1422-1550	129	1
1429	Zebra finch	LINE/CR1	CR1-J2_Pass	NW_002223368:3158-3589	432	1
1431	Zebra finch	LINE/CR1	CR1-J3_Pass	NW_002222231:714-1011	298	1
1433	Zebra finch	LINE/CR1	CR1-X1_Pass	NC_011464:842099-842443	345	1
1434	Zebra finch	LINE/CR1	CR1-J1_Pass	NC_011464:843049-843373	325	1
1435	Zebra finch	LINE/CR1	CR1AVI	NW_002225612:413-741	329	1
1436	Zebra finch	LINE/CR1	CR1AVI	NW_002225612:4469-4563	95	1
1438	Zebra finch	LINE/CR1	CR1-J2_Pass	NC_011465:3751540-3751934	395	1
1440	Zebra finch	LINE/CR1	CR1AVI	NW_002220188:1420-1559	140	1
1441	Zebra finch	LINE/CR1	CR1-X1_Pass	NW_002210260:1334-1701	368	1
1444	Zebra finch	LINE/CR1	CR1AVI	NC_011471:38245854-38246025	172	1
1446	Zebra finch	LINE/CR1	CR1-J2_Pass	NW_002202415:866-1014	149	1
1447	Zebra finch	LINE/CR1	CR1-J1_Pass	NW_002209191:2609-3034	426	1
1448	Zebra finch	LINE/CR1	CR1-J2_Pass	NW_002209191:7165-7421	257	1
1449	Zebra finch	LINE/CR1	CR1-J2_Pass	NW_002209191:7409-7861	453	1
1456	Zebra finch	LINE/CR1	CR1-I_Tgu	NC_011462:2200651-2200703	53	1
1460	Zebra finch	LINE/CR1	CR1AVI	NW_002228307:650-890	241	1
1461	Zebra finch	LINE/CR1	CR1AVI	NW_002228307:2298-2724	427	1
1462	Zebra finch	LINE/CR1	CR1AVI	NW_002226791:1056-1195	140	1
1463	Zebra finch	LINE/CR1	CR1-Y2_Aves	NW_002224812:1899-2119	221	1
1464	Zebra finch	LINE/CR1	CR1-Y_Pass	NW_002224812:2178-2449	272	1
1471	Zebra finch	LINE/CR1	CR1-J2_Pass	NW_002233921:8-132	125	1
1472	Zebra finch	LINE/CR1	CR1-YB1_Tgu	NW_002233921:1110-1319	210	1
1474	Zebra finch	LINE/CR1	CR1-J2_Pass	NW_002233921:3175-3544	370	1
1475	Zebra finch	LINE/CR1	CR1-Y2_Aves	NW_002225925:2893-3005	113	1
1476	Zebra finch	LINE/CR1	CR1-X1_Pass	NW_002225925:3263-4601	1339	1
1478	Zebra finch	LINE/CR1	CR1-J2_Pass	NC_011477:10307143-10307288	146	1
1482	Zebra finch	LINE/CR1	CR1-8_Crp	NW_002231096:2473-2679	207	1
1485	Zebra finch	LINE/CR1	CR1-Y1_Aves	NW_002217562:8506-8837	332	1
1486	Zebra finch	LINE/CR1	CR1-Y2_Aves	NW_002214140:3-277	275	1
1487	Zebra finch	LINE/CR1	CR1-Z1_Pass	NC_011463:6569835-6570671	837	0.323775
1488	Zebra finch	LINE/CR1	CR1-X1_Pass	NC_011465:1316273-1316423	151	1
1489	Zebra finch	LINE/CR1	CR1-J2_Pass	NC_011465:1316611-1316850	240	1
1490	Zebra finch	LINE/CR1	CR1AVI	NC_011465:1317423-1317502	80	1
1491	Zebra finch	LINE/CR1	CR1-X1_Pass	NW_002229587:4242-4303	62	1
1492	Zebra finch	LINE/CR1	CR1-X1_Pass	NC_011462:15369472-15369727	256	1
1493	Zebra finch	LINE/CR1	CR1-Y2_Aves	NC_011462:15371985-15372289	305	1
1494	Zebra finch	LINE/CR1	CR1-J2_Pass	NC_011462:15372836-15372968	133	1
1495	Zebra finch	LINE/CR1	CR1-L3B_Croc	NW_002221067:382-470	89	1
1496	Zebra finch	LINE/CR1	CR1-Y2_Aves	NW_002221067:1406-1709	304	1
1497	Zebra finch	LINE/CR1	CR1-J3_Pass	NW_002234235:44806-45332	527	1
1501	Zebra finch	LINE/CR1	CR1-X1_Pass	NC_011465:154096415-154096567	153	1
1502	Zebra finch	LINE/CR1	CR1AVI	NC_011465:154098409-154098497	89	1
1503	Zebra finch	LINE/CR1	CR1-YB2_Pass	NC_011465:154100790-154100956	167	1
1504	Zebra finch	LINE/CR1	CR1-J2_Pass	NC_011465:154102887-154103098	212	1
1505	Zebra finch	LINE/CR1	CR1AVI	NC_011469:6995407-6995598	192	1
1506	Zebra finch	LINE/CR1	CR1AVI	NC_011469:61038080-61038209	130	1
1507	Zebra finch	LINE/CR1	CR1-X1_Pass	NC_011469:61038433-61038513	81	1
1508	Zebra finch	LINE/CR1	CR1-Y1_Aves	NC_011469:61039138-61039219	82	1
1509	Zebra finch	LINE/CR1	CR1AVI	NC_011469:61039410-61039526	117	1
1513	Zebra finch	LINE/CR1	CR1-X1_Pass	NC_011470:4784432-4784576	145	1
1521	Zebra finch	LINE/CR1	CR1AVI	NW_002198527:215099-215225	127	1
1522	Zebra finch	LINE/CR1	CR1-Y2_Aves	NW_002198463:673-2143	1471	1
1523	Zebra finch	LINE/CR1	CR1-Y1_Aves	NC_011484:2293137-2293340	204	1
1526	Zebra finch	LINE/CR1	CR1-J1_Pass	NC_011484:2295078-2295399	322	1
1528	Zebra finch	LINE/CR1	CR1-X1_Pass	NW_002203721:11807-12086	280	1
1529	Zebra finch	LINE/CR1	CR1-X1_Pass	NW_002229514:3409-3459	51	1
1535	Zebra finch	LINE/CR1	CR1-YB2_Pass	NC_011470:13135291-13135387	97	0.835052
1536	Zebra finch	LINE/CR1	CR1AVI	NW_002201248:1572-1697	126	1
1537	Zebra finch	LINE/CR1	CR1-8_Crp	NW_002201248:2384-2567	184	1
1540	Zebra finch	LINE/CR1	CR1-YB2_Pass	NW_002234426:3889-4136	248	1
1541	Zebra finch	LINE/CR1	CR1-J2_Pass	NC_011465:133225037-133225093	57	1
1545	Zebra finch	LINE/CR1	CR1-J2_Pass	NW_002233818:653-1034	382	1
1546	Zebra finch	LINE/CR1	CR1AVI	NW_002216862:505-591	87	1
1547	Zebra finch	LINE/CR1	CR1-J2_Pass	NC_011469:60335200-60335584	385	0.732468
1548	Zebra finch	LINE/CR1	CR1-J3_Pass	NC_011462:56927078-56927507	430	1
1551	Zebra finch	LINE/CR1	CR1AVI	NW_002213384:1443-1533	91	1
1560	Zebra finch	LINE/CR1	CR1-Y2_Aves	NC_011469:60440100-60440349	250	0.116
1561	Zebra finch	LINE/CR1	CR1-Y2_Aves	NC_011463:57456881-57456971	91	1
1563	Zebra finch	LINE/CR1	CR1-Z2_Pass	NC_011491:806379-806859	481	0.804574
1564	Zebra finch	LINE/CR1	CR1-Y2_Aves	NC_011491:806866-807107	242	1
1567	Zebra finch	LINE/CR1	CR1-J2_Pass	NW_002199851:2348-2404	57	1
1568	Zebra finch	LINE/CR1	CR1-X1_Pass	NW_002215617:2114-2198	85	1
1570	Zebra finch	LINE/CR1	CR1-K1_Tgu	NW_002234016:177-293	117	1
1571	Zebra finch	LINE/CR1	CR1-K1_Tgu	NW_002234016:318-1697	1380	1
1574	Zebra finch	LINE/CR1	CR1-K2_Tgu	NC_011471:35375018-35375595	578	1
1576	Zebra finch	LINE/CR1	CR1AVI	NC_011483:1239817-1240232	416	1
1581	Zebra finch	LINE/CR1	CR1-J2_Pass	NC_011484:12728589-12728713	125	1
1582	Zebra finch	LINE/CR1	CR1AVI	NW_002219986:1337-1498	162	1
1583	Zebra finch	LINE/CR1	CR1-3_Croc	NC_011493:71789803-71789928	126	1
1584	Zebra finch	LINE/CR1	CR1-J1_Pass	NW_002217421:14759-14827	69	1
1585	Zebra finch	LINE/CR1	CR1-J2_Pass	NW_002198489:5959-6260	302	1
1586	Zebra finch	LINE/CR1	CR1-Y2_Aves	NW_002231114:1-136	136	1
1588	Zebra finch	LINE/CR1	CR1-J2_Pass	NW_002227856:10484-10633	150	1
1589	Zebra finch	LINE/CR1	CR1-J3_Pass	NW_002227856:10631-11109	479	1
1591	Zebra finch	LINE/CR1	CR1-I_Tgu	NW_002218683:517-575	59	1
1592	Zebra finch	LINE/CR1	CR1-J2_Pass	NW_002225264:5180-5324	145	1
1593	Zebra finch	LINE/CR1	CR1-J2_Pass	NW_002225264:6245-6361	117	1
1594	Zebra finch	LINE/CR1	CR1AVI	NW_002223884:5970-6124	155	0.993548
1597	Zebra finch	LINE/CR1	CR1-Y2_Aves	NW_002219143:1924-2416	493	1
1600	Zebra finch	LINE/CR1	CR1-Y_Pass	NW_002217040:36704-37034	331	1
1603	Zebra finch	LINE/CR1	CR1AVI	NW_002215730:2307-2435	129	1
1608	Zebra finch	LINE/CR1	CR1-Y2_Aves	NW_002205235:2268-2698	431	1
1609	Zebra finch	LINE/CR1	CR1AVI	NW_002205235:2890-3005	116	1
1610	Zebra finch	LINE/CR1	CR1-J2_Pass	NC_011462:59701549-59701675	127	1
1611	Zebra finch	LINE/CR1	CR1-Y2_Aves	NW_002207125:708-861	154	1
1612	Zebra finch	LINE/CR1	CR1-Y_Pass	NC_011462:11777521-11778094	574	1
1613	Zebra finch	LINE/CR1	CR1-Y_Pass	NC_011462:11778101-11778485	385	1
1614	Zebra finch	LINE/CR1	CR1-Y_Pass	NC_011462:11778474-11779028	555	1
1615	Zebra finch	LINE/CR1	CR1-Y2_Aves	NC_011471:16122460-16122544	85	1
1620	Zebra finch	LINE/CR1	CR1-16_AMi	NW_002218010:8838-9026	189	1
1621	Zebra finch	LINE/CR1	CR1AVI	NW_002233662:996-1126	131	1
1622	Zebra finch	LINE/CR1	CR1-Z1_Pass	NW_002221724:611-906	296	1
1628	Zebra finch	LINE/CR1	CR1-8_Crp	NW_002201721:318-548	231	1
1629	Zebra finch	LINE/CR1	CR1AVI	NW_002201721:1585-1672	88	1
1630	Zebra finch	LINE/CR1	CR1-J2_Pass	NW_002201721:2217-2315	99	1
1631	Zebra finch	LINE/CR1	CR1AVI	NW_002225447:1545-1775	231	1
1632	Zebra finch	LINE/CR1	CR1AVI	NW_002225447:2435-2503	69	1
1633	Zebra finch	LINE/CR1	CR1AVI	NW_002225447:2582-2782	201	1
1634	Zebra finch	LINE/CR1	CR1-YB2_Pass	NW_002198299:2672-4147	1476	1
1637	Zebra finch	LINE/CR1	CR1-Y2_Aves	NW_002226760:275-776	502	1
1640	Zebra finch	LINE/CR1	CR1-L3B_Croc	NC_011468:19751477-19751832	356	1
1641	Zebra finch	LINE/CR1	CR1-X1_Pass	NC_011468:19751819-19751934	116	0.87931
1642	Zebra finch	LINE/CR1	CR1-J2_Pass	NC_011463:62570779-62571075	297	1
1643	Zebra finch	LINE/CR1	CR1AVI	NW_002224118:3275-3409	135	1
1645	Zebra finch	LINE/CR1	CR1-J1_Pass	NW_002225785:1-789	789	1
1647	Zebra finch	LINE/CR1	CR1-Y_Pass	NW_002222252:4762-5051	290	1
1651	Zebra finch	LINE/CR1	CR1-J2_Pass	NW_002233639:2686-2935	250	1
1652	Zebra finch	LINE/CR1	CR1AVI	NW_002230720:1422-1555	134	1
1653	Zebra finch	LINE/CR1	CR1-X1_Pass	NW_002203816:1-718	718	1
1656	Zebra finch	LINE/CR1	CR1-J2_Pass	NW_002218231:3271-3659	389	1
1657	Zebra finch	LINE/CR1	CR1-L3B_Croc	NC_011483:10125823-10125886	64	1
1661	Zebra finch	LINE/CR1	CR1AVI	NW_002207954:6817-6956	140	1
1662	Zebra finch	LINE/CR1	CR1-J3_Pass	NC_011469:20026428-20026558	131	0.396947
1664	Zebra finch	LINE/CR1	CR1-Z2_Pass	NW_002205705:137-257	121	1
1666	Zebra finch	LINE/CR1	CR1-YB2_Pass	NW_002211692:6146-6836	691	1
1678	Zebra finch	LINE/CR1	CR1-L2_Tgu	NC_011471:38350141-38350485	345	1
1685	Zebra finch	LINE/CR1	CR1-Y2_Aves	NC_011471:38352507-38352611	105	1
1686	Zebra finch	LINE/CR1	CR1-J3_Pass	NW_002206338:644-937	294	1
1687	Zebra finch	LINE/CR1	CR1AVI	NW_002225131:7509-7697	189	1
1688	Zebra finch	LINE/CR1	CR1-J1_Pass	NW_002215301:1004-1275	272	1
1689	Zebra finch	LINE/CR1	CR1-Y2_Aves	NW_002207837:686-798	113	1
1691	Zebra finch	LINE/CR1	CR1AVI	NW_002218734:1805-1970	166	1
1692	Zebra finch	LINE/CR1	CR1-X1_Pass	NW_002231275:665-914	250	1
1693	Zebra finch	LINE/CR1	CR1-Y1_Aves	NC_011472:1733407-1733896	490	1
1699	Zebra finch	LINE/CR1	CR1-L1_Tgu	NW_002231393:2736-2829	94	1
1701	Zebra finch	LINE/CR1	CR1-X1_Pass	NC_011465:31619649-31620913	1265	1
1702	Zebra finch	LINE/CR1	CR1-K4_Tgu	NC_011465:31622863-31626961	4099	0.60161
1705	Zebra finch	LINE/CR1	CR1-J1_Pass	NW_002200773:1281-1814	534	1
1706	Zebra finch	LINE/CR1	CR1-Y_Pass	NW_002231744:5648-5730	83	1
1708	Zebra finch	LINE/CR1	CR1-Y2_Aves	NW_002207365:25640-26068	429	1
1709	Zebra finch	LINE/CR1	CR1-Y_Pass	NW_002229459:91-143	53	1
1713	Zebra finch	LINE/CR1	CR1-J1_Pass	NW_002218924:809-958	150	1
1714	Zebra finch	LINE/CR1	CR1-X1_Pass	NW_002218924:1690-1783	94	1
1719	Zebra finch	LINE/CR1	CR1-J2_Pass	NC_011487:1192182-1192311	130	1
1720	Zebra finch	LINE/CR1	CR1-Y_Pass	NW_002210625:3028-3084	57	1
1721	Zebra finch	LINE/CR1	CR1-J2_Pass	NC_011463:19186214-19186344	131	0.984733
1722	Zebra finch	LINE/CR1	CR1-Y_Pass	NC_011463:66689447-66689689	243	1
1724	Zebra finch	LINE/CR1	CR1-J2_Pass	NC_011492:1202360-1202588	229	1
1725	Zebra finch	LINE/CR1	CR1AVI	NC_011482:751099-751261	163	1
1726	Zebra finch	LINE/CR1	CR1-8_Crp	NC_011482:752531-752808	278	1
1727	Zebra finch	LINE/CR1	CR1-X1_Pass	NC_011465:35413392-35413684	293	0.648464
1728	Zebra finch	LINE/CR1	CR1-J2_Pass	NC_011462:10757971-10758367	397	1
1729	Zebra finch	LINE/CR1	CR1AVI	NW_002206697:2875-3018	144	1
1730	Zebra finch	LINE/CR1	CR1-YB2_Pass	NW_002225510:3518-3778	261	1
1731	Zebra finch	LINE/CR1	CR1-J3_Pass	NW_002225510:4685-5063	379	1
1733	Zebra finch	LINE/CR1	CR1-J3_Pass	NW_002225510:5711-6363	653	1
1735	Zebra finch	LINE/CR1	CR1-J1_Pass	NW_002224653:126-290	165	1
1737	Zebra finch	LINE/CR1	CR1-Z1_Pass	NW_002222184:187-282	96	1
1738	Zebra finch	LINE/CR1	CR1AVI	NW_002198716:67345-67470	126	1
1739	Zebra finch	LINE/CR1	CR1-Y1_Aves	NW_002198716:67647-67719	73	1
1741	Zebra finch	LINE/CR1	CR1-X1_Pass	NW_002209843:641-1568	928	1
1742	Zebra finch	LINE/CR1	CR1-X1_Pass	NW_002226545:5984-6092	109	1
1743	Zebra finch	LINE/CR1	CR1AVI	NC_011468:2035134-2035307	174	1
1746	Zebra finch	LINE/CR1	CR1AVI	NC_011477:16013121-16013480	360	0.00555556
1747	Zebra finch	LINE/CR1	CR1-J2_Pass	NW_002231625:2572-3415	844	1
1749	Zebra finch	LINE/CR1	CR1AVI	NW_002229090:3230-3443	214	1
1750	Zebra finch	LINE/CR1	CR1-X1_Pass	NW_002223536:1153-1665	513	1
1751	Zebra finch	LINE/CR1	CR1-X1_Pass	NW_002223536:1669-1878	210	1
1752	Zebra finch	LINE/CR1	CR1-Y2_Aves	NW_002223536:2038-2284	247	1
1753	Zebra finch	LINE/CR1	CR1-X3_Pass	NW_002223536:2284-2616	333	1
1754	Zebra finch	LINE/CR1	CR1-X1_Pass	NW_002223536:3258-3450	193	1
1756	Zebra finch	LINE/CR1	CR1-J2_Pass	NW_002222212:1761-1943	183	1
1759	Zebra finch	LINE/CR1	CR1AVI	NC_011487:3253855-3253945	91	1
1760	Zebra finch	LINE/CR1	CR1-J1_Pass	NC_011465:155348038-155348095	58	1
1763	Zebra finch	LINE/CR1	CR1AVI	NW_002228693:2145-2307	163	1
1765	Zebra finch	LINE/CR1	CR1-Y2_Aves	NC_011463:14669632-14670007	376	1
1766	Zebra finch	LINE/CR1	CR1-Y2_Aves	NC_011463:14672740-14672903	164	1
1767	Zebra finch	LINE/CR1	CR1-13_AMi	NC_011463:14686557-14686866	310	1
1769	Zebra finch	LINE/CR1	CR1-Y_Pass	NW_002211315:699-895	197	1
1770	Zebra finch	LINE/CR1	CR1AVI	NW_002211315:1115-1311	197	1
1772	Zebra finch	LINE/CR1	CR1-Z1_Pass	NW_002205346:2185-2205	21	1
1773	Zebra finch	LINE/CR1	CR1AVI	NC_011487:5958154-5958509	356	1
1774	Zebra finch	LINE/CR1	CR1-J3_Pass	NC_011466:34407821-34408558	738	1
1776	Zebra finch	LINE/CR1	CR1-J3_Pass	NC_011466:34409176-34409581	406	1
1777	Zebra finch	LINE/CR1	CR1-Y2_Aves	NC_011466:34410545-34410789	245	1
1778	Zebra finch	LINE/CR1	CR1-J2_Pass	NC_011466:34411282-34411518	237	1
1779	Zebra finch	LINE/CR1	CR1-J2_Pass	NC_011463:8753124-8753236	113	1
1780	Zebra finch	LINE/CR1	CR1-J3_Pass	NW_002222500:602-915	314	1
1781	Zebra finch	LINE/CR1	CR1-X1_Pass	NW_002213799:769-860	92	1
1782	Zebra finch	LINE/CR1	CR1AVI	NC_011466:24769656-24769749	94	0.319149
1784	Zebra finch	LINE/CR1	CR1-J1_Pass	NC_011474:3772291-3772780	490	0.820408
1787	Zebra finch	LINE/CR1	CR1AVI	NC_011470:3421457-3421651	195	0.102564
1788	Zebra finch	LINE/CR1	CR1-Y_Pass	NW_002204245:1507-1565	59	1
1789	Zebra finch	LINE/CR1	CR1-J2_Pass	NW_002212555:13997-14212	216	1
1794	Zebra finch	LINE/CR1	CR1-15_Crp	NC_011463:7203595-7204011	417	0.239808
1798	Zebra finch	LINE/CR1	CR1-8_Crp	NW_002198768:313037-313126	90	1
1799	Zebra finch	LINE/CR1	CR1-L2_Tgu	NC_011490:1037881-1038385	505	1
1800	Zebra finch	LINE/CR1	CR1-8_Crp	NW_002199646:199-428	230	1
1802	Zebra finch	LINE/CR1	CR1-X1_Pass	NW_002212082:5993-6240	248	1
1805	Zebra finch	LINE/CR1	CR1-Y2_Aves	NW_002212082:15142-15400	259	1
1807	Zebra finch	LINE/CR1	CR1-J2_Pass	NW_002197920:230002-230285	284	1
1810	Zebra finch	LINE/CR1	CR1AVI	NW_002212311:1822-2024	203	1
1811	Zebra finch	LINE/CR1	CR1-Y_Pass	NW_002212311:2020-2102	83	1
1812	Zebra finch	LINE/CR1	CR1-L3B_Croc	NW_002212311:2149-2254	106	1
1813	Zebra finch	LINE/CR1	CR1-Y2_Aves	NW_002219315:6048-6617	570	1
1815	Zebra finch	LINE/CR1	CR1AVI	NW_002230697:5923-6186	264	1
1817	Zebra finch	LINE/CR1	CR1-8_Crp	NW_002213191:149-386	238	1
1818	Zebra finch	LINE/CR1	CR1-Z1_Pass	NW_002213191:1014-1650	637	1
1820	Zebra finch	LINE/CR1	CR1-J1_Pass	NC_011463:777750-777895	146	1
1824	Zebra finch	LINE/CR1	CR1AVI	NC_011465:155844391-155844521	131	1
1825	Zebra finch	LINE/CR1	CR1AVI	NC_011465:155845702-155845948	247	1
1826	Zebra finch	LINE/CR1	CR1-J2_Pass	NW_002233551:1775-2003	229	1
1827	Zebra finch	LINE/CR1	CR1AVI	NW_002233551:3724-3798	75	1
1828	Zebra finch	LINE/CR1	CR1AVI	NW_002233551:3992-4285	294	1
1834	Zebra finch	LINE/CR1	CR1-Y1_Aves	NW_002198682:1787-1886	100	1
1838	Zebra finch	LINE/CR1	CR1-J2_Pass	NW_002233406:2156-2263	108	1
1841	Zebra finch	LINE/CR1	CR1-X1_Pass	NW_002212662:126-326	201	1
1843	Zebra finch	LINE/CR1	CR1-Z1_Pass	NW_002224788:6370-6474	105	1
1844	Zebra finch	LINE/CR1	CR1-Z1_Pass	NW_002224788:6476-7009	534	1
1845	Zebra finch	LINE/CR1	CR1-Y1_Aves	NW_002216630:1284-1669	386	1
1846	Zebra finch	LINE/CR1	CR1-Y1_Aves	NW_002216630:3088-3272	185	1
1847	Zebra finch	LINE/CR1	CR1-X1_Pass	NW_002216630:3722-4484	763	1
1848	Zebra finch	LINE/CR1	CR1-X1_Pass	NW_002219422:1553-1609	57	1
1864	Zebra finch	LINE/CR1	CR1-L2_Tgu	NW_002198206:13324-13431	108	1
1865	Zebra finch	LINE/CR1	CR1-X1_Pass	NW_002198206:14158-14457	300	1
1869	Zebra finch	LINE/CR1	CR1-Y_Pass	NW_002227680:5852-5948	97	1
1870	Zebra finch	LINE/CR1	CR1-YB2_Pass	NC_011469:46103981-46104045	65	0.969231
1872	Zebra finch	LINE/CR1	CR1-K1_Tgu	NC_011462:1358209-1358592	384	1
1873	Zebra finch	LINE/CR1	CR1-J1_Pass	NC_011462:1358759-1359185	427	1
1875	Zebra finch	LINE/CR1	CR1-J2_Pass	NW_002209464:1393-2254	862	1
1877	Zebra finch	LINE/CR1	CR1-Y_Pass	NW_002207546:3-128	126	1
1878	Zebra finch	LINE/CR1	CR1-8_Crp	NW_002207546:468-559	92	1
1880	Zebra finch	LINE/CR1	CR1-Z2_Pass	NC_011472:27297360-27297410	51	1
1881	Zebra finch	LINE/CR1	CR1-J2_Pass	NW_002234235:47355-47536	182	1
1882	Zebra finch	LINE/CR1	CR1-J3_Pass	NW_002234235:47534-48522	989	1
1883	Zebra finch	LINE/CR1	CR1-J3_Pass	NW_002234235:48495-48699	205	1
1884	Zebra finch	LINE/CR1	CR1-J3_Pass	NW_002234235:49104-49636	533	1
1885	Zebra finch	LINE/CR1	CR1-J3_Pass	NW_002234235:49623-49714	92	1
1886	Zebra finch	LINE/CR1	CR1-YB1_Tgu	NW_002234235:49746-49914	169	1
1887	Zebra finch	LINE/CR1	CR1-J2_Pass	NC_011466:87083737-87083826	90	0.0222222
1892	Zebra finch	LINE/CR1	CR1-J1_Pass	NW_002226269:455-833	379	1
1894	Zebra finch	LINE/CR1	CR1-X1_Pass	NC_011481:1732596-1732892	297	1
1897	Zebra finch	LINE/CR1	CR1-X1_Pass	NC_011472:25732707-25732892	186	1
1898	Zebra finch	LINE/CR1	CR1-J2_Pass	NC_011472:25734113-25734254	142	1
1899	Zebra finch	LINE/CR1	CR1-Y1_Aves	NC_011472:25734303-25734765	463	1
1900	Zebra finch	LINE/CR1	CR1-3_Croc	NW_002202345:135-210	76	1
1902	Zebra finch	LINE/CR1	CR1-Y2_Aves	NW_002202345:1886-1976	91	1
1906	Zebra finch	LINE/CR1	CR1-15_Crp	NW_002233673:1968-2727	760	1
1907	Zebra finch	LINE/CR1	CR1-X1_Pass	NW_002233673:2719-2970	252	1
1909	Zebra finch	LINE/CR1	CR1-Y2_Aves	NC_011462:2252868-2253232	365	1
1910	Zebra finch	LINE/CR1	CR1-Y_Pass	NC_011462:2253702-2253766	65	1
1911	Zebra finch	LINE/CR1	CR1-J3_Pass	NC_011462:92511219-92511630	412	1
1914	Zebra finch	LINE/CR1	CR1-YB2_Pass	NC_011466:8120124-8120766	643	0.00311042
1915	Zebra finch	LINE/CR1	CR1AVI	NC_011471:25588460-25588679	220	0.927273
1916	Zebra finch	LINE/CR1	CR1-L3B_Croc	NW_002223831:4151-4384	234	1
1918	Zebra finch	LINE/CR1	CR1-J2_Pass	NW_002224971:557-617	61	1
1926	Zebra finch	LINE/CR1	CR1AVI	NC_011463:1161316-1161470	155	1
1928	Zebra finch	LINE/CR1	CR1AVI	NC_011462:1320497-1320612	116	1
1929	Zebra finch	LINE/CR1	CR1-Z2_Pass	NC_011462:1320719-1320905	187	1
1935	Zebra finch	LINE/CR1	CR1-J1_Pass	NC_011471:1376943-1376992	50	1
1936	Zebra finch	LINE/CR1	CR1-J1_Pass	NC_011471:1378306-1378432	127	1
1940	Zebra finch	LINE/CR1	CR1-X3_Pass	NW_002209696:93-315	223	1
1941	Zebra finch	LINE/CR1	CR1AVI	NW_002209696:470-706	237	1
1943	Zebra finch	LINE/CR1	CR1AVI	NC_011465:154465042-154465118	77	1
1944	Zebra finch	LINE/CR1	CR1-J2_Pass	NC_011465:154465429-154465787	359	1
1946	Zebra finch	LINE/CR1	CR1AVI	NW_002229258:2087-2145	59	1
1948	Zebra finch	LINE/CR1	CR1-J1_Pass	NC_011493:47287590-47288002	413	0.237288
1950	Zebra finch	LINE/CR1	CR1-X1_Pass	NC_011491:4036437-4036754	318	1
1951	Zebra finch	LINE/CR1	CR1AVI	NW_002198715:389527-389679	153	1
1952	Zebra finch	LINE/CR1	CR1-Y1_Aves	NW_002228184:189-452	264	1
1953	Zebra finch	LINE/CR1	CR1-J2_Pass	NW_002228184:3715-4013	299	1
1954	Zebra finch	LINE/CR1	CR1-X1_Pass	NW_002228184:4036-4431	396	1
1955	Zebra finch	LINE/CR1	CR1-J1_Pass	NW_002211228:18-700	683	1
1956	Zebra finch	LINE/CR1	CR1-J2_Pass	NW_002211228:1105-1378	274	1
1957	Zebra finch	LINE/CR1	CR1-Y1_Aves	NW_002211228:2120-2610	491	1
1959	Zebra finch	LINE/CR1	CR1AVI	NC_011493:743924-744073	150	1
1961	Zebra finch	LINE/CR1	CR1-J2_Pass	NC_011482:6977818-6978051	234	1
1966	Zebra finch	LINE/CR1	CR1-Y1_Aves	NW_002223317:8605-8656	52	1
1969	Zebra finch	LINE/CR1	CR1-X1_Pass	NW_002198555:389-591	203	1
1970	Zebra finch	LINE/CR1	CR1-X3_Pass	NW_002202849:1471-1680	210	1
1971	Zebra finch	LINE/CR1	CR1AVI	NW_002233170:2631-2698	68	1
1972	Zebra finch	LINE/CR1	CR1-YB1_Tgu	NC_011493:936852-937085	234	1
1973	Zebra finch	LINE/CR1	CR1-X1_Pass	NW_002207626:67-2678	2612	1
1974	Zebra finch	LINE/CR1	CR1-Y1_Aves	NW_002218388:9878-10460	583	1
1977	Zebra finch	LINE/CR1	CR1-J2_Pass	NW_002230795:14-218	205	1
1978	Zebra finch	LINE/CR1	CR1AVI	NW_002226773:4713-4794	82	1
1981	Zebra finch	LINE/CR1	CR1-X1_Pass	NC_011463:63172866-63172944	79	1
1987	Zebra finch	LINE/CR1	CR1AVI	NC_011465:6253339-6253492	154	1
1988	Zebra finch	LINE/CR1	CR1-11_Crp	NW_002207426:892-1258	367	1
1989	Zebra finch	LINE/CR1	CR1AVI	NW_002206053:1758-1894	137	1
1998	Zebra finch	LINE/CR1	CR1AVI	NW_002225203:2485-2655	171	1
2000	Zebra finch	LINE/CR1	CR1-Y1_Aves	NW_002229545:2320-2884	565	0.966372
2001	Zebra finch	LINE/CR1	CR1-J2_Pass	NW_002230843:309-560	252	1
2002	Zebra finch	LINE/CR1	CR1-J3_Pass	NC_011485:2691139-2691253	115	1
2004	Zebra finch	LINE/CR1	CR1AVI	NW_002208276:292-544	253	1
2005	Zebra finch	LINE/CR1	CR1-K2_Tgu	NW_002208276:550-1141	592	0.951014
2006	Zebra finch	LINE/CR1	CR1-Y_Pass	NW_002199010:499-621	123	1
2007	Zebra finch	LINE/CR1	CR1-8_Crp	NW_002225194:13417-13689	273	1
2009	Zebra finch	LINE/CR1	CR1-Y1_Aves	NC_011465:3802942-3803160	219	1
2013	Zebra finch	LINE/CR1	CR1AVI	NW_002216551:1062-1214	153	1
2015	Zebra finch	LINE/CR1	CR1-J2_Pass	NW_002211730:3362-3556	195	1
2016	Zebra finch	LINE/CR1	CR1AVI	NW_002211730:3596-3681	86	1
2019	Zebra finch	LINE/CR1	CR1AVI	NW_002220823:3327-3590	264	1
2025	Zebra finch	LINE/CR1	CR1-Y2_Aves	NC_011470:1954070-1954255	186	1
2026	Zebra finch	LINE/CR1	CR1-Y1_Aves	NC_011466:111814493-111814967	475	1
2027	Zebra finch	LINE/CR1	CR1-J2_Pass	NW_002228878:1159-1244	86	1
2031	Zebra finch	LINE/CR1	CR1-Y2_Aves	NC_011484:1848624-1849058	435	1
2032	Zebra finch	LINE/CR1	CR1-Y1_Aves	NC_011484:1851272-1851671	400	1
2033	Zebra finch	LINE/CR1	CR1-Y1_Aves	NC_011484:1851658-1851861	204	1
2035	Zebra finch	LINE/CR1	CR1AVI	NW_002230162:3812-3961	150	1
2036	Zebra finch	LINE/CR1	CR1-I_Tgu	NW_002230956:1082-1144	63	1
2037	Zebra finch	LINE/CR1	CR1-YB1_Tgu	NW_002201209:1194-1281	88	1
2038	Zebra finch	LINE/CR1	CR1-Y_Pass	NC_011471:29521530-29521782	253	0.102767
2039	Zebra finch	LINE/CR1	CR1AVI	NW_002206258:1509-1618	110	1
2040	Zebra finch	LINE/CR1	CR1-J2_Pass	NW_002218788:5340-5739	400	1
2041	Zebra finch	LINE/CR1	CR1-X1_Pass	NW_002218788:6727-7089	363	1
2043	Zebra finch	LINE/CR1	CR1-X3_Pass	NW_002209796:3451-4273	823	1
2045	Zebra finch	LINE/CR1	CR1AVI	NC_011478:9597389-9597508	120	1
2046	Zebra finch	LINE/CR1	CR1-8_Crp	NW_002205794:1699-2173	475	1
2048	Zebra finch	LINE/CR1	CR1-Y2_Aves	NC_011462:89099749-89099975	227	1
2049	Zebra finch	LINE/CR1	CR1AVI	NW_002216274:5158-5295	138	1
2050	Zebra finch	LINE/CR1	CR1-J2_Pass	NC_011469:60404845-60404980	136	1
2051	Zebra finch	LINE/CR1	CR1AVI	NC_011469:60406586-60406688	103	1
2052	Zebra finch	LINE/CR1	CR1AVI	NC_011469:60407248-60407391	144	1
2055	Zebra finch	LINE/CR1	CR1-J1_Pass	NC_011471:39206603-39206689	87	1
2056	Zebra finch	LINE/CR1	CR1-J2_Pass	NC_011471:39206661-39206735	75	1
2057	Zebra finch	LINE/CR1	CR1-J2_Pass	NW_002220370:6130-6196	67	1
2059	Zebra finch	LINE/CR1	CR1-X1_Pass	NW_002211639:72-212	141	1
2061	Zebra finch	LINE/CR1	CR1AVI	NW_002206608:1682-1838	157	1
2062	Zebra finch	LINE/CR1	CR1-J2_Pass	NW_002228410:2079-2144	66	1
2065	Zebra finch	LINE/CR1	CR1-X1_Pass	NW_002202173:1613-1681	69	1
2068	Zebra finch	LINE/CR1	CR1-11_Crp	NW_002225803:2655-3114	460	1
2071	Zebra finch	LINE/CR1	CR1-YB2_Pass	NC_011476:1713313-1713359	47	1
2072	Zebra finch	LINE/CR1	CR1-YB2_Pass	NC_011476:1713372-1713655	284	1
2073	Zebra finch	LINE/CR1	CR1-K1_Tgu	NW_002233777:2833-3089	257	1
2076	Zebra finch	LINE/CR1	CR1-L3A_Croc	NW_002228746:1526-1652	127	1
2077	Zebra finch	LINE/CR1	CR1-I_Tgu	NW_002228746:1665-1806	142	1
2079	Zebra finch	LINE/CR1	CR1-15_Crp	NW_002212669:3281-3435	155	1
2080	Zebra finch	LINE/CR1	CR1-15_Crp	NW_002212669:3734-3973	240	1
2083	Zebra finch	LINE/CR1	CR1-L3B_Croc	NW_002205249:2630-2928	299	1
2085	Zebra finch	LINE/CR1	CR1-J1_Pass	NW_002203340:2701-2747	47	1
2094	Zebra finch	LINE/CR1	CR1-Y1_Aves	NW_002222331:2377-2474	98	1
2099	Zebra finch	LINE/CR1	CR1-Y2_Aves	NC_011465:76606279-76606473	195	1
2100	Zebra finch	LINE/CR1	CR1-Y2_Aves	NC_011465:76606474-76606667	194	1
2104	Zebra finch	LINE/CR1	CR1-J2_Pass	NW_002231595:2704-2952	249	1
2105	Zebra finch	LINE/CR1	CR1-J2_Pass	NW_002203296:9295-9417	123	1
2106	Zebra finch	LINE/CR1	CR1-J2_Pass	NW_002203296:9422-9584	163	1
2108	Zebra finch	LINE/CR1	CR1-J2_Pass	NW_002200899:1616-1823	208	1
2110	Zebra finch	LINE/CR1	CR1-X1_Pass	NC_011488:5127415-5127538	124	1
2112	Zebra finch	LINE/CR1	CR1-J2_Pass	NC_011488:5129282-5129413	132	1
2113	Zebra finch	LINE/CR1	CR1AVI	NW_002233345:1210-1305	96	1
2115	Zebra finch	LINE/CR1	CR1-X1_Pass	NW_002226130:1739-1819	81	1
2119	Zebra finch	LINE/CR1	CR1-X2_Pass	NC_011474:1963002-1963081	80	1
2123	Zebra finch	LINE/CR1	CR1-11_Crp	NC_011471:5868565-5868752	188	0.994681
2127	Zebra finch	LINE/CR1	CR1-J2_Pass	NW_002203184:1780-2326	547	1
2128	Zebra finch	LINE/CR1	CR1-Y2_Aves	NW_002208064:1361-1566	206	1
2129	Zebra finch	LINE/CR1	CR1-Y2_Aves	NW_002208064:1577-1738	162	1
2130	Zebra finch	LINE/CR1	CR1-X1_Pass	NW_002233445:3113-3170	58	1
2132	Zebra finch	LINE/CR1	CR1-Y2_Aves	NW_002231601:1860-2037	178	1
2135	Zebra finch	LINE/CR1	CR1-J2_Pass	NW_002199228:1007-1052	46	1
2137	Zebra finch	LINE/CR1	CR1AVI	NW_002211947:166-308	143	1
2138	Zebra finch	LINE/CR1	CR1-J1_Pass	NW_002211947:1710-2142	433	1
2140	Zebra finch	LINE/CR1	CR1-L3A_Croc	NW_002223181:2842-3044	203	1
2141	Zebra finch	LINE/CR1	CR1-X1_Pass	NW_002206322:794-937	144	1
2142	Zebra finch	LINE/CR1	CR1-J1_Pass	NW_002206322:2042-2192	151	1
2143	Zebra finch	LINE/CR1	CR1-J2_Pass	NC_011484:8546154-8546555	402	1
2145	Zebra finch	LINE/CR1	CR1-YB1_Tgu	NC_011462:3528113-3528194	82	1
2146	Zebra finch	LINE/CR1	CR1-YB1_Tgu	NC_011462:3528240-3528347	108	1
2148	Zebra finch	LINE/CR1	CR1-J2_Pass	NC_011482:8008414-8008636	223	1
2150	Zebra finch	LINE/CR1	CR1AVI	NW_002232372:1026-1241	216	1
2159	Zebra finch	LINE/CR1	CR1-L3B_Croc	NW_002225111:660-1117	458	1
2161	Zebra finch	LINE/CR1	CR1AVI	NC_011471:37147110-37147230	121	1
2162	Zebra finch	LINE/CR1	CR1-J3_Pass	NW_002228568:3706-3947	242	0.884298
2163	Zebra finch	LINE/CR1	CR1-J2_Pass	NW_002218978:2-215	214	1
2164	Zebra finch	LINE/CR1	CR1AVI	NW_002209350:1513-1593	81	1
2166	Zebra finch	LINE/CR1	CR1-11_Crp	NW_002215321:601-685	85	1
2167	Zebra finch	LINE/CR1	CR1AVI	NW_002215321:4258-4380	123	1
2168	Zebra finch	LINE/CR1	CR1AVI	NW_002224239:3770-3928	159	1
2169	Zebra finch	LINE/CR1	CR1-J2_Pass	NW_002224239:4656-4996	341	1
2170	Zebra finch	LINE/CR1	CR1-L3A_Croc	NC_011465:90194406-90194542	137	0.525547
2174	Zebra finch	LINE/CR1	CR1-YB1_Tgu	NW_002229152:34-122	89	1
2175	Zebra finch	LINE/CR1	CR1-YB1_Tgu	NW_002229152:423-716	294	1
2176	Zebra finch	LINE/CR1	CR1-Y2_Aves	NW_002229152:1022-1127	106	1
2177	Zebra finch	LINE/CR1	CR1AVI	NW_002229152:1157-1315	159	1
2178	Zebra finch	LINE/CR1	CR1-Y2_Aves	NW_002229152:1307-1635	329	1
2179	Zebra finch	LINE/CR1	CR1-Y2_Aves	NW_002220119:147-452	306	1
2180	Zebra finch	LINE/CR1	CR1-Y2_Aves	NW_002220119:528-1071	544	1
2181	Zebra finch	LINE/CR1	CR1-Y2_Aves	NW_002220119:1080-1204	125	1
2182	Zebra finch	LINE/CR1	CR1-16_AMi	NC_011473:18339275-18339501	227	0.872247
2183	Zebra finch	LINE/CR1	CR1-X3_Pass	NC_011462:98885021-98885107	87	1
2184	Zebra finch	LINE/CR1	CR1AVI	NC_011462:98885425-98885635	211	1
2185	Zebra finch	LINE/CR1	CR1AVI	NC_011462:98885924-98886072	149	1
2186	Zebra finch	LINE/CR1	CR1AVI	NC_011462:98886799-98886872	74	1
2187	Zebra finch	LINE/CR1	CR1AVI	NC_011462:98887351-98887518	168	1
2188	Zebra finch	LINE/CR1	CR1AVI	NC_011462:98888242-98888299	58	1
2189	Zebra finch	LINE/CR1	CR1-J1_Pass	NC_011462:98888292-98888382	91	1
2190	Zebra finch	LINE/CR1	CR1-8_Crp	NC_011477:3531827-3532031	205	1
2191	Zebra finch	LINE/CR1	CR1-Z1_Pass	NW_002224929:636-812	177	1
2192	Zebra finch	LINE/CR1	CR1-L3B_Croc	NW_002207304:2-92	91	1
2193	Zebra finch	LINE/CR1	CR1-Y2_Aves	NW_002222663:5955-6097	143	1
2196	Zebra finch	LINE/CR1	CR1-Y1_Aves	NW_002204914:80284-80415	132	0.962121
2198	Zebra finch	LINE/CR1	CR1-Y1_Aves	NC_011467:4774233-4774443	211	1
2199	Zebra finch	LINE/CR1	CR1-Y1_Aves	NC_011467:4774439-4774716	278	1
2201	Zebra finch	LINE/CR1	CR1-X1_Pass	NW_002215320:16005-16262	258	1
2202	Zebra finch	LINE/CR1	CR1-Y1_Aves	NW_002215320:17582-17807	226	1
2203	Zebra finch	LINE/CR1	CR1-Y1_Aves	NW_002215320:22301-22656	356	1
2204	Zebra finch	LINE/CR1	CR1-X1_Pass	NW_002215320:23059-23296	238	1
2208	Zebra finch	LINE/CR1	CR1AVI	NC_011465:3146676-3146820	145	1
2210	Zebra finch	LINE/CR1	CR1-X1_Pass	NW_002224450:207-466	260	1
2213	Zebra finch	LINE/CR1	CR1-J2_Pass	NW_002224450:5422-5681	260	1
2217	Zebra finch	LINE/CR1	CR1-YB2_Pass	NC_011477:10836705-10836846	142	1
2219	Zebra finch	LINE/CR1	CR1-Y1_Aves	NC_011477:10843791-10844065	275	1
2220	Zebra finch	LINE/CR1	CR1-J2_Pass	NW_002224513:852-1134	283	1
2221	Zebra finch	LINE/CR1	CR1-J1_Pass	NW_002224513:1103-1211	109	1
2222	Zebra finch	LINE/CR1	CR1-J2_Pass	NW_002223628:2798-2841	44	1
2223	Zebra finch	LINE/CR1	CR1-Y_Pass	NW_002229192:4741-5157	417	1
2224	Zebra finch	LINE/CR1	CR1AVI	NW_002212708:439-509	71	1
2225	Zebra finch	LINE/CR1	CR1-J2_Pass	NW_002202235:290-385	96	1
2228	Zebra finch	LINE/CR1	CR1-YB2_Pass	NW_002201789:1913-2134	222	1
2233	Zebra finch	LINE/CR1	CR1AVI	NW_002222934:866-1123	258	1
2234	Zebra finch	LINE/CR1	CR1-Y2_Aves	NC_011465:151292781-151293001	221	1
2235	Zebra finch	LINE/CR1	CR1-Y_Pass	NC_011465:151296377-151296536	160	1
2238	Zebra finch	LINE/CR1	CR1-Y2_Aves	NW_002204068:7956-8234	279	1
2240	Zebra finch	LINE/CR1	CR1-J2_Pass	NW_002224046:3316-3589	274	1
2242	Zebra finch	LINE/CR1	CR1-Y2_Aves	NC_011491:1274896-1275052	157	1
2243	Zebra finch	LINE/CR1	CR1-Y2_Aves	NC_011491:1278766-1278896	131	1
2244	Zebra finch	LINE/CR1	CR1-Y2_Aves	NW_002207299:7463-7769	307	1
2245	Zebra finch	LINE/CR1	CR1-Y2_Aves	NW_002207299:7783-8099	317	1
2248	Zebra finch	LINE/CR1	CR1-X1_Pass	NW_002230425:3753-3821	69	1
2250	Zebra finch	LINE/CR1	CR1-J3_Pass	NW_002210688:1296-1750	455	1
2251	Zebra finch	LINE/CR1	CR1-J1_Pass	NW_002210688:1728-1966	239	1
2252	Zebra finch	LINE/CR1	CR1-X1_Pass	NW_002210688:1958-2880	923	1
2253	Zebra finch	LINE/CR1	CR1-Y2_Aves	NW_002199615:626-744	119	1
2261	Zebra finch	LINE/CR1	CR1-J2_Pass	NW_002233927:2948-3206	259	1
2262	Zebra finch	LINE/CR1	CR1-J1_Pass	NW_002233927:3583-3685	103	1
2267	Zebra finch	LINE/CR1	CR1-J2_Pass	NC_011479:6540992-6541201	210	1
2271	Zebra finch	LINE/CR1	CR1-Y1_Aves	NW_002231061:904-976	73	1
2273	Zebra finch	LINE/CR1	X2_LINE	NW_002226596:2260-2391	132	1
2274	Zebra finch	LINE/CR1	CR1-X1_Pass	NW_002226596:3043-3609	567	1
2278	Zebra finch	LINE/CR1	CR1-J2_Pass	NW_002226648:1623-2156	534	1
2279	Zebra finch	LINE/CR1	CR1-YB2_Pass	NW_002215532:5738-5887	150	1
2281	Zebra finch	LINE/CR1	CR1-J2_Pass	NW_002197340:11016-11231	216	1
2283	Zebra finch	LINE/CR1	CR1-8_Crp	NW_002227596:1279-1829	551	1
2285	Zebra finch	LINE/CR1	CR1AVI	NW_002206032:1728-1902	175	1
2286	Zebra finch	LINE/CR1	CR1-Y2_Aves	NW_002206032:1912-2151	240	1
2287	Zebra finch	LINE/CR1	CR1-J1_Pass	NC_011493:70160360-70160457	98	1
2289	Zebra finch	LINE/CR1	CR1-X1_Pass	NW_002206891:4340-4398	59	1
2290	Zebra finch	LINE/CR1	CR1-Y_Pass	NW_002206891:5887-5950	64	1
2296	Zebra finch	LINE/CR1	CR1-L3A_Croc	NW_002210590:7128-7577	450	1
2304	Zebra finch	LINE/CR1	CR1AVI	NC_011463:1096999-1097158	160	0.29375
2306	Zebra finch	LINE/CR1	CR1-Y1_Aves	NW_002204337:2684-3028	345	1
2311	Zebra finch	LINE/CR1	CR1-11_Crp	NW_002213172:6874-7224	351	1
2313	Zebra finch	LINE/CR1	CR1-J2_Pass	NC_011472:13193994-13194462	469	0.993603
2314	Zebra finch	LINE/CR1	CR1-1_Amn	NW_002226865:1628-1694	67	1
2315	Zebra finch	LINE/CR1	CR1-X1_Pass	NW_002226865:5320-5630	311	1
2316	Zebra finch	LINE/CR1	CR1-YB2_Pass	NC_011462:6978834-6979083	250	1
2326	Zebra finch	LINE/CR1	CR1-J2_Pass	NC_011467:8103449-8103777	329	1
2327	Zebra finch	LINE/CR1	CR1AVI	NC_011470:35122143-35122284	142	1
2329	Zebra finch	LINE/CR1	CR1-Y_Pass	NC_011466:111585955-111586018	64	1
2335	Zebra finch	LINE/CR1	CR1-J2_Pass	NC_011465:154382299-154382724	426	1
2336	Zebra finch	LINE/CR1	CR1-J2_Pass	NC_011465:154385365-154385545	181	1
2337	Zebra finch	LINE/CR1	CR1AVI	NW_002205747:138-395	258	1
2339	Zebra finch	LINE/CR1	CR1-J1_Pass	NW_002229701:6732-6904	173	1
2340	Zebra finch	LINE/CR1	CR1-YB2_Pass	NW_002229701:6894-7392	499	1
2341	Zebra finch	LINE/CR1	CR1-L3A_Croc	NW_002219519:4996-5096	101	1
2342	Zebra finch	LINE/CR1	CR1AVI	NW_002227538:575-700	126	1
2343	Zebra finch	LINE/CR1	CR1-J3_Pass	NW_002197942:5921-5977	57	1
2345	Zebra finch	LINE/CR1	CR1-8_Crp	NW_002223855:6170-6299	130	1
2346	Zebra finch	LINE/CR1	CR1-Y1_Aves	NW_002213925:2014-2674	661	1
2349	Zebra finch	LINE/CR1	CR1-Y2_Aves	NW_002231485:3605-4083	479	1
2350	Zebra finch	LINE/CR1	CR1-Y1_Aves	NW_002233208:9-65	57	1
2351	Zebra finch	LINE/CR1	CR1AVI	NW_002219374:1793-1925	133	1
2354	Zebra finch	LINE/CR1	CR1-YB2_Pass	NC_011491:1703853-1703961	109	0.440367
2355	Zebra finch	LINE/CR1	CR1-K2_Tgu	NC_011469:62092010-62092188	179	0.698324
2356	Zebra finch	LINE/CR1	CR1-Y2_Aves	NW_002211355:1752-1962	211	1
2361	Zebra finch	LINE/CR1	CR1-YB1_Tgu	NW_002230977:5786-6446	661	1
2364	Zebra finch	LINE/CR1	CR1-Y2_Aves	NW_002218490:1815-2074	260	1
2366	Zebra finch	LINE/CR1	CR1AVI	NW_002231423:2803-2932	130	1
2378	Zebra finch	LINE/CR1	CR1-J2_Pass	NW_002207215:2878-3025	148	1
2379	Zebra finch	LINE/CR1	CR1-J3_Pass	NW_002207215:3023-3954	932	1
2380	Zebra finch	LINE/CR1	CR1-J3_Pass	NW_002207215:3927-4131	205	1
2381	Zebra finch	LINE/CR1	CR1-J3_Pass	NW_002207215:4537-5048	512	1
2382	Zebra finch	LINE/CR1	CR1-J3_Pass	NW_002207215:5035-5126	92	1
2384	Zebra finch	LINE/CR1	CR1-J1_Pass	NC_011463:17101807-17101932	126	1
2387	Zebra finch	LINE/CR1	CR1-J1_Pass	NC_011464:776646-776895	250	1
2388	Zebra finch	LINE/CR1	CR1-13_AMi	NC_011470:26391717-26391830	114	1
2389	Zebra finch	LINE/CR1	CR1-J1_Pass	NW_002217962:1255-1357	103	1
2390	Zebra finch	LINE/CR1	CR1-X1_Pass	NC_011467:69287832-69287999	168	1
2392	Zebra finch	LINE/CR1	CR1AVI	NC_011471:37645768-37645909	142	1
2394	Zebra finch	LINE/CR1	CR1AVI	NW_002225452:735-875	141	1
2395	Zebra finch	LINE/CR1	CR1AVI	NW_002217642:6479-6618	140	1
2402	Zebra finch	LINE/CR1	CR1-Y2_Aves	NW_002206267:1639-1829	191	1
2403	Zebra finch	LINE/CR1	CR1-J2_Pass	NW_002197780:15722-15885	164	0.993902
2406	Zebra finch	LINE/CR1	CR1-L3B_Croc	NC_011470:9906740-9906894	155	1
2409	Zebra finch	LINE/CR1	CR1-L3B_Croc	NW_002215112:512-636	125	1
2411	Zebra finch	LINE/CR1	CR1-Y1_Aves	NC_011467:68851423-68852031	609	0.996716
2412	Zebra finch	LINE/CR1	CR1-8_Crp	NW_002232951:3050-3128	79	1
2413	Zebra finch	LINE/CR1	CR1-8_Crp	NW_002232951:3313-3412	100	1
2419	Zebra finch	LINE/CR1	CR1-J1_Pass	NW_002222599:455-563	109	1
2422	Zebra finch	LINE/CR1	CR1-J2_Pass	NC_011464:806145-806501	357	0.92437
2424	Zebra finch	LINE/CR1	CR1-X3_Pass	NW_002215106:2196-2381	186	1
2425	Zebra finch	LINE/CR1	CR1-J2_Pass	NW_002200700:2577-2732	156	1
2427	Zebra finch	LINE/CR1	CR1-I_Tgu	NW_002222314:3384-3463	80	1
2428	Zebra finch	LINE/CR1	CR1-Y1_Aves	NW_002222314:3692-4297	606	1
2429	Zebra finch	LINE/CR1	CR1AVI	NW_002211324:431-565	135	1
2431	Zebra finch	LINE/CR1	CR1-Y2_Aves	NW_002226835:4586-4960	375	1
2432	Zebra finch	LINE/CR1	CR1-Y_Pass	NW_002230626:2893-3039	147	1
2437	Zebra finch	LINE/CR1	CR1AVI	NC_011470:33986424-33986479	56	1
2440	Zebra finch	LINE/CR1	CR1-L3A_Croc	NW_002223414:3700-3788	89	1
2442	Zebra finch	LINE/CR1	CR1-Y_Pass	NC_011465:44067148-44067432	285	1
2444	Zebra finch	LINE/CR1	CR1-Z2_Pass	NW_002220024:1535-1672	138	1
2446	Zebra finch	LINE/CR1	CR1-L3B_Croc	NC_011467:65101870-65102195	326	1
2448	Zebra finch	LINE/CR1	CR1-Y2_Aves	NW_002219352:470-854	385	1
2449	Zebra finch	LINE/CR1	CR1-I_Tgu	NW_002200585:857-1199	343	1
2450	Zebra finch	LINE/CR1	CR1-J1_Pass	NC_011472:12486982-12487206	225	1
2454	Zebra finch	LINE/CR1	CR1-J1_Pass	NW_002203856:34-482	449	1
2455	Zebra finch	LINE/CR1	CR1-J3_Pass	NW_002218952:27-352	326	1
2456	Zebra finch	LINE/CR1	CR1-L2_Tgu	NW_002223970:3094-3960	867	1
2457	Zebra finch	LINE/CR1	CR1-J2_Pass	NW_002208798:1024-1263	240	1
2458	Zebra finch	LINE/CR1	CR1-16_Crp	NW_002228156:3900-4146	247	1
2459	Zebra finch	LINE/CR1	CR1-I_Tgu	NW_002233723:1-250	250	1
2461	Zebra finch	LINE/CR1	CR1-J2_Pass	NW_002201081:2753-2982	230	1
2465	Zebra finch	LINE/CR1	CR1-X1_Pass	NC_011466:2214984-2215055	72	1
2466	Zebra finch	LINE/CR1	CR1-X1_Pass	NW_002205857:2906-2961	56	1
2467	Zebra finch	LINE/CR1	CR1-YB1_Tgu	NW_002211529:107-213	107	1
2469	Zebra finch	LINE/CR1	CR1-8_Crp	NC_011478:15015210-15016285	1076	0.0315985
2471	Zebra finch	LINE/CR1	CR1-Y1_Aves	NW_002206564:1921-1981	61	1
2472	Zebra finch	LINE/CR1	CR1-Y1_Aves	NW_002204357:8953-9777	825	1
2473	Zebra finch	LINE/CR1	CR1-Y2_Aves	NW_002203713:321-593	273	1
2477	Zebra finch	LINE/CR1	CR1-Y2_Aves	NW_002220281:8286-8480	195	1
2478	Zebra finch	LINE/CR1	CR1-X2_Pass	NW_002206642:1340-1795	456	1
2484	Zebra finch	LINE/CR1	CR1-J2_Pass	NW_002208103:2057-2384	328	1
2485	Zebra finch	LINE/CR1	CR1-J2_Pass	NW_002208103:2712-2754	43	1
2488	Zebra finch	LINE/CR1	CR1-J2_Pass	NC_011475:17650460-17650525	66	1
2492	Zebra finch	LINE/CR1	CR1-J2_Pass	NC_011465:19795221-19797001	1781	0.322852
2493	Zebra finch	LINE/CR1	CR1-X1_Pass	NC_011465:57540814-57541085	272	1
2494	Zebra finch	LINE/CR1	CR1AVI	NW_002198867:394940-395077	138	0.65942
2495	Zebra finch	LINE/CR1	CR1-J2_Pass	NW_002231220:289-387	99	1
2499	Zebra finch	LINE/CR1	CR1-Y_Pass	NW_002224287:5428-5863	436	1
2500	Zebra finch	LINE/CR1	CR1-J2_Pass	NC_011466:9095331-9095393	63	1
2501	Zebra finch	LINE/CR1	CR1-Y2_Aves	NW_002230272:16446-16670	225	1
2503	Zebra finch	LINE/CR1	CR1-X1_Pass	NW_002198722:13852-14119	268	1
2514	Zebra finch	LINE/CR1	CR1AVI	NW_002197180:5500-5547	48	1
2515	Zebra finch	LINE/CR1	CR1AVI	NW_002224596:3603-3772	170	1
2517	Zebra finch	LINE/CR1	CR1AVI	NC_011463:62172-62331	160	1
2518	Zebra finch	LINE/CR1	CR1-Y2_Aves	NC_011469:32504864-32505296	433	0.355658
2519	Zebra finch	LINE/CR1	CR1-16_AMi	NW_002227816:3275-3618	344	1
2520	Zebra finch	LINE/CR1	CR1-Y_Pass	NW_002228541:5881-6089	209	1
2522	Zebra finch	LINE/CR1	CR1AVI	NW_002206692:83-245	163	1
2523	Zebra finch	LINE/CR1	CR1-J2_Pass	NW_002206692:1165-1225	61	1
2524	Zebra finch	LINE/CR1	CR1-J2_Pass	NW_002206692:1756-1972	217	1
2525	Zebra finch	LINE/CR1	CR1AVI	NW_002206692:2171-2404	234	1
2527	Zebra finch	LINE/CR1	CR1AVI	NW_002198006:9398-9540	143	1
2528	Zebra finch	LINE/CR1	CR1-J1_Pass	NW_002198006:11262-11408	147	1
2529	Zebra finch	LINE/CR1	CR1AVI	NW_002203961:4-62	59	1
2535	Zebra finch	LINE/CR1	CR1-J3_Pass	NC_011463:65978740-65978929	190	1
2536	Zebra finch	LINE/CR1	CR1-X1_Pass	NC_011463:65978927-65979431	505	1
2537	Zebra finch	LINE/CR1	CR1-Y1_Aves	NC_011463:65979689-65980009	321	1
2538	Zebra finch	LINE/CR1	CR1-YB1_Tgu	NW_002217421:3428-3508	81	1
2539	Zebra finch	LINE/CR1	CR1-Y2_Aves	NW_002217421:4320-4540	221	1
2541	Zebra finch	LINE/CR1	CR1-J3_Pass	NW_002231727:312-458	147	1
2543	Zebra finch	LINE/CR1	CR1-Y1_Aves	NW_002231727:5335-5583	249	1
2548	Zebra finch	LINE/CR1	CR1-J2_Pass	NW_002218504:10119-10772	654	1
2549	Zebra finch	LINE/CR1	CR1-X1_Pass	NW_002232767:10142-10201	60	1
2552	Zebra finch	LINE/CR1	CR1-J2_Pass	NW_002215404:555-677	123	1
2555	Zebra finch	LINE/CR1	CR1-K1_Tgu	NC_011482:2297028-2297038	11	1
2556	Zebra finch	LINE/CR1	CR1-K1_Tgu	NC_011482:2297074-2297380	307	1
2557	Zebra finch	LINE/CR1	CR1AVI	NC_011482:2298026-2298128	103	1
2560	Zebra finch	LINE/CR1	CR1AVI	NW_002212032:1178-1243	66	1
2562	Zebra finch	LINE/CR1	CR1-X1_Pass	NW_002228443:1573-1697	125	1
2565	Zebra finch	LINE/CR1	CR1-YB1_Tgu	NC_011473:25190800-25190923	124	1
2566	Zebra finch	LINE/CR1	CR1AVI	NW_002226114:4074-4207	134	1
2568	Zebra finch	LINE/CR1	CR1-J2_Pass	NC_011465:152581906-152582291	386	1
2569	Zebra finch	LINE/CR1	CR1AVI	NC_011465:152584104-152584210	107	1
2570	Zebra finch	LINE/CR1	CR1-Y2_Aves	NC_011465:152584182-152584375	194	1
2572	Zebra finch	LINE/CR1	CR1-K2_Tgu	NW_002202811:235-583	349	1
2575	Zebra finch	LINE/CR1	CR1AVI	NC_011465:5795925-5796164	240	1
2576	Zebra finch	LINE/CR1	CR1AVI	NW_002232102:1-145	145	1
2578	Zebra finch	LINE/CR1	CR1-K3_Tgu	NW_002232102:2263-2374	112	1
2582	Zebra finch	LINE/CR1	CR1AVI	NW_002212943:1661-1791	131	1
2585	Zebra finch	LINE/CR1	CR1AVI	NC_011477:9302957-9303038	82	1
2586	Zebra finch	LINE/CR1	CR1-J2_Pass	NW_002227176:314-762	449	1
2587	Zebra finch	LINE/CR1	CR1-Y2_Aves	NW_002227176:763-1341	579	1
2589	Zebra finch	LINE/CR1	CR1-Y1_Aves	NW_002227176:3047-3529	483	1
2591	Zebra finch	LINE/CR1	CR1AVI	NW_002226984:3479-3604	126	1
2592	Zebra finch	LINE/CR1	CR1-X3_Pass	NC_011465:149461542-149462171	630	0.280952
2593	Zebra finch	LINE/CR1	CR1AVI	NW_002230245:1526-1640	115	1
2594	Zebra finch	LINE/CR1	CR1-J2_Pass	NW_002230245:1624-1736	113	1
2596	Zebra finch	LINE/CR1	CR1-J1_Pass	NW_002208016:2-676	675	1
2599	Zebra finch	LINE/CR1	CR1AVI	NW_002208547:2224-2340	117	1
2605	Zebra finch	LINE/CR1	CR1-J2_Pass	NW_002199203:8776-8835	60	1
2606	Zebra finch	LINE/CR1	CR1-J2_Pass	NW_002199203:9021-9123	103	1
2607	Zebra finch	LINE/CR1	CR1-J2_Pass	NW_002199203:13127-13407	281	1
2608	Zebra finch	LINE/CR1	CR1-J3_Pass	NW_002205670:39596-39692	97	1
2609	Zebra finch	LINE/CR1	CR1-J3_Pass	NW_002205670:39679-40210	532	1
2610	Zebra finch	LINE/CR1	CR1-J3_Pass	NW_002205670:40615-40819	205	1
2611	Zebra finch	LINE/CR1	CR1-J3_Pass	NW_002205670:40792-41778	987	1
2612	Zebra finch	LINE/CR1	CR1-J2_Pass	NW_002205670:41776-41956	181	1
2615	Zebra finch	LINE/CR1	CR1-J3_Pass	NC_011462:3876130-3876174	45	1
2617	Zebra finch	LINE/CR1	CR1-Y_Pass	NC_011462:3877821-3877900	80	1
2623	Zebra finch	LINE/CR1	CR1-J1_Pass	NW_002220651:4559-4729	171	1
2624	Zebra finch	LINE/CR1	CR1AVI	NW_002220651:13119-13225	107	1
2625	Zebra finch	LINE/CR1	CR1-J2_Pass	NW_002232357:194-657	464	1
2626	Zebra finch	LINE/CR1	CR1-X1_Pass	NW_002207599:1-197	197	1
2628	Zebra finch	LINE/CR1	CR1-Y_Pass	NW_002207599:1161-1332	172	1
2629	Zebra finch	LINE/CR1	CR1AVI	NW_002232330:1002-1139	138	1
2638	Zebra finch	LINE/CR1	CR1-8_Crp	NW_002199052:4764-5033	270	1
2639	Zebra finch	LINE/CR1	CR1AVI	NW_002199052:5430-5594	165	1
2642	Zebra finch	LINE/CR1	CR1AVI	NW_002210747:1554-1628	75	1
2644	Zebra finch	LINE/CR1	CR1-I_Tgu	NC_011462:108648292-108648563	272	1
2649	Zebra finch	LINE/CR1	CR1AVI	NW_002231207:16902-17006	105	1
2651	Zebra finch	LINE/CR1	CR1-X1_Pass	NW_002228517:8122-8298	177	1
2661	Zebra finch	LINE/CR1	CR1-J2_Pass	NW_002206467:5291-5886	596	1
2663	Zebra finch	LINE/CR1	CR1-Y2_Aves	NW_002206068:357-523	167	1
2665	Zebra finch	LINE/CR1	CR1-X1_Pass	NW_002225336:6363-6416	54	1
2670	Zebra finch	LINE/CR1	CR1-Y_Pass	NW_002226535:3890-4175	286	1
2671	Zebra finch	LINE/CR1	CR1-L3B_Croc	NW_002226535:6986-7366	381	1
2672	Zebra finch	LINE/CR1	CR1-8_Crp	NC_011467:12265121-12265190	70	1
2679	Zebra finch	LINE/CR1	CR1-K4_Tgu	NC_011465:37924951-37925795	845	0.269822
2680	Zebra finch	LINE/CR1	CR1-Y2_Aves	NW_002216920:308-473	166	1
2685	Zebra finch	LINE/CR1	CR1-Y1_Aves	NC_011469:61129183-61129382	200	1
2686	Zebra finch	LINE/CR1	CR1AVI	NC_011469:61129538-61129664	127	1
2689	Zebra finch	LINE/CR1	CR1-L3B_Croc	NW_002228879:2797-2939	143	1
2691	Zebra finch	LINE/CR1	CR1-X1_Pass	NC_011472:1475839-1476179	341	1
2692	Zebra finch	LINE/CR1	CR1-J2_Pass	NC_011472:1477553-1477739	187	1
2695	Zebra finch	LINE/CR1	CR1-X1_Pass	NC_011465:62886416-62886670	255	1
2699	Zebra finch	LINE/CR1	CR1-J2_Pass	NW_002200248:6536-6596	61	1
2701	Zebra finch	LINE/CR1	CR1-Y1_Aves	NW_002199485:5246-5430	185	1
2702	Zebra finch	LINE/CR1	CR1AVI	NW_002199485:5432-5476	45	1
2703	Zebra finch	LINE/CR1	CR1-Y2_Aves	NC_011465:126649738-126649891	154	1
2704	Zebra finch	LINE/CR1	CR1-J3_Pass	NC_011465:126651701-126651906	206	1
2705	Zebra finch	LINE/CR1	CR1AVI	NW_002198602:21577-21742	166	1
2706	Zebra finch	LINE/CR1	CR1-J1_Pass	NW_002198602:21899-22012	114	1
2707	Zebra finch	LINE/CR1	CR1-X1_Pass	NW_002198602:22004-22130	127	1
2708	Zebra finch	LINE/CR1	CR1-J2_Pass	NW_002198602:22135-22278	144	1
2709	Zebra finch	LINE/CR1	CR1-YB2_Pass	NC_011465:104376619-104377019	401	1
2710	Zebra finch	LINE/CR1	CR1AVI	NC_011465:104377387-104377538	152	1
2711	Zebra finch	LINE/CR1	CR1AVI	NW_002218610:650-720	71	1
2714	Zebra finch	LINE/CR1	CR1AVI	NC_011470:35315482-35315635	154	1
2715	Zebra finch	LINE/CR1	CR1AVI	NC_011470:35316469-35316552	84	1
2716	Zebra finch	LINE/CR1	CR1-J1_Pass	NC_011479:12810285-12810751	467	0.357602
2721	Zebra finch	LINE/CR1	CR1-L2_Tgu	NW_002198349:7435-7943	509	1
2723	Zebra finch	LINE/CR1	CR1-J3_Pass	NW_002225280:2789-3651	863	1
2724	Zebra finch	LINE/CR1	CR1-J2_Pass	NW_002225333:39-550	512	1
2728	Zebra finch	LINE/CR1	CR1-X2_Pass	NW_002226797:939-1005	67	1
2729	Zebra finch	LINE/CR1	CR1-Y2_Aves	NW_002226797:4129-4262	134	1
2730	Zebra finch	LINE/CR1	CR1AVI	NC_011489:741623-741711	89	1
2732	Zebra finch	LINE/CR1	CR1-X1_Pass	NC_011467:10060445-10060851	407	1
2733	Zebra finch	LINE/CR1	CR1-X1_Pass	NC_011467:10060911-10061006	96	1
2734	Zebra finch	LINE/CR1	CR1-X1_Pass	NC_011467:10061005-10061303	299	1
2737	Zebra finch	LINE/CR1	CR1AVI	NC_011467:10064090-10064468	379	1
2743	Zebra finch	LINE/CR1	CR1-Y2_Aves	NC_011462:83944586-83944811	226	1
2744	Zebra finch	LINE/CR1	CR1-J1_Pass	NW_002201522:716-836	121	1
2745	Zebra finch	LINE/CR1	CR1-X1_Pass	NW_002198714:266621-266859	239	1
2746	Zebra finch	LINE/CR1	CR1-K1_Tgu	NW_002198714:267604-267949	346	1
2748	Zebra finch	LINE/CR1	CR1-8_Crp	NC_011462:3627539-3627937	399	1
2749	Zebra finch	LINE/CR1	CR1-11_Crp	NW_002230465:224-342	119	1
2750	Zebra finch	LINE/CR1	CR1-J2_Pass	NW_002213554:49-308	260	1
2755	Zebra finch	LINE/CR1	CR1AVI	NC_011469:8166764-8166860	97	1
2756	Zebra finch	LINE/CR1	CR1AVI	NC_011469:8168712-8168849	138	1
2758	Zebra finch	LINE/CR1	CR1-YB2_Pass	NW_002204341:1888-3031	1144	1
2759	Zebra finch	LINE/CR1	CR1AVI	NW_002213440:295-477	183	1
2763	Zebra finch	LINE/CR1	CR1AVI	NC_011465:1686333-1686496	164	0.963415
2764	Zebra finch	LINE/CR1	CR1-J2_Pass	NC_011465:1686941-1687021	81	1
2768	Zebra finch	LINE/CR1	CR1-X2_Pass	NW_002197634:4505-4758	254	0.220472
2774	Zebra finch	LINE/CR1	CR1-3_Croc	NC_011467:67032918-67033087	170	1
2778	Zebra finch	LINE/CR1	CR1-L1_Tgu	NC_011493:18025853-18027164	1312	1
2780	Zebra finch	LINE/CR1	CR1-Y1_Aves	NW_002228327:4274-5031	758	1
2781	Zebra finch	LINE/CR1	CR1AVI	NC_011468:16817521-16817723	203	1
2782	Zebra finch	LINE/CR1	CR1-J2_Pass	NC_011491:4274893-4275228	336	0.306548
2784	Zebra finch	LINE/CR1	CR1-15_Crp	NC_011463:29392687-29392825	139	1
2785	Zebra finch	LINE/CR1	CR1-Y2_Aves	NC_011463:29392894-29393524	631	1
2787	Zebra finch	LINE/CR1	CR1-Z1_Pass	NW_002224224:6905-7051	147	1
2789	Zebra finch	LINE/CR1	CR1AVI	NW_002204730:1523-1748	226	1
2790	Zebra finch	LINE/CR1	CR1-I_Tgu	NW_002223618:1864-2019	156	1
2791	Zebra finch	LINE/CR1	CR1-Y2_Aves	NC_011465:137188205-137188324	120	0.416667
2792	Zebra finch	LINE/CR1	CR1-Y2_Aves	NW_002212953:5213-5681	469	1
2793	Zebra finch	LINE/CR1	CR1-J2_Pass	NW_002231520:51-279	229	1
2794	Zebra finch	LINE/CR1	CR1-J2_Pass	NW_002231520:3811-4029	219	1
2795	Zebra finch	LINE/CR1	CR1AVI	NW_002231520:4438-4579	142	1
2797	Zebra finch	LINE/CR1	CR1-J2_Pass	NW_002216233:2663-2798	136	1
2798	Zebra finch	LINE/CR1	CR1-Y2_Aves	NW_002216233:4728-5069	342	1
2799	Zebra finch	LINE/CR1	CR1-L1_Tgu	NW_002210741:7314-7431	118	1
2801	Zebra finch	LINE/CR1	CR1-8_Crp	NW_002212320:9208-9427	220	1
2804	Zebra finch	LINE/CR1	CR1-Y1_Aves	NW_002229693:539-1023	485	1
2806	Zebra finch	LINE/CR1	CR1-Y2_Aves	NW_002221882:4788-5011	224	1
2807	Zebra finch	LINE/CR1	CR1AVI	NW_002202719:2103-2252	150	1
2808	Zebra finch	LINE/CR1	CR1-YB2_Pass	NW_002225506:347-570	224	1
2811	Zebra finch	LINE/CR1	CR1AVI	NW_002202908:1439-1586	148	1
2814	Zebra finch	LINE/CR1	CR1-Y2_Aves	NW_002222475:5645-5846	202	1
2815	Zebra finch	LINE/CR1	CR1-X1_Pass	NC_011463:63127290-63127404	115	0.991304
2820	Zebra finch	LINE/CR1	CR1-Y2_Aves	NC_011462:89664468-89665171	704	1
2821	Zebra finch	LINE/CR1	CR1-Y2_Aves	NC_011462:89665280-89665494	215	1
2823	Zebra finch	LINE/CR1	CR1-L3A_Croc	NW_002227737:2879-3008	130	1
2824	Zebra finch	LINE/CR1	CR1-I_Tgu	NW_002223916:3695-3878	184	1
2825	Zebra finch	LINE/CR1	CR1-Y_Pass	NW_002223916:3996-4071	76	1
2826	Zebra finch	LINE/CR1	CR1-X1_Pass	NW_002199277:952-1795	844	1
2827	Zebra finch	LINE/CR1	CR1-Y2_Aves	NW_002203249:2206-2593	388	1
2829	Zebra finch	LINE/CR1	CR1-Y2_Aves	NC_011467:14685555-14686123	569	0.0386643
2830	Zebra finch	LINE/CR1	CR1-Y_Pass	NW_002219145:1254-1720	467	1
2831	Zebra finch	LINE/CR1	CR1-Y1_Aves	NW_002223526:9465-9553	89	1
2833	Zebra finch	LINE/CR1	CR1-X2_Pass	NW_002220191:1209-1462	254	1
2835	Zebra finch	LINE/CR1	CR1-L3B_Croc	NW_002220191:4599-4813	215	1
2839	Zebra finch	LINE/CR1	CR1AVI	NW_002214511:956-1082	127	1
2840	Zebra finch	LINE/CR1	CR1-J2_Pass	NW_002203403:251-334	84	1
2841	Zebra finch	LINE/CR1	CR1-X1_Pass	NC_011462:19389728-19390427	700	1
2842	Zebra finch	LINE/CR1	CR1AVI	NW_002216878:3534-3717	184	1
2845	Zebra finch	LINE/CR1	CR1AVI	NC_011470:34829678-34829988	311	1
2846	Zebra finch	LINE/CR1	CR1-J2_Pass	NC_011468:19623918-19624175	258	0.934109
2850	Zebra finch	LINE/CR1	CR1-X2_Pass	NW_002205745:158-365	208	1
2854	Zebra finch	LINE/CR1	CR1-Y2_Aves	NW_002205273:963-1339	377	1
2858	Zebra finch	LINE/CR1	CR1AVI	NC_011462:112425197-112425308	112	1
2859	Zebra finch	LINE/CR1	CR1-Y1_Aves	NC_011462:112427561-112428069	509	1
2866	Zebra finch	LINE/CR1	CR1-X1_Pass	NC_011462:57303305-57303394	90	1
2867	Zebra finch	LINE/CR1	CR1-Y2_Aves	NC_011462:57304648-57304791	144	1
2870	Zebra finch	LINE/CR1	CR1-Y2_Aves	NW_002221639:2938-3410	473	1
2872	Zebra finch	LINE/CR1	CR1-J1_Pass	NC_011476:2548907-2549107	201	1
2873	Zebra finch	LINE/CR1	CR1-Y1_Aves	NC_011476:2550725-2550953	229	1
2874	Zebra finch	LINE/CR1	CR1-J2_Pass	NW_002206152:1369-1737	369	1
2876	Zebra finch	LINE/CR1	CR1-Y2_Aves	NW_002202242:8688-8938	251	1
2877	Zebra finch	LINE/CR1	CR1AVI	NW_002212383:1573-1696	124	1
2878	Zebra finch	LINE/CR1	CR1AVI	NW_002212383:1894-2042	149	1
2879	Zebra finch	LINE/CR1	CR1-8_Crp	NW_002215456:1659-1829	171	1
2880	Zebra finch	LINE/CR1	CR1-X2_Pass	NW_002217557:2067-2108	42	1
2884	Zebra finch	LINE/CR1	CR1-I_Tgu	NW_002233525:2586-2651	66	1
2885	Zebra finch	LINE/CR1	CR1-J3_Pass	NW_002233525:2649-3119	471	1
2888	Zebra finch	LINE/CR1	CR1-J2_Pass	NW_002198849:1474-1723	250	1
2889	Zebra finch	LINE/CR1	CR1AVI	NW_002198849:2623-2681	59	1
2891	Zebra finch	LINE/CR1	CR1-Z2_Pass	NC_011469:27639522-27640160	639	1
2895	Zebra finch	LINE/CR1	CR1-J1_Pass	NW_002226670:4586-4737	152	1
2901	Zebra finch	LINE/CR1	CR1-Y2_Aves	NW_002231434:3591-3837	247	1
2902	Zebra finch	LINE/CR1	CR1-K3_Tgu	NW_002204437:375-575	201	1
2904	Zebra finch	LINE/CR1	CR1AVI	NW_002208610:1825-2021	197	1
2905	Zebra finch	LINE/CR1	CR1-Y_Pass	NC_011462:86709899-86710542	644	1
2907	Zebra finch	LINE/CR1	CR1-J3_Pass	NW_002234235:287129-287455	327	1
2908	Zebra finch	LINE/CR1	CR1-X1_Pass	NC_011462:76486599-76487087	489	0.99591
2909	Zebra finch	LINE/CR1	CR1-K2_Tgu	NC_011475:18047380-18047750	371	1
2910	Zebra finch	LINE/CR1	CR1-J3_Pass	NW_002218798:41-249	209	1
2912	Zebra finch	LINE/CR1	CR1-X1_Pass	NW_002205018:34433-34726	294	1
2915	Zebra finch	LINE/CR1	CR1-X1_Pass	NW_002218887:7712-7768	57	1
2916	Zebra finch	LINE/CR1	CR1-15_Crp	NW_002218081:4573-4701	129	1
2924	Zebra finch	LINE/CR1	CR1-J1_Pass	NW_002226076:1016-1236	221	1
2925	Zebra finch	LINE/CR1	CR1AVI	NW_002226076:2020-2107	88	1
2926	Zebra finch	LINE/CR1	CR1AVI	NW_002226076:4250-4358	109	1
2927	Zebra finch	LINE/CR1	CR1-X1_Pass	NC_011462:527890-528058	169	1
2929	Zebra finch	LINE/CR1	CR1-Y2_Aves	NW_002225114:3254-3423	170	1
2930	Zebra finch	LINE/CR1	CR1-Y2_Aves	NW_002225114:3506-4200	695	1
2931	Zebra finch	LINE/CR1	CR1-Y2_Aves	NW_002225114:4196-5006	811	1
2934	Zebra finch	LINE/CR1	CR1-Y1_Aves	NW_002213981:2123-2653	531	1
2935	Zebra finch	LINE/CR1	CR1-I_Tgu	NW_002213981:2882-3084	203	1
2937	Zebra finch	LINE/CR1	CR1AVI	NW_002215200:6722-6849	128	1
2943	Zebra finch	LINE/CR1	CR1-K3_Tgu	NW_002216291:4163-4320	158	1
2944	Zebra finch	LINE/CR1	CR1-J2_Pass	NC_011466:1571916-1572298	383	1
2948	Zebra finch	LINE/CR1	CR1-X1_Pass	NW_002227678:5512-5726	215	1
2949	Zebra finch	LINE/CR1	CR1-8_Crp	NW_002202807:3208-3507	300	1
2950	Zebra finch	LINE/CR1	CR1AVI	NW_002202807:4906-4973	68	1
2952	Zebra finch	LINE/CR1	CR1-J2_Pass	NW_002227339:446-797	352	1
2953	Zebra finch	LINE/CR1	CR1-J2_Pass	NC_011462:93052132-93052696	565	0.115044
2955	Zebra finch	LINE/CR1	CR1-Y2_Aves	NW_002206989:2207-2490	284	1
2956	Zebra finch	LINE/CR1	CR1-X1_Pass	NW_002213710:5958-6172	215	1
2957	Zebra finch	LINE/CR1	CR1AVI	NC_011477:16290511-16290632	122	1
2958	Zebra finch	LINE/CR1	CR1-X1_Pass	NC_011469:45564033-45564121	89	0.258427
2959	Zebra finch	LINE/CR1	CR1-Y2_Aves	NW_002222467:622-1868	1247	1
2960	Zebra finch	LINE/CR1	CR1-Y2_Aves	NW_002222467:1895-2037	143	1
2961	Zebra finch	LINE/CR1	CR1-YB2_Pass	NW_002232655:2097-2151	55	1
2962	Zebra finch	LINE/CR1	CR1-Y2_Aves	NW_002221191:6670-6815	146	1
2963	Zebra finch	LINE/CR1	CR1AVI	NC_011465:140847649-140847912	264	0.128788
2968	Zebra finch	LINE/CR1	CR1AVI	NC_011476:21017018-21017134	117	1
2971	Zebra finch	LINE/CR1	CR1-J1_Pass	NW_002214069:544-1295	752	1
2972	Zebra finch	LINE/CR1	CR1-Y2_Aves	NW_002214069:1988-2863	876	1
2974	Zebra finch	LINE/CR1	CR1-J2_Pass	NC_011490:1705558-1705646	89	1
2979	Zebra finch	LINE/CR1	CR1-Y2_Aves	NW_002214348:4890-5258	369	1
2980	Zebra finch	LINE/CR1	CR1AVI	NW_002214348:5246-5413	168	1
2981	Zebra finch	LINE/CR1	CR1AVI	NW_002229399:1735-1923	189	1
2982	Zebra finch	LINE/CR1	CR1-J2_Pass	NW_002201792:286-537	252	1
2985	Zebra finch	LINE/CR1	CR1AVI	NC_011488:6167753-6167911	159	1
2986	Zebra finch	LINE/CR1	CR1-J1_Pass	NC_011488:6168061-6168133	73	1
2987	Zebra finch	LINE/CR1	CR1AVI	NC_011488:6169298-6169552	255	1
2989	Zebra finch	LINE/CR1	CR1AVI	NW_002219855:2804-2895	92	1
2990	Zebra finch	LINE/CR1	CR1-Y1_Aves	NC_011475:445457-445718	262	0.832061
2993	Zebra finch	LINE/CR1	CR1AVI	NW_002210047:4359-4552	194	1
2994	Zebra finch	LINE/CR1	CR1-J2_Pass	NC_011465:146074532-146074723	192	1
2995	Zebra finch	LINE/CR1	CR1AVI	NC_011466:112443972-112444211	240	1
2996	Zebra finch	LINE/CR1	CR1-Y2_Aves	NW_002209319:28-708	681	1
2998	Zebra finch	LINE/CR1	CR1-Y1_Aves	NW_002233292:627-1289	663	1
2999	Zebra finch	LINE/CR1	CR1AVI	NW_002207592:1012-1215	204	1
3000	Zebra finch	LINE/CR1	CR1-K2_Tgu	NC_011468:19430481-19430936	456	0.313596
3002	Zebra finch	LINE/CR1	CR1-YB1_Tgu	NW_002206787:619-1142	524	1
3004	Zebra finch	LINE/CR1	CR1-YB1_Tgu	NW_002206787:1562-1751	190	1
3007	Zebra finch	LINE/CR1	CR1-J1_Pass	NW_002212513:1542-1828	287	1
3008	Zebra finch	LINE/CR1	CR1-8_Crp	NW_002212513:1973-2106	134	1
3009	Zebra finch	LINE/CR1	CR1-Y2_Aves	NW_002215952:1049-1262	214	1
3011	Zebra finch	LINE/CR1	CR1-J2_Pass	NW_002234108:1160-1656	497	1
3019	Zebra finch	LINE/CR1	CR1AVI	NC_011474:1699160-1699314	155	1
3022	Zebra finch	LINE/CR1	CR1-YB1_Tgu	NC_011463:64264622-64265135	514	0.231518
3024	Zebra finch	LINE/CR1	CR1-Y1_Aves	NW_002202737:405-474	70	1
3026	Zebra finch	LINE/CR1	CR1AVI	NW_002201475:546-692	147	1
3029	Zebra finch	LINE/CR1	CR1-I_Tgu	NW_002226750:9278-9456	179	1
3030	Zebra finch	LINE/CR1	CR1AVI	NW_002233309:1185-1451	267	1
3032	Zebra finch	LINE/CR1	CR1-J1_Pass	NC_011469:60681656-60681891	236	1
3033	Zebra finch	LINE/CR1	CR1-J1_Pass	NW_002232191:2689-2826	138	1
3034	Zebra finch	LINE/CR1	CR1-X1_Pass	NC_011463:47561537-47561603	67	1
3035	Zebra finch	LINE/CR1	CR1-X1_Pass	NC_011463:47561649-47561889	241	1
3036	Zebra finch	LINE/CR1	CR1-X1_Pass	NC_011463:47561899-47562125	227	1
3037	Zebra finch	LINE/CR1	CR1-X1_Pass	NW_002218627:4873-5212	340	1
3041	Zebra finch	LINE/CR1	CR1-Y1_Aves	NW_002200983:831-1523	693	1
3044	Zebra finch	LINE/CR1	CR1AVI	NW_002224665:2824-2892	69	1
3047	Zebra finch	LINE/CR1	CR1-X1_Pass	NW_002225587:2130-2426	297	1
3049	Zebra finch	LINE/CR1	CR1-I_Tgu	NW_002210801:179-388	210	1
3052	Zebra finch	LINE/CR1	CR1AVI	NC_011474:1426488-1426644	157	0.993631
3053	Zebra finch	LINE/CR1	CR1-Y_Pass	NC_011465:102371286-102371507	222	1
3054	Zebra finch	LINE/CR1	CR1-Y_Pass	NC_011465:5153550-5153776	227	1
3055	Zebra finch	LINE/CR1	CR1AVI	NW_002211891:254-409	156	1
3064	Zebra finch	LINE/CR1	CR1-L3B_Croc	NW_002226369:5808-6153	346	1
3065	Zebra finch	LINE/CR1	CR1-L3B_Croc	NW_002226369:6341-6448	108	1
3066	Zebra finch	LINE/CR1	CR1-Y2_Aves	NC_011467:58615009-58615167	159	1
3067	Zebra finch	LINE/CR1	CR1-Y1_Aves	NW_002215810:1249-1719	471	1
3068	Zebra finch	LINE/CR1	CR1-Y2_Aves	NW_002229641:1890-2200	311	1
3069	Zebra finch	LINE/CR1	CR1-J2_Pass	NC_011470:33806480-33806541	62	1
3071	Zebra finch	LINE/CR1	CR1AVI	NW_002230123:11812-12100	289	1
3072	Zebra finch	LINE/CR1	CR1-Y2_Aves	NW_002225071:608-865	258	1
3074	Zebra finch	LINE/CR1	CR1-Y2_Aves	NC_011469:57965170-57965428	259	1
3075	Zebra finch	LINE/CR1	CR1-8_Crp	NC_011469:57967338-57967575	238	1
3076	Zebra finch	LINE/CR1	CR1-15_Crp	NC_011469:57969303-57969574	272	1
3077	Zebra finch	LINE/CR1	CR1-J1_Pass	NC_011469:57970658-57971446	789	1
3078	Zebra finch	LINE/CR1	CR1-J2_Pass	NC_011469:57971681-57971758	78	1
3084	Zebra finch	LINE/CR1	CR1-Y_Pass	NC_011465:63416349-63416427	79	1
3085	Zebra finch	LINE/CR1	CR1-J1_Pass	NW_002197303:146065-146529	465	0.00215054
3089	Zebra finch	LINE/CR1	CR1-J1_Pass	NC_011462:90891236-90891540	305	0.986885
3090	Zebra finch	LINE/CR1	CR1-J2_Pass	NC_011471:7862050-7862149	100	0.22
3091	Zebra finch	LINE/CR1	CR1-L3B_Croc	NW_002214382:102-261	160	1
3093	Zebra finch	LINE/CR1	CR1-X1_Pass	NW_002208388:2534-2875	342	1
3096	Zebra finch	LINE/CR1	CR1AVI	NC_011493:713885-713975	91	1
3097	Zebra finch	LINE/CR1	CR1AVI	NC_011493:715061-715273	213	1
3100	Zebra finch	LINE/CR1	CR1-L1_Tgu	NW_002216251:1048-1483	436	1
3102	Zebra finch	LINE/CR1	CR1-X1_Pass	NW_002219132:1426-1527	102	1
3103	Zebra finch	LINE/CR1	CR1-Y2_Aves	NW_002231766:1191-1413	223	1
3104	Zebra finch	LINE/CR1	CR1-J1_Pass	NW_002224637:1-261	261	1
3105	Zebra finch	LINE/CR1	CR1-J2_Pass	NW_002224637:287-711	425	1
3109	Zebra finch	LINE/CR1	CR1AVI	NW_002215326:224-388	165	1
3110	Zebra finch	LINE/CR1	CR1-Y2_Aves	NW_002225228:645-946	302	1
3111	Zebra finch	LINE/CR1	CR1-Y2_Aves	NW_002225228:3028-3284	257	1
3113	Zebra finch	LINE/CR1	CR1AVI	NW_002201688:1848-1980	133	1
3114	Zebra finch	LINE/CR1	CR1AVI	NW_002199743:2878-3075	198	1
3115	Zebra finch	LINE/CR1	CR1-Y2_Aves	NW_002229343:49-224	176	1
3116	Zebra finch	LINE/CR1	CR1-Y2_Aves	NW_002229343:505-1127	623	1
3117	Zebra finch	LINE/CR1	CR1-Y1_Aves	NW_002229343:1934-2456	523	1
3118	Zebra finch	LINE/CR1	CR1AVI	NW_002223140:1271-1535	265	1
3119	Zebra finch	LINE/CR1	CR1-13_AMi	NW_002223216:4877-5035	159	1
3120	Zebra finch	LINE/CR1	CR1-X1_Pass	NW_002229526:533-638	106	1
3121	Zebra finch	LINE/CR1	CR1-J2_Pass	NW_002229526:1446-1764	319	1
3122	Zebra finch	LINE/CR1	CR1-J2_Pass	NW_002229526:1808-2055	248	1
3123	Zebra finch	LINE/CR1	CR1AVI	NW_002229526:3770-4019	250	1
3127	Zebra finch	LINE/CR1	CR1-X1_Pass	NC_011484:9629114-9629451	338	0.985207
3129	Zebra finch	LINE/CR1	CR1-Y_Pass	NC_011472:25921839-25921953	115	1
3130	Zebra finch	LINE/CR1	CR1-1_Amn	NC_011462:13067380-13067450	71	1
3131	Zebra finch	LINE/CR1	CR1-X1_Pass	NC_011462:5771515-5771838	324	1
3132	Zebra finch	LINE/CR1	CR1-YB2_Pass	NW_002222438:3553-4031	479	1
3133	Zebra finch	LINE/CR1	CR1-J2_Pass	NW_002220555:4569-4898	330	1
3134	Zebra finch	LINE/CR1	CR1AVI	NW_002202404:546-692	147	1
3135	Zebra finch	LINE/CR1	CR1-J2_Pass	NW_002228865:307-369	63	1
3136	Zebra finch	LINE/CR1	CR1AVI	NW_002201367:483-818	336	1
3137	Zebra finch	LINE/CR1	CR1-Y1_Aves	NW_002201367:847-2173	1327	1
3138	Zebra finch	LINE/CR1	CR1-YB2_Pass	NW_002224231:704-923	220	1
3139	Zebra finch	LINE/CR1	CR1-K1_Tgu	NW_002219537:98-497	400	1
3143	Zebra finch	LINE/CR1	CR1-Y1_Aves	NC_011468:14801385-14801456	72	1
3144	Zebra finch	LINE/CR1	CR1-8_Crp	NW_002216053:1924-2270	347	1
3145	Zebra finch	LINE/CR1	CR1-J1_Pass	NW_002205915:1742-1956	215	1
3146	Zebra finch	LINE/CR1	CR1-J2_Pass	NW_002218593:1076-1315	240	1
3149	Zebra finch	LINE/CR1	CR1AVI	NC_011462:52928741-52928922	182	0.587912
3150	Zebra finch	LINE/CR1	CR1-X1_Pass	NW_002207344:413-506	94	1
3151	Zebra finch	LINE/CR1	CR1-Y2_Aves	NW_002207344:494-1388	895	1
3153	Zebra finch	LINE/CR1	CR1-8_Crp	NW_002227865:2183-2418	236	1
3155	Zebra finch	LINE/CR1	CR1-J2_Pass	NC_011476:20874185-20874268	84	1
3157	Zebra finch	LINE/CR1	CR1-Y2_Aves	NC_011467:7380407-7380576	170	1
3158	Zebra finch	LINE/CR1	CR1-I_Tgu	NW_002198867:183303-183393	91	1
3159	Zebra finch	LINE/CR1	CR1-Y1_Aves	NC_011476:4801618-4801927	310	0.458065
3162	Zebra finch	LINE/CR1	CR1AVI	NC_011465:56136939-56137070	132	1
3163	Zebra finch	LINE/CR1	CR1-YB2_Pass	NC_011465:56137094-56137193	100	1
3168	Zebra finch	LINE/CR1	CR1-YB1_Tgu	NC_011493:385120-385435	316	1
3169	Zebra finch	LINE/CR1	CR1-X1_Pass	NC_011493:385534-385762	229	1
3170	Zebra finch	LINE/CR1	CR1-Y_Pass	NW_002228348:2114-2321	208	1
3171	Zebra finch	LINE/CR1	CR1-J3_Pass	NW_002207520:1007-1150	144	1
3172	Zebra finch	LINE/CR1	CR1-8_Crp	NW_002207520:2048-2633	586	1
3174	Zebra finch	LINE/CR1	CR1-J1_Pass	NC_011479:4852790-4852864	75	1
3175	Zebra finch	LINE/CR1	CR1AVI	NW_002229874:7-99	93	1
3176	Zebra finch	LINE/CR1	CR1AVI	NW_002229874:2144-2298	155	1
3179	Zebra finch	LINE/CR1	CR1AVI	NW_002234098:2983-3148	166	1
3181	Zebra finch	LINE/CR1	CR1-J2_Pass	NW_002226508:4511-4762	252	1
3183	Zebra finch	LINE/CR1	CR1AVI	NC_011493:27813-27946	134	1
3185	Zebra finch	LINE/CR1	CR1-Y2_Aves	NW_002217421:5767-6111	345	1
3187	Zebra finch	LINE/CR1	CR1AVI	NC_011465:156140329-156140466	138	1
3188	Zebra finch	LINE/CR1	CR1-J1_Pass	NC_011465:156141712-156142008	297	1
3199	Zebra finch	LINE/CR1	CR1-Y_Pass	NW_002216905:312-388	77	1
3200	Zebra finch	LINE/CR1	CR1-X1_Pass	NW_002216905:844-1067	224	1
3201	Zebra finch	LINE/CR1	CR1AVI	NW_002216905:1334-1471	138	1
3215	Zebra finch	LINE/CR1	CR1-8_Crp	NC_011470:27711137-27711230	94	1
3216	Zebra finch	LINE/CR1	CR1-Y2_Aves	NC_011478:6669635-6669966	332	0.316265
3217	Zebra finch	LINE/CR1	CR1-Y_Pass	NW_002197292:5990-6148	159	1
3218	Zebra finch	LINE/CR1	CR1-Y_Pass	NW_002197292:6568-6647	80	1
3220	Zebra finch	LINE/CR1	CR1-Y_Pass	NW_002197292:7357-7687	331	1
3222	Zebra finch	LINE/CR1	CR1-Y2_Aves	NC_011467:59813137-59813270	134	1
3223	Zebra finch	LINE/CR1	CR1-J2_Pass	NW_002230501:1375-1443	69	1
3224	Zebra finch	LINE/CR1	CR1-X1_Pass	NW_002230501:2324-2438	115	1
3225	Zebra finch	LINE/CR1	CR1AVI	NC_011471:38052827-38052945	119	1
3226	Zebra finch	LINE/CR1	CR1-J2_Pass	NW_002204267:1448-1551	104	1
3228	Zebra finch	LINE/CR1	CR1-J1_Pass	NW_002204267:4359-4497	139	1
3232	Zebra finch	LINE/CR1	CR1-K3_Tgu	NW_002216590:1734-2221	488	1
3233	Zebra finch	LINE/CR1	CR1-L3A_Croc	NW_002201126:823-1304	482	1
3241	Zebra finch	LINE/CR1	CR1AVI	NW_002197146:3892-4134	243	1
3244	Zebra finch	LINE/CR1	CR1-J2_Pass	NW_002218016:6-166	161	1
3247	Zebra finch	LINE/CR1	CR1-X1_Pass	NW_002228624:5711-5945	235	1
3249	Zebra finch	LINE/CR1	CR1-Z1_Pass	NW_002201454:3251-3527	277	1
3250	Zebra finch	LINE/CR1	CR1AVI	NW_002216664:2342-2483	142	1
3252	Zebra finch	LINE/CR1	CR1-Y2_Aves	NW_002202602:511-699	189	1
3255	Zebra finch	LINE/CR1	CR1-J2_Pass	NW_002207887:1-84	84	1
3256	Zebra finch	LINE/CR1	CR1-Y2_Aves	NW_002233355:637-1025	389	1
3257	Zebra finch	LINE/CR1	CR1-Y2_Aves	NW_002233355:2290-2617	328	1
3258	Zebra finch	LINE/CR1	CR1-Y1_Aves	NW_002233355:2635-2902	268	1
3259	Zebra finch	LINE/CR1	CR1-Y2_Aves	NW_002233355:2921-3076	156	1
3260	Zebra finch	LINE/CR1	CR1-J2_Pass	NC_011465:124363965-124364314	350	1
3262	Zebra finch	LINE/CR1	CR1-J1_Pass	NC_011465:124364719-124364852	134	1
3263	Zebra finch	LINE/CR1	CR1-Y2_Aves	NW_002210166:342-715	374	1
3264	Zebra finch	LINE/CR1	CR1-Y2_Aves	NW_002210166:1298-1626	329	1
3265	Zebra finch	LINE/CR1	CR1-Y1_Aves	NW_002221735:3288-3329	42	1
3266	Zebra finch	LINE/CR1	CR1-J2_Pass	NW_002221735:5274-5625	352	1
3268	Zebra finch	LINE/CR1	CR1-Y1_Aves	NW_002214602:189-502	314	1
3269	Zebra finch	LINE/CR1	CR1AVI	NW_002205865:1944-2197	254	1
3271	Zebra finch	LINE/CR1	CR1-X1_Pass	NW_002205865:6122-6252	131	1
3276	Zebra finch	LINE/CR1	CR1-8_Crp	NW_002227869:1715-1865	151	1
3277	Zebra finch	LINE/CR1	CR1-Y2_Aves	NW_002205918:1299-1525	227	1
3279	Zebra finch	LINE/CR1	CR1-L2_Tgu	NW_002223047:274-1473	1200	1
3283	Zebra finch	LINE/CR1	CR1-11_Crp	NW_002216956:1811-1995	185	1
3284	Zebra finch	LINE/CR1	CR1-11_Crp	NW_002216956:2002-2071	70	1
3285	Zebra finch	LINE/CR1	CR1-Y_Pass	NW_002231878:1639-1795	157	1
3286	Zebra finch	LINE/CR1	CR1-X3_Pass	NW_002231878:3320-3502	183	1
3288	Zebra finch	LINE/CR1	CR1-8_Crp	NW_002234269:638-1196	559	1
3292	Zebra finch	LINE/CR1	CR1-L1_Tgu	NC_011481:7956071-7956153	83	1
3295	Zebra finch	LINE/CR1	CR1-8_Crp	NW_002203066:1730-1937	208	1
3296	Zebra finch	LINE/CR1	CR1-11_Crp	NW_002203066:1999-2251	253	1
3298	Zebra finch	LINE/CR1	CR1-Y1_Aves	NW_002216730:2702-2779	78	1
3301	Zebra finch	LINE/CR1	CR1-X1_Pass	NW_002212070:56-630	575	1
3303	Zebra finch	LINE/CR1	CR1AVI	NW_002202003:2032-2195	164	1
3305	Zebra finch	LINE/CR1	CR1-Y2_Aves	NW_002214539:3955-4346	392	1
3306	Zebra finch	LINE/CR1	CR1-8_Crp	NW_002232075:500-755	256	1
3308	Zebra finch	LINE/CR1	CR1-X1_Pass	NW_002232075:1198-1433	236	1
3309	Zebra finch	LINE/CR1	CR1-YB2_Pass	NC_011462:74771896-74772159	264	1
3310	Zebra finch	LINE/CR1	CR1-J1_Pass	NC_011462:111511149-111511257	109	1
3311	Zebra finch	LINE/CR1	CR1-J2_Pass	NW_002223084:1-169	169	1
3312	Zebra finch	LINE/CR1	CR1-L3B_Croc	NW_002223084:2777-3261	485	1
3317	Zebra finch	LINE/CR1	CR1AVI	NC_011467:69107944-69108049	106	1
3320	Zebra finch	LINE/CR1	CR1-Y1_Aves	NC_011465:94790205-94790541	337	1
3321	Zebra finch	LINE/CR1	CR1AVI	NC_011487:1625111-1625209	99	1
3325	Zebra finch	LINE/CR1	CR1-11_Crp	NC_011462:52364706-52364949	244	0.27459
3326	Zebra finch	LINE/CR1	CR1-X1_Pass	NW_002220732:1805-1846	42	1
3327	Zebra finch	LINE/CR1	CR1-X1_Pass	NW_002220732:1841-2179	339	1
3329	Zebra finch	LINE/CR1	CR1-X1_Pass	NC_011463:73136111-73136428	318	1
3330	Zebra finch	LINE/CR1	CR1-I_Tgu	NC_011463:73138133-73138189	57	1
3331	Zebra finch	LINE/CR1	CR1-Y2_Aves	NW_002199791:1237-2021	785	1
3332	Zebra finch	LINE/CR1	CR1-Y2_Aves	NW_002199791:2023-2304	282	1
3333	Zebra finch	LINE/CR1	CR1-Y2_Aves	NW_002199791:2301-2472	172	1
3335	Zebra finch	LINE/CR1	CR1-Y2_Aves	NW_002232481:3002-3136	135	1
3337	Zebra finch	LINE/CR1	CR1-Y2_Aves	NW_002214001:1902-2203	302	1
3339	Zebra finch	LINE/CR1	CR1AVI	NW_002234139:1345-1563	219	1
3340	Zebra finch	LINE/CR1	CR1AVI	NW_002212434:9811-9936	126	1
3341	Zebra finch	LINE/CR1	CR1-J1_Pass	NC_011493:47818441-47819603	1163	0.196045
3342	Zebra finch	LINE/CR1	CR1-J1_Pass	NC_011463:62016935-62017342	408	0.110294
3343	Zebra finch	LINE/CR1	CR1AVI	NC_011465:5008991-5009228	238	1
3346	Zebra finch	LINE/CR1	CR1-I_Tgu	NC_011467:60087494-60087587	94	1
3347	Zebra finch	LINE/CR1	CR1-I_Tgu	NC_011467:60087649-60087744	96	1
3349	Zebra finch	LINE/CR1	CR1-X1_Pass	NC_011479:9133563-9133866	304	0.371711
3350	Zebra finch	LINE/CR1	CR1-X3_Pass	NW_002223496:5352-5554	203	1
3351	Zebra finch	LINE/CR1	CR1-X1_Pass	NW_002231501:1138-1344	207	1
3354	Zebra finch	LINE/CR1	CR1-Y2_Aves	NW_002225030:3042-3636	595	1
3355	Zebra finch	LINE/CR1	CR1-Z2_Pass	NW_002225330:2148-2901	754	1
3356	Zebra finch	LINE/CR1	CR1-J2_Pass	NW_002216037:351-666	316	1
3358	Zebra finch	LINE/CR1	CR1-Y_Pass	NW_002209364:2037-2213	177	1
3360	Zebra finch	LINE/CR1	CR1-Y2_Aves	NW_002215485:4474-4773	300	1
3362	Zebra finch	LINE/CR1	CR1-X1_Pass	NW_002215485:6267-6358	92	1
3366	Zebra finch	LINE/CR1	CR1-I_Tgu	NW_002212613:11241-11399	159	1
3368	Zebra finch	LINE/CR1	CR1-X1_Pass	NW_002216067:6356-6427	72	1
3372	Zebra finch	LINE/CR1	CR1AVI	NC_011463:2538281-2538446	166	1
3373	Zebra finch	LINE/CR1	CR1-J3_Pass	NW_002222968:1657-1769	113	1
3374	Zebra finch	LINE/CR1	CR1-J3_Pass	NW_002222968:1879-2051	173	1
3377	Zebra finch	LINE/CR1	CR1-Y2_Aves	NW_002225829:230-544	315	1
3381	Zebra finch	LINE/CR1	CR1-8_Crp	NC_011472:2917490-2917613	124	0.774194
3383	Zebra finch	LINE/CR1	CR1-J2_Pass	NC_011491:829162-829566	405	0.501235
3384	Zebra finch	LINE/CR1	CR1-Y2_Aves	NW_002200015:1622-2083	462	1
3388	Zebra finch	LINE/CR1	CR1-Y2_Aves	NC_011477:2171779-2171908	130	0.992308
3391	Zebra finch	LINE/CR1	CR1-Y2_Aves	NW_002201223:2579-2771	193	1
3392	Zebra finch	LINE/CR1	CR1AVI	NW_002214959:1357-1456	100	1
3393	Zebra finch	LINE/CR1	CR1-L1_Tgu	NC_011493:69783060-69783140	81	1
3394	Zebra finch	LINE/CR1	CR1AVI	NW_002201713:10488-10637	150	1
3396	Zebra finch	LINE/CR1	CR1-J1_Pass	NW_002208413:1662-1712	51	1
3397	Zebra finch	LINE/CR1	CR1-11_Crp	NW_002208413:1750-2261	512	1
3398	Zebra finch	LINE/CR1	CR1AVI	NW_002208413:2447-2635	189	1
3399	Zebra finch	LINE/CR1	CR1-X2_Pass	NW_002201775:2428-2473	46	1
3401	Zebra finch	LINE/CR1	CR1-J2_Pass	NW_002214743:2009-2336	328	1
3403	Zebra finch	LINE/CR1	CR1-Y_Pass	NW_002207026:9309-9397	89	1
3404	Zebra finch	LINE/CR1	CR1-YB2_Pass	NW_002204339:2186-2287	102	1
3406	Zebra finch	LINE/CR1	CR1-YB2_Pass	NW_002204339:2585-2698	114	1
3408	Zebra finch	LINE/CR1	CR1-J2_Pass	NW_002200636:472-534	63	1
3409	Zebra finch	LINE/CR1	CR1-J2_Pass	NW_002200636:564-986	423	1
3410	Zebra finch	LINE/CR1	CR1-8_Crp	NW_002200636:2298-2645	348	1
3411	Zebra finch	LINE/CR1	CR1-K4_Tgu	NW_002228921:847-1195	349	1
3413	Zebra finch	LINE/CR1	CR1-J3_Pass	NC_011466:9718964-9719505	542	1
3415	Zebra finch	LINE/CR1	CR1-J3_Pass	NW_002207803:2473-2612	140	1
3416	Zebra finch	LINE/CR1	CR1-J2_Pass	NC_011471:37217926-37218185	260	1
3418	Zebra finch	LINE/CR1	CR1-J1_Pass	NC_011477:2946419-2946795	377	0.180371
3421	Zebra finch	LINE/CR1	CR1-X3_Pass	NW_002225590:4043-4415	373	1
3423	Zebra finch	LINE/CR1	CR1AVI	NW_002214464:1740-1958	219	1
3424	Zebra finch	LINE/CR1	CR1-J2_Pass	NW_002214464:2045-2253	209	1
3425	Zebra finch	LINE/CR1	CR1-Y1_Aves	NC_011487:1034686-1034809	124	1
3426	Zebra finch	LINE/CR1	CR1-J2_Pass	NC_011477:15570131-15570198	68	1
3427	Zebra finch	LINE/CR1	CR1AVI	NW_002222389:895-1042	148	1
3428	Zebra finch	LINE/CR1	CR1AVI	NW_002222389:3299-3398	100	1
3432	Zebra finch	LINE/CR1	CR1-Y2_Aves	NW_002212043:1519-1810	292	1
3433	Zebra finch	LINE/CR1	CR1-K3_Tgu	NW_002224830:1-333	333	1
3440	Zebra finch	LINE/CR1	CR1-K4_Tgu	NC_011467:10690829-10691757	929	1
3441	Zebra finch	LINE/CR1	CR1-8_Crp	NW_002208876:1736-1997	262	1
3442	Zebra finch	LINE/CR1	CR1-J3_Pass	NW_002204139:1310-1377	68	1
3443	Zebra finch	LINE/CR1	CR1-YB2_Pass	NC_011493:55778838-55779025	188	0.797872
3444	Zebra finch	LINE/CR1	CR1AVI	NW_002213587:9611-9767	157	1
3453	Zebra finch	LINE/CR1	CR1-X2_Pass	NW_002226538:1674-1887	214	1
3454	Zebra finch	LINE/CR1	CR1-YB2_Pass	NC_011471:27830176-27830562	387	0.498708
3458	Zebra finch	LINE/CR1	CR1-J1_Pass	NW_002224003:2828-3001	174	1
3464	Zebra finch	LINE/CR1	CR1AVI	NC_011482:5784507-5784666	160	1
3465	Zebra finch	LINE/CR1	CR1-J2_Pass	NW_002221180:1207-1283	77	1
3466	Zebra finch	LINE/CR1	CR1-Y2_Aves	NW_002219626:3450-3824	375	1
3468	Zebra finch	LINE/CR1	CR1-J3_Pass	NW_002205573:5674-6951	1278	1
3473	Zebra finch	LINE/CR1	CR1-J3_Pass	NC_011465:121410759-121411017	259	1
3474	Zebra finch	LINE/CR1	CR1AVI	NC_011465:121411478-121411725	248	1
3475	Zebra finch	LINE/CR1	CR1-YB2_Pass	NC_011465:121411780-121412023	244	1
3480	Zebra finch	LINE/CR1	CR1-J2_Pass	NC_011477:15991881-15991997	117	1
3484	Zebra finch	LINE/CR1	CR1-Y1_Aves	NW_002218526:2134-2738	605	1
3487	Zebra finch	LINE/CR1	CR1-Y2_Aves	NC_011469:20427166-20427250	85	0.870588
3488	Zebra finch	LINE/CR1	CR1-J2_Pass	NW_002225547:5256-5306	51	1
3490	Zebra finch	LINE/CR1	CR1AVI	NW_002197477:2775-2884	110	1
3495	Zebra finch	LINE/CR1	CR1-K1_Tgu	NC_011462:1637902-1637985	84	1
3496	Zebra finch	LINE/CR1	CR1AVI	NC_011462:1638165-1638369	205	1
3497	Zebra finch	LINE/CR1	CR1-J2_Pass	NW_002203818:665-836	172	1
3498	Zebra finch	LINE/CR1	CR1-J1_Pass	NC_011465:154231756-154232113	358	1
3501	Zebra finch	LINE/CR1	CR1AVI	NW_002229036:1127-1477	351	1
3502	Zebra finch	LINE/CR1	CR1-J2_Pass	NW_002229036:3100-3371	272	1
3503	Zebra finch	LINE/CR1	CR1-J1_Pass	NC_011474:5109931-5110192	262	1
3504	Zebra finch	LINE/CR1	CR1-J2_Pass	NW_002225617:5280-5652	373	1
3505	Zebra finch	LINE/CR1	CR1-J2_Pass	NW_002230957:3516-3622	107	1
3506	Zebra finch	LINE/CR1	CR1AVI	NW_002215074:19-173	155	1
3507	Zebra finch	LINE/CR1	CR1-X1_Pass	NW_002224750:3324-3416	93	1
3508	Zebra finch	LINE/CR1	CR1-8_Crp	NW_002224750:6286-6389	104	1
3509	Zebra finch	LINE/CR1	CR1AVI	NW_002227837:8674-8819	146	1
3510	Zebra finch	LINE/CR1	CR1-J2_Pass	NW_002227747:2494-2829	336	1
3511	Zebra finch	LINE/CR1	CR1-11_Crp	NW_002227747:2919-3036	118	1
3512	Zebra finch	LINE/CR1	CR1-Y_Pass	NC_011467:67387660-67388143	484	1
3513	Zebra finch	LINE/CR1	CR1-Y2_Aves	NW_002199728:3579-3914	336	1
3519	Zebra finch	LINE/CR1	CR1-8_Crp	NW_002213953:1429-1578	150	1
3521	Zebra finch	LINE/CR1	CR1AVI	NC_011462:2571595-2571725	131	1
3523	Zebra finch	LINE/CR1	CR1-8_Crp	NC_011476:16266399-16266609	211	1
3526	Zebra finch	LINE/CR1	CR1-L3B_Croc	NW_002225633:2810-3078	269	1
3527	Zebra finch	LINE/CR1	CR1-Y2_Aves	NC_011469:15423789-15424441	653	0.358346
3529	Zebra finch	LINE/CR1	CR1-15_Crp	NW_002231120:1540-1823	284	1
3530	Zebra finch	LINE/CR1	CR1-YB1_Tgu	NW_002205236:804-886	83	1
3531	Zebra finch	LINE/CR1	CR1AVI	NW_002205236:874-1246	373	1
3532	Zebra finch	LINE/CR1	CR1-J1_Pass	NW_002205236:1761-1822	62	1
3533	Zebra finch	LINE/CR1	CR1-L2_Tgu	NC_011476:7582438-7582473	36	1
3534	Zebra finch	LINE/CR1	CR1-K1_Tgu	NW_002209822:1438-1482	45	1
3535	Zebra finch	LINE/CR1	CR1AVI	NW_002197386:957-1099	143	1
3536	Zebra finch	LINE/CR1	CR1-Y1_Aves	NW_002230417:644-1085	442	1
3538	Zebra finch	LINE/CR1	CR1-J1_Pass	NC_011484:2500882-2500935	54	1
3540	Zebra finch	LINE/CR1	CR1AVI	NW_002201970:1763-1947	185	1
3541	Zebra finch	LINE/CR1	CR1-16_AMi	NW_002201970:4810-4909	100	1
3542	Zebra finch	LINE/CR1	CR1AVI	NW_002227403:1574-1826	253	1
3544	Zebra finch	LINE/CR1	CR1-J2_Pass	NW_002204796:649-772	124	1
3546	Zebra finch	LINE/CR1	CR1-J2_Pass	NW_002224112:3447-3865	419	1
3547	Zebra finch	LINE/CR1	CR1-Y1_Aves	NW_002224112:4938-5012	75	1
3548	Zebra finch	LINE/CR1	CR1-X1_Pass	NC_011465:111981632-111981770	139	0.460432
3549	Zebra finch	LINE/CR1	CR1-11_Crp	NW_002197367:6146-7214	1069	1
3551	Zebra finch	LINE/CR1	CR1-J3_Pass	NW_002209652:3815-5416	1602	0.937578
3552	Zebra finch	LINE/CR1	CR1-YB2_Pass	NW_002209652:5911-6155	245	1
3553	Zebra finch	LINE/CR1	CR1-J3_Pass	NW_002209652:7102-8524	1423	1
3554	Zebra finch	LINE/CR1	CR1-X1_Pass	NW_002214955:5628-5671	44	1
3555	Zebra finch	LINE/CR1	CR1-Y2_Aves	NC_011465:151169933-151170269	337	0.79822
3556	Zebra finch	LINE/CR1	CR1-X1_Pass	NW_002221796:4411-4659	249	1
3557	Zebra finch	LINE/CR1	CR1-J2_Pass	NW_002221796:5140-5280	141	1
3558	Zebra finch	LINE/CR1	CR1AVI	NW_002221796:5734-5869	136	1
3559	Zebra finch	LINE/CR1	CR1AVI	NW_002221796:6246-6320	75	1
3561	Zebra finch	LINE/CR1	CR1-J2_Pass	NW_002205508:9587-9658	72	1
3566	Zebra finch	LINE/CR1	CR1-8_Crp	NW_002204596:5368-6264	897	1
3569	Zebra finch	LINE/CR1	CR1-J2_Pass	NC_011462:92875406-92875530	125	0.04
3571	Zebra finch	LINE/CR1	CR1AVI	NW_002197254:4418-4664	247	1
3572	Zebra finch	LINE/CR1	CR1-X1_Pass	NW_002202893:79-323	245	1
3573	Zebra finch	LINE/CR1	CR1-Y2_Aves	NW_002202893:1750-2231	482	1
3574	Zebra finch	LINE/CR1	CR1-Y1_Aves	NW_002202893:2254-2452	199	1
3575	Zebra finch	LINE/CR1	CR1-Y2_Aves	NW_002202893:2458-2819	362	1
3578	Zebra finch	LINE/CR1	CR1-X1_Pass	NC_011463:62462406-62462616	211	0.635071
3579	Zebra finch	LINE/CR1	CR1-Y2_Aves	NW_002217250:7233-7459	227	1
3582	Zebra finch	LINE/CR1	CR1AVI	NC_011482:2150362-2150489	128	1
3583	Zebra finch	LINE/CR1	CR1-J2_Pass	NW_002232724:258-475	218	1
3585	Zebra finch	LINE/CR1	CR1-YB2_Pass	NW_002226413:44-129	86	1
3586	Zebra finch	LINE/CR1	CR1AVI	NC_011481:4995586-4995722	137	1
3587	Zebra finch	LINE/CR1	CR1-J2_Pass	NC_011463:30549110-30549421	312	1
3588	Zebra finch	LINE/CR1	CR1AVI	NC_011465:26959964-26960051	88	1
3590	Zebra finch	LINE/CR1	CR1-K4_Tgu	NW_002198031:13503-13669	167	1
3591	Zebra finch	LINE/CR1	CR1-X1_Pass	NW_002198031:13724-13871	148	1
3593	Zebra finch	LINE/CR1	CR1-YB2_Pass	NC_011462:87152868-87153104	237	1
3595	Zebra finch	LINE/CR1	CR1-Y_Pass	NC_011471:38204767-38204947	181	1
3596	Zebra finch	LINE/CR1	CR1AVI	NC_011471:38205750-38205908	159	1
3597	Zebra finch	LINE/CR1	CR1AVI	NC_011471:38206722-38206807	86	1
3599	Zebra finch	LINE/CR1	CR1-8_Crp	NW_002219019:7152-7533	382	1
3600	Zebra finch	LINE/CR1	CR1-X2_Pass	NW_002205725:452-514	63	1
3602	Zebra finch	LINE/CR1	CR1-K1_Tgu	NC_011463:1742695-1742931	237	1
3604	Zebra finch	LINE/CR1	CR1-L2_Tgu	NC_011463:1743356-1743615	260	1
3606	Zebra finch	LINE/CR1	CR1-Y2_Aves	NW_002215216:1046-1849	804	1
3608	Zebra finch	LINE/CR1	CR1-Y_Pass	NC_011463:24193572-24193677	106	0.622642
3609	Zebra finch	LINE/CR1	CR1-Y2_Aves	NC_011468:6635327-6635510	184	1
3613	Zebra finch	LINE/CR1	CR1-Y1_Aves	NW_002221276:8588-9270	683	1
3614	Zebra finch	LINE/CR1	CR1-8_Crp	NW_002228152:2697-3485	789	1
3615	Zebra finch	LINE/CR1	CR1-8_Crp	NW_002228152:3715-3822	108	1
3617	Zebra finch	LINE/CR1	CR1-Y_Pass	NC_011477:749233-749720	488	0.52459
3618	Zebra finch	LINE/CR1	CR1-8_Crp	NW_002199127:3830-3958	129	1
3621	Zebra finch	LINE/CR1	CR1AVI	NW_002201572:6816-6930	115	1
3622	Zebra finch	LINE/CR1	CR1-J3_Pass	NW_002211425:870-1089	220	1
3627	Zebra finch	LINE/CR1	CR1-8_Crp	NW_002222215:3140-3654	515	1
3628	Zebra finch	LINE/CR1	CR1-YB2_Pass	NC_011470:27477982-27478087	106	1
3631	Zebra finch	LINE/CR1	CR1-J2_Pass	NW_002227717:5-447	443	1
3632	Zebra finch	LINE/CR1	CR1-J1_Pass	NW_002227717:1120-1570	451	1
3634	Zebra finch	LINE/CR1	CR1-8_Crp	NW_002207646:508-586	79	1
3635	Zebra finch	LINE/CR1	CR1-J1_Pass	NW_002207646:5439-5648	210	1
3636	Zebra finch	LINE/CR1	CR1-Y1_Aves	NW_002207646:5954-6395	442	1
3637	Zebra finch	LINE/CR1	CR1-J2_Pass	NW_002212612:1118-1235	118	1
3641	Zebra finch	LINE/CR1	CR1-Y2_Aves	NW_002222460:555-713	159	1
3642	Zebra finch	LINE/CR1	CR1-Y2_Aves	NW_002222460:725-1031	307	1
3643	Zebra finch	LINE/CR1	CR1-Y2_Aves	NW_002222460:1031-2089	1059	1
3646	Zebra finch	LINE/CR1	CR1-Y2_Aves	NC_011462:37555065-37555602	538	1
3647	Zebra finch	LINE/CR1	CR1-Y2_Aves	NW_002204137:816-991	176	1
3648	Zebra finch	LINE/CR1	CR1-Y2_Aves	NC_011467:50277072-50277798	727	0.576341
3650	Zebra finch	LINE/CR1	CR1-L3B_Croc	NW_002217150:2607-2820	214	1
3651	Zebra finch	LINE/CR1	CR1-L3B_Croc	NW_002217150:3617-3783	167	1
3652	Zebra finch	LINE/CR1	CR1-L3B_Croc	NC_011469:53801650-53801760	111	1
3654	Zebra finch	LINE/CR1	CR1-J2_Pass	NC_011469:61514038-61514110	73	1
3655	Zebra finch	LINE/CR1	CR1-Y_Pass	NC_011469:61514207-61514305	99	1
3656	Zebra finch	LINE/CR1	CR1-J2_Pass	NW_002226132:687-903	217	1
3657	Zebra finch	LINE/CR1	CR1AVI	NW_002226132:2087-2228	142	1
3658	Zebra finch	LINE/CR1	CR1-J1_Pass	NC_011487:1516447-1516793	347	1
3660	Zebra finch	LINE/CR1	CR1AVI	NW_002218417:2095-2256	162	1
3662	Zebra finch	LINE/CR1	CR1AVI	NW_002199416:2503-2701	199	1
3664	Zebra finch	LINE/CR1	CR1AVI	NW_002227377:2842-2974	133	1
3665	Zebra finch	LINE/CR1	CR1AVI	NW_002223997:3808-3888	81	1
3666	Zebra finch	LINE/CR1	CR1AVI	NW_002213214:799-1080	282	1
3667	Zebra finch	LINE/CR1	CR1-X1_Pass	NW_002199943:2870-2986	117	1
3669	Zebra finch	LINE/CR1	CR1-Y2_Aves	NW_002201597:1-193	193	1
3670	Zebra finch	LINE/CR1	CR1AVI	NW_002201597:1565-1711	147	1
3675	Zebra finch	LINE/CR1	CR1-Z1_Pass	NW_002226118:13531-13807	277	1
3676	Zebra finch	LINE/CR1	CR1-J3_Pass	NW_002230694:615-816	202	1
3677	Zebra finch	LINE/CR1	CR1-J2_Pass	NC_011483:1206596-1206950	355	1
3678	Zebra finch	LINE/CR1	CR1AVI	NC_011483:1206934-1207035	102	1
3683	Zebra finch	LINE/CR1	CR1-J2_Pass	NC_011465:156338761-156339156	396	1
3684	Zebra finch	LINE/CR1	CR1AVI	NC_011477:7587113-7587256	144	1
3685	Zebra finch	LINE/CR1	CR1-YB2_Pass	NW_002200512:7413-7755	343	1
3686	Zebra finch	LINE/CR1	CR1-YB2_Pass	NW_002200512:7760-7882	123	1
3687	Zebra finch	LINE/CR1	CR1-YB2_Pass	NW_002200512:14688-14946	259	1
3689	Zebra finch	LINE/CR1	CR1-L1_Tgu	NC_011488:3168543-3168788	246	1
3692	Zebra finch	LINE/CR1	CR1-J3_Pass	NW_002222995:1997-2304	308	1
3693	Zebra finch	LINE/CR1	CR1-Y2_Aves	NW_002222995:2457-2947	491	1
3694	Zebra finch	LINE/CR1	CR1AVI	NW_002202533:1-112	112	1
3695	Zebra finch	LINE/CR1	CR1AVI	NW_002221135:3153-3373	221	1
3696	Zebra finch	LINE/CR1	CR1-X1_Pass	NC_011493:20482879-20483735	857	0.117853
3698	Zebra finch	LINE/CR1	CR1-J3_Pass	NW_002213011:7108-7277	170	1
3699	Zebra finch	LINE/CR1	CR1-Y1_Aves	NW_002232905:27-830	804	1
3700	Zebra finch	LINE/CR1	CR1-Y2_Aves	NW_002232905:914-1087	174	1
3704	Zebra finch	LINE/CR1	CR1AVI	NW_002216972:1127-1392	266	1
3705	Zebra finch	LINE/CR1	CR1-Y1_Aves	NC_011462:107365206-107365903	698	1
3706	Zebra finch	LINE/CR1	CR1-Y2_Aves	NW_002216607:9188-9457	270	1
3707	Zebra finch	LINE/CR1	CR1-J2_Pass	NW_002217385:1535-1572	38	1
3708	Zebra finch	LINE/CR1	CR1-J2_Pass	NW_002217385:1578-1724	147	1
3709	Zebra finch	LINE/CR1	CR1-J2_Pass	NW_002217385:1759-1877	119	1
3710	Zebra finch	LINE/CR1	CR1AVI	NW_002233036:97-356	260	1
3715	Zebra finch	LINE/CR1	CR1-J2_Pass	NC_011486:584920-585101	182	1
3717	Zebra finch	LINE/CR1	CR1-J2_Pass	NW_002217347:383-689	307	1
3718	Zebra finch	LINE/CR1	CR1-X1_Pass	NW_002217347:685-858	174	1
3720	Zebra finch	LINE/CR1	CR1-J1_Pass	NW_002217347:1494-1864	371	1
3721	Zebra finch	LINE/CR1	CR1-L2_Tgu	NW_002198997:3177558-3177971	414	1
3723	Zebra finch	LINE/CR1	CR1-J2_Pass	NW_002225752:1488-1541	54	1
3725	Zebra finch	LINE/CR1	CR1AVI	NC_011485:2933205-2933424	220	1
3726	Zebra finch	LINE/CR1	CR1-X1_Pass	NW_002225137:920-1090	171	1
3727	Zebra finch	LINE/CR1	CR1-J1_Pass	NW_002229329:1-57	57	1
3728	Zebra finch	LINE/CR1	CR1-Y1_Aves	NW_002229329:418-542	125	1
3729	Zebra finch	LINE/CR1	CR1AVI	NW_002229329:1274-1418	145	1
3735	Zebra finch	LINE/CR1	CR1-J1_Pass	NW_002220756:5495-6354	860	1
3736	Zebra finch	LINE/CR1	CR1AVI	NW_002218999:869-1022	154	1
3738	Zebra finch	LINE/CR1	CR1-Y_Pass	NC_011490:1283014-1283058	45	1
3739	Zebra finch	LINE/CR1	CR1AVI	NW_002200671:4565-4697	133	1
3740	Zebra finch	LINE/CR1	CR1-J1_Pass	NC_011487:990279-990552	274	0.383212
3741	Zebra finch	LINE/CR1	CR1-X1_Pass	NC_011470:11480440-11481010	571	0.287215
3744	Zebra finch	LINE/CR1	CR1-J3_Pass	NW_002221781:1560-1888	329	1
3745	Zebra finch	LINE/CR1	CR1-J3_Pass	NW_002221781:2604-2787	184	1
3748	Zebra finch	LINE/CR1	CR1-Y2_Aves	NW_002226879:1136-1708	573	1
3749	Zebra finch	LINE/CR1	CR1-X1_Pass	NW_002206061:115-206	92	1
3751	Zebra finch	LINE/CR1	CR1-Y2_Aves	NW_002206061:1687-1977	291	1
3752	Zebra finch	LINE/CR1	CR1-I_Tgu	NC_011465:2411546-2411660	115	1
3753	Zebra finch	LINE/CR1	CR1-8_Crp	NC_011465:2413381-2413612	232	1
3756	Zebra finch	LINE/CR1	CR1-J1_Pass	NC_011465:144694377-144694539	163	0.539877
3761	Zebra finch	LINE/CR1	CR1AVI	NW_002203400:1383-1509	127	1
3763	Zebra finch	LINE/CR1	CR1-YB2_Pass	NC_011467:14928265-14928375	111	0.0540541
3768	Zebra finch	LINE/CR1	CR1-J2_Pass	NC_011493:21712298-21712759	462	1
3769	Zebra finch	LINE/CR1	CR1-Y2_Aves	NW_002229230:332-597	266	1
3770	Zebra finch	LINE/CR1	CR1-X1_Pass	NW_002219079:2133-2863	731	1
3772	Zebra finch	LINE/CR1	CR1AVI	NC_011479:13368201-13368375	175	1
3775	Zebra finch	LINE/CR1	CR1-J2_Pass	NC_011469:31941775-31942942	1168	1
3783	Zebra finch	LINE/CR1	CR1-K1_Tgu	NC_011481:8737273-8737583	311	1
[truncated: 387,937+ more rows]
