# Supplementary material for: Widespread false gene gains caused by duplication errors in genome assemblies
Source: Genome Biol. 2022 Sep 27;23:205. doi: 10.1186/s13059-022-02764-1 (PMC9516828; doi:10.1186/s13059-022-02764-1)
Supplement: Supplementary file 6 — Additional File 6: Table S5. Gene ontology enrichment analysis for the false gene gains, false chimeric gains and false exon gains in previous assemblies. [file 13059_2022_2764_MOESM6_ESM.xlsx]

## Sheet: Sheet1
Table S5. Gene ontology enrichment analysis for the false gene gains, false chimeric gains and false exon gains in previous assemblies. Adjusted p value was calculated by g:SCS threshold method in g:Profiler.
Data No.	Species	Source	Term name	Term ID	Adjusted p value	Term size	Query size	Intersection size	Intersections
1	Zebra finch	GO:BP	cellular component organization or biogenesis	GO:0071840	1.50819e-11	6880	1125	551	CHAF1B,DSCAM,ABCG1,TRAPPC10,BCOR,DMD,POLA1,EIF2S3,MAP7D2,SH3KBP1,RBBP7,ZRSR2,TUBGCP3,CUL4A,GCC2,NCK2,TGFBRAP1,ERCC5,FARP1,NUFIP1,RGCC,TDRD3,MYCBP2,DYNC2H1,CEP57,FAT3,CTSC,FOXM1,NOP2,NCAPD2,KPNA1,SPAG17,ATP6V1A,SPICE1,SCAF4,MRPL48,TIMMDC1,ROBO1,CHODL,MRPL39,WNT11,ARAP1,CCT8,USP16,ALCAM,TBC1D23,LRGUK,PODXL,SEMA3D,HGF,SEMA3C,MAGI2,DNAJC2,SLC26A5,RELN,LAMB1,POT1,ANO6,ARID2,MDM1,SYT1,PAWR,NTN4,ANO4,WB…
2	Zebra finch	GO:BP	cellular component organization	GO:0016043	3.64528e-11	6661	1125	535	CHAF1B,DSCAM,ABCG1,TRAPPC10,BCOR,DMD,POLA1,EIF2S3,MAP7D2,SH3KBP1,RBBP7,ZRSR2,TUBGCP3,CUL4A,GCC2,NCK2,TGFBRAP1,ERCC5,FARP1,NUFIP1,RGCC,TDRD3,MYCBP2,DYNC2H1,CEP57,FAT3,CTSC,FOXM1,NOP2,NCAPD2,KPNA1,SPAG17,ATP6V1A,SPICE1,SCAF4,MRPL48,TIMMDC1,ROBO1,CHODL,MRPL39,WNT11,ARAP1,CCT8,USP16,ALCAM,TBC1D23,LRGUK,PODXL,SEMA3D,HGF,SEMA3C,MAGI2,DNAJC2,SLC26A5,RELN,LAMB1,POT1,ANO6,ARID2,MDM1,SYT1,PAWR,NTN4,ANO4,SR…
3	Zebra finch	GO:MF	ATP binding	GO:0005524	1.88926e-10	1500	1144	162	ABCG1,SIK1,FLT3,ATP7B,DYNC2H1,WARS2,ATP6V1A,HSPA13,CCT8,LRGUK,SEPHS1,TRMU,CERK,APAF1,MYH9,YARS2,RRM1,OBSCN,PRKAG2,ACTR3B,KIF5B,PEX1,ASNS,WRNIP1,TOP2B,PIK3R4,ATP2C1,MYO10,YES1,ROCK1,PRKDC,ATAD2,NRBP2,IARS2,PKDCC,TTL,QRSL1,BMP2K,ALPK1,ABCG2,UBE2D3,PDGFRA,TXK,N4BP2,FGFR3,NAT10,ITPKA,EIF2AK4,MLH3,TTLL5,DDX24,WARS,DYNC1H1,MTHFD1,PRKCH,FANCM,HK1,CHUK,BMPR1A,MAT1A,RET,NOLC1,ERCC6,ABCC2,CNNM2,SMC3,HSPA12…
4	Zebra finch	GO:MF	adenyl ribonucleotide binding	GO:0032559	1.55802e-09	1564	1144	164	ABCG1,SIK1,FLT3,ATP7B,DYNC2H1,WARS2,ATP6V1A,HSPA13,CCT8,LRGUK,SEPHS1,TRMU,CERK,APAF1,MYH9,YARS2,RRM1,OBSCN,PRKAG2,ACTR3B,KIF5B,PEX1,ASNS,WRNIP1,TOP2B,PIK3R4,ATP2C1,MYO10,YES1,ROCK1,PRKDC,ATAD2,NRBP2,IARS2,PKDCC,TTL,QRSL1,HADHA,BMP2K,ALPK1,ABCG2,UBE2D3,PDGFRA,TXK,N4BP2,FGFR3,NAT10,ITPKA,EIF2AK4,MLH3,TTLL5,DDX24,WARS,DYNC1H1,MTHFD1,PRKCH,FANCM,HK1,CHUK,BMPR1A,MAT1A,RET,NOLC1,ERCC6,ABCC2,CNNM2,SMC3,…
5	Zebra finch	GO:MF	adenyl nucleotide binding	GO:0030554	3.06592e-09	1577	1144	164	ABCG1,SIK1,FLT3,ATP7B,DYNC2H1,WARS2,ATP6V1A,HSPA13,CCT8,LRGUK,SEPHS1,TRMU,CERK,APAF1,MYH9,YARS2,RRM1,OBSCN,PRKAG2,ACTR3B,KIF5B,PEX1,ASNS,WRNIP1,TOP2B,PIK3R4,ATP2C1,MYO10,YES1,ROCK1,PRKDC,ATAD2,NRBP2,IARS2,PKDCC,TTL,QRSL1,HADHA,BMP2K,ALPK1,ABCG2,UBE2D3,PDGFRA,TXK,N4BP2,FGFR3,NAT10,ITPKA,EIF2AK4,MLH3,TTLL5,DDX24,WARS,DYNC1H1,MTHFD1,PRKCH,FANCM,HK1,CHUK,BMPR1A,MAT1A,RET,NOLC1,ERCC6,ABCC2,CNNM2,SMC3,…
6	Zebra finch	GO:MF	anion binding	GO:0043168	3.96256e-09	2413	1144	227	ABCG1,SIK1,EIF2S3,FLT3,TRPC4,ATP7B,DYNC2H1,SESN3,CTSC,ME3,P3H3,WARS2,ATP6V1A,HSPA13,ARAP1,CCT8,LRGUK,SEPHS1,TRMU,CERK,SYT1,APAF1,FOXRED2,MYH9,TXNRD1,YARS2,RRM1,OBSCN,PRKAG2,ACTR3B,PARD3,KIF5B,STEAP4,KRIT1,PEX1,ASNS,WRNIP1,NQO2,SCIN,PLEKHA8,TOP2B,PIK3R4,ATP2C1,MYO10,SDHA,YES1,TYMS,ROCK1,PRKDC,SPAG1,ATAD2,ANXA13,NRBP2,PLEK,IARS2,PKDCC,TTL,QRSL1,HADHA,BMP2K,GSR,ALPK1,PDE5A,ABCG2,UBE2D3,ETNPPL,PDGFRA…
7	Zebra finch	GO:MF	protein binding	GO:0005515	9.88867e-08	14767	1144	985	CHAF1B,TTC3,DSCAM,TMPRSS2,PRDM15,ABCG1,UBASH3A,SIK1,TRAPPC10,MED14,BCOR,DMD,POLA1,EIF2S3,SH3KBP1,PHKA2,PPEF1,RBBP7,ZRSR2,TUBGCP3,MCF2L,CUL4A,ATP4B,GCC2,NCK2,TGFBRAP1,IL18R1,NPAS2,HERC2,ERCC5,FARP1,DNAJC3,ZMYM2,IL17D,USP12,LNX2,FLT3,SLC7A1,NBEA,TRPC4,COG6,ATP7B,PHF11,LRCH1,NUFIP1,RGCC,TDRD3,COMMD6,MYCBP2,KDELC2,DYNC2H1,PGR,CEP57,SESN3,MED17,CTSC,TCAF2,FOXM1,CASP2,CLCN1,USP5,NOP2,NCAPD2,KPNA1,GDAP2…
8	Zebra finch	GO:BP	localization	GO:0051179	1.08773e-07	6938	1125	535	TMPRSS2,ABCG1,SIK1,TRAPPC10,DMD,EIF2S3,SH3KBP1,ATP4B,GCC2,NCK2,TGFBRAP1,SLC9A4,HERC2,RGN,DNAJC3,SLC7A1,NBEA,TRPC4,COG6,SLC25A15,ATP7B,LRCH1,RGCC,MYCBP2,DYNC2H1,CEP57,SLC36A4,FAT3,CTSC,TCAF2,CLCN1,KPNA1,SPAG17,ATP6V1A,SPICE1,CD200R1,PROS1,GJA8,ROBO1,WNT11,ARAP1,CCT8,TBC1D23,PODXL,UPF2,SEC61A2,SEMA3D,HGF,SEMA3C,MAGI2,SLC26A5,RELN,RINT1,SLC26A3,LAMB1,POT1,FAM3C,ANO6,ARID2,SYT1,NTN4,SLC25A3,APAF1,ANO…
9	Zebra finch	GO:MF	nucleotide binding	GO:0000166	1.4536e-07	2176	1144	203	ABCG1,SIK1,POLA1,EIF2S3,FLT3,ATP7B,DYNC2H1,ME3,WARS2,ATP6V1A,HSPA13,MRPL39,CCT8,LRGUK,SEPHS1,TRMU,CERK,APAF1,FOXRED2,MYH9,TXNRD1,YARS2,RRM1,OBSCN,PRKAG2,ACTR3B,KIF5B,STEAP4,PEX1,ASNS,BLVRA,WRNIP1,NQO2,TOP2B,PIK3R4,ATP2C1,MYO10,SDHA,YES1,ROCK1,PRKDC,SPAG1,ATAD2,NRBP2,IARS2,PKDCC,TTL,QRSL1,HADHA,BMP2K,GSR,ALPK1,PDE5A,NUDT6,ABCG2,UBE2D3,PDGFRA,TXK,GUF1,N4BP2,FGFR3,CTBP1,AIFM1,NAT10,RHOV,ITPKA,EIF2AK…
10	Zebra finch	GO:MF	nucleoside phosphate binding	GO:1901265	1.51285e-07	2177	1144	203	ABCG1,SIK1,POLA1,EIF2S3,FLT3,ATP7B,DYNC2H1,ME3,WARS2,ATP6V1A,HSPA13,MRPL39,CCT8,LRGUK,SEPHS1,TRMU,CERK,APAF1,FOXRED2,MYH9,TXNRD1,YARS2,RRM1,OBSCN,PRKAG2,ACTR3B,KIF5B,STEAP4,PEX1,ASNS,BLVRA,WRNIP1,NQO2,TOP2B,PIK3R4,ATP2C1,MYO10,SDHA,YES1,ROCK1,PRKDC,SPAG1,ATAD2,NRBP2,IARS2,PKDCC,TTL,QRSL1,HADHA,BMP2K,GSR,ALPK1,PDE5A,NUDT6,ABCG2,UBE2D3,PDGFRA,TXK,GUF1,N4BP2,FGFR3,CTBP1,AIFM1,NAT10,RHOV,ITPKA,EIF2AK…
11	Zebra finch	GO:MF	small molecule binding	GO:0036094	1.00227e-06	2516	1144	224	ABCG1,SIK1,POLA1,EIF2S3,FLT3,TRPC4,ATP7B,DYNC2H1,ME3,P3H3,WARS2,ATP6V1A,HSPA13,MRPL39,CCT8,LRGUK,SEPHS1,TRMU,CERK,APAF1,FOXRED2,MYH9,POLR3B,TXNRD1,YARS2,RRM1,OBSCN,PRKAG2,ACTR3B,KIF5B,STEAP4,PEX1,ASNS,BLVRA,WRNIP1,NQO2,TOP2B,PIK3R4,ATP2C1,MYO10,SDHA,YES1,TYMS,ROCK1,PRKDC,SPAG1,ATAD2,NRBP2,IARS2,PKDCC,TTL,QRSL1,COLEC11,HADHA,BMP2K,GSR,ALPK1,PDE5A,NUDT6,ABCG2,UBE2D3,ETNPPL,PDGFRA,TXK,GUF1,N4BP2,PRO…
12	Zebra finch	GO:MF	purine ribonucleoside triphosphate binding	GO:0035639	2.93051e-06	1846	1144	173	ABCG1,SIK1,EIF2S3,FLT3,ATP7B,DYNC2H1,WARS2,ATP6V1A,HSPA13,CCT8,LRGUK,SEPHS1,TRMU,CERK,APAF1,MYH9,YARS2,RRM1,OBSCN,PRKAG2,ACTR3B,KIF5B,PEX1,ASNS,WRNIP1,TOP2B,PIK3R4,ATP2C1,MYO10,YES1,ROCK1,PRKDC,SPAG1,ATAD2,NRBP2,IARS2,PKDCC,TTL,QRSL1,BMP2K,ALPK1,ABCG2,UBE2D3,PDGFRA,TXK,GUF1,N4BP2,FGFR3,NAT10,RHOV,ITPKA,EIF2AK4,MLH3,TTLL5,DDX24,WARS,DYNC1H1,MTHFD1,PRKCH,NIN,FANCM,HK1,CHUK,BMPR1A,MAT1A,RET,NOLC1,ER…
13	Zebra finch	GO:BP	cell projection organization	GO:0030030	4.25187e-06	1636	1125	161	DSCAM,DMD,SH3KBP1,NCK2,FARP1,MYCBP2,DYNC2H1,CEP57,FAT3,SPAG17,ROBO1,CHODL,ARAP1,ALCAM,TBC1D23,LRGUK,PODXL,SEMA3D,HGF,SEMA3C,MAGI2,RELN,LAMB1,ANO6,SYT1,NTN4,PICK1,LGALS1,MYH9,FGD4,ATXN10,ITSN1,PARD3,ITGB1,KIF5B,AKAP9,SCIN,TOP2B,NPHP3,MYO10,PTPRM,ROCK1,CDH2,PREX2,SPAG1,ENPP2,SCRIB,WDPCP,PLEK,TTL,BBS7,PKD2,SPP1,PCM1,CD38,CC2D2A,HTT,DOK1,MCF2,SLC9A6,CUL4B,USH1C,INS,TTC17,LRP4,RHOV,ITPKA,SPTBN5,EIF2AK…
14	Zebra finch	GO:MF	catalytic activity	GO:0003824	5.01783e-06	5682	1144	435	TTC3,TMPRSS2,PRDM15,SIK1,BCOR,DMD,POLA1,EIF2S3,SH3KBP1,PHKA2,PPEF1,CUL4A,IL18R1,MGAT4A,HERC2,RGN,ERCC5,TEX30,USP12,FLT3,MYCBP2,KDELC2,DYNC2H1,SESN3,CTSC,ME3,CASP2,USP5,P3H3,NOP2,WARS2,ATP6V1A,ACP6,USP25,USP16,LTN1,LRGUK,SEPHS1,HGF,MAGI2,RELN,TRMU,CERK,PPM1H,TPH2,HAL,ADSL,PDXP,MFNG,FOXRED2,MYH9,PRDM4,POLR3B,ALDH1L2,TXNRD1,STAB2,GNPTAB,YARS2,RRM1,OBSCN,PRKAG2,PITRM1,EPC1,KIF5B,ADAM22,STEAP4,ASNS,BL…
15	Zebra finch	GO:BP	cell morphogenesis	GO:0000902	5.14741e-06	1045	1125	114	DSCAM,DMD,SH3KBP1,FARP1,MYCBP2,FAT3,ROBO1,CHODL,ARAP1,ALCAM,SEMA3D,HGF,SEMA3C,SLC26A5,RELN,LAMB1,SYT1,NTN4,MYH9,FGD4,PARD3,ITGB1,KIF5B,CDH20,TOP2B,MYO10,PTPRM,ROCK1,CDH2,PRKDC,PREX2,ENPP2,HAS2,COL22A1,SCRIB,WDPCP,TTL,AP1AR,SPP1,SH3D19,FAT1,WDR1,DOK1,MCF2,SLC9A6,LRP4,ITPKA,SPTBN5,EIF2AK4,CCDC88C,FERMT2,NIN,MYPN,ADAM8,ANK3,RET,ZSWIM8,KNDC1,DNMBP,ALS2,HECW2,ITGAV,DIP2A,NCKAP1,KIF5C,PRPF40A,LAMC1,CRB…
16	Zebra finch	GO:BP	cellular localization	GO:0051641	6.36229e-06	3519	1125	297	ABCG1,TRAPPC10,DMD,GCC2,TGFBRAP1,HERC2,DNAJC3,COG6,ATP7B,DYNC2H1,CEP57,CTSC,TCAF2,KPNA1,SPICE1,PROS1,WNT11,CCT8,TBC1D23,UPF2,SEC61A2,HGF,MAGI2,RELN,RINT1,POT1,FAM3C,ANO6,SYT1,APAF1,POLDIP3,SREBF2,PICK1,CARD10,MYH9,APPL2,GNPTAB,IPO8,PKP2,CACNA1C,ITSN1,OBSCN,SEC22C,ADCYAP1R1,PRKAG2,ESYT2,PITRM1,PARD3,ITGB1,KIF5B,ADAM22,STEAP4,AKAP9,PEX1,CALCR,SERPINB6,SERPINB1,SCIN,PLEKHA8,ANKRD28,PIK3R4,ATP2C1,FYC…
17	Zebra finch	GO:BP	establishment of localization	GO:0051234	6.77899e-06	5364	1125	422	TMPRSS2,ABCG1,SIK1,TRAPPC10,DMD,EIF2S3,SH3KBP1,ATP4B,GCC2,TGFBRAP1,SLC9A4,HERC2,RGN,DNAJC3,SLC7A1,TRPC4,COG6,SLC25A15,ATP7B,RGCC,DYNC2H1,SLC36A4,CTSC,TCAF2,CLCN1,KPNA1,SPAG17,ATP6V1A,SPICE1,PROS1,GJA8,CCT8,TBC1D23,UPF2,SEC61A2,HGF,MAGI2,SLC26A5,RELN,RINT1,SLC26A3,POT1,FAM3C,ANO6,SYT1,SLC25A3,APAF1,ANO4,POLDIP3,SREBF2,PICK1,SH3BP1,MYH9,APPL2,STAB2,GNPTAB,IPO8,DENND5B,PKP2,SLCO1A2,REP15,CACNA1C,CAC…
18	Zebra finch	GO:BP	plasma membrane bounded cell projection organization	GO:0120036	7.24843e-06	1596	1125	157	DSCAM,DMD,SH3KBP1,NCK2,FARP1,MYCBP2,DYNC2H1,CEP57,FAT3,SPAG17,ROBO1,CHODL,ARAP1,ALCAM,TBC1D23,LRGUK,PODXL,SEMA3D,HGF,SEMA3C,MAGI2,RELN,LAMB1,ANO6,SYT1,NTN4,PICK1,LGALS1,MYH9,FGD4,ATXN10,ITSN1,PARD3,ITGB1,KIF5B,AKAP9,TOP2B,NPHP3,MYO10,PTPRM,ROCK1,CDH2,PREX2,SPAG1,ENPP2,SCRIB,WDPCP,PLEK,TTL,BBS7,PKD2,SPP1,PCM1,CD38,CC2D2A,HTT,DOK1,MCF2,SLC9A6,CUL4B,USH1C,INS,TTC17,LRP4,ITPKA,SPTBN5,EIF2AK4,IFT43,LG…
19	Zebra finch	GO:MF	purine ribonucleotide binding	GO:0032555	9.52918e-06	1917	1144	176	ABCG1,SIK1,EIF2S3,FLT3,ATP7B,DYNC2H1,WARS2,ATP6V1A,HSPA13,CCT8,LRGUK,SEPHS1,TRMU,CERK,APAF1,MYH9,YARS2,RRM1,OBSCN,PRKAG2,ACTR3B,KIF5B,PEX1,ASNS,WRNIP1,TOP2B,PIK3R4,ATP2C1,MYO10,YES1,ROCK1,PRKDC,SPAG1,ATAD2,NRBP2,IARS2,PKDCC,TTL,QRSL1,HADHA,BMP2K,ALPK1,PDE5A,ABCG2,UBE2D3,PDGFRA,TXK,GUF1,N4BP2,FGFR3,NAT10,RHOV,ITPKA,EIF2AK4,MLH3,TTLL5,DDX24,WARS,DYNC1H1,MTHFD1,PRKCH,NIN,FANCM,HK1,CHUK,BMPR1A,MAT1A,…
20	Zebra finch	GO:MF	purine nucleotide binding	GO:0017076	1.00404e-05	1932	1144	177	ABCG1,SIK1,POLA1,EIF2S3,FLT3,ATP7B,DYNC2H1,WARS2,ATP6V1A,HSPA13,CCT8,LRGUK,SEPHS1,TRMU,CERK,APAF1,MYH9,YARS2,RRM1,OBSCN,PRKAG2,ACTR3B,KIF5B,PEX1,ASNS,WRNIP1,TOP2B,PIK3R4,ATP2C1,MYO10,YES1,ROCK1,PRKDC,SPAG1,ATAD2,NRBP2,IARS2,PKDCC,TTL,QRSL1,HADHA,BMP2K,ALPK1,PDE5A,ABCG2,UBE2D3,PDGFRA,TXK,GUF1,N4BP2,FGFR3,NAT10,RHOV,ITPKA,EIF2AK4,MLH3,TTLL5,DDX24,WARS,DYNC1H1,MTHFD1,PRKCH,NIN,FANCM,HK1,CHUK,BMPR1A,…
21	Zebra finch	GO:MF	ribonucleotide binding	GO:0032553	1.79489e-05	1934	1144	176	ABCG1,SIK1,EIF2S3,FLT3,ATP7B,DYNC2H1,WARS2,ATP6V1A,HSPA13,CCT8,LRGUK,SEPHS1,TRMU,CERK,APAF1,MYH9,YARS2,RRM1,OBSCN,PRKAG2,ACTR3B,KIF5B,PEX1,ASNS,WRNIP1,TOP2B,PIK3R4,ATP2C1,MYO10,YES1,ROCK1,PRKDC,SPAG1,ATAD2,NRBP2,IARS2,PKDCC,TTL,QRSL1,HADHA,BMP2K,ALPK1,PDE5A,ABCG2,UBE2D3,PDGFRA,TXK,GUF1,N4BP2,FGFR3,NAT10,RHOV,ITPKA,EIF2AK4,MLH3,TTLL5,DDX24,WARS,DYNC1H1,MTHFD1,PRKCH,NIN,FANCM,HK1,CHUK,BMPR1A,MAT1A,…
22	Zebra finch	GO:BP	organelle organization	GO:0006996	1.83312e-05	4136	1125	337	CHAF1B,ABCG1,TRAPPC10,BCOR,DMD,POLA1,MAP7D2,SH3KBP1,RBBP7,TUBGCP3,CUL4A,GCC2,NCK2,TGFBRAP1,FARP1,RGCC,TDRD3,MYCBP2,DYNC2H1,CEP57,CTSC,NOP2,NCAPD2,SPAG17,ATP6V1A,SPICE1,TIMMDC1,WNT11,ARAP1,CCT8,USP16,LRGUK,HGF,DNAJC2,RELN,POT1,ARID2,MDM1,SYT1,PAWR,SREBF2,CBX7,PICK1,PDXP,SH3BP1,MYH9,PRDM4,GNPTAB,FGD4,PKP2,ATXN10,OBSCN,PAXIP1,ESYT2,PITRM1,PARD3,ITGB1,EPC1,KIF5B,AKAP9,PEX1,SDHAF3,RPA3,WRNIP1,PHF14,SC…
23	Zebra finch	GO:MF	carbohydrate derivative binding	GO:0097367	3.17873e-05	2282	1144	200	ABCG1,SIK1,EIF2S3,FLT3,ATP7B,DYNC2H1,WARS2,ATP6V1A,CD200R1,EVA1C,HSPA13,CCT8,LRGUK,SEPHS1,TRMU,CERK,APAF1,MYH9,POLR3B,STAB2,YARS2,RRM1,OBSCN,PRKAG2,ACTR3B,KIF5B,PEX1,ASNS,WRNIP1,PLEKHA8,TOP2B,PIK3R4,ATP2C1,GLB1,CLEC3B,MYO10,MPPE1,YES1,ROCK1,PRKDC,SPAG1,RSPO2,ATAD2,NRBP2,IARS2,PKDCC,TTL,QRSL1,HADHA,BMP2K,ALPK1,PDE5A,ABCG2,UBE2D3,PDGFRA,TXK,GUF1,N4BP2,FGFBP1,LRPAP1,FGFR3,NAT10,LYVE1,RHOV,ITPKA,EIF2…
24	Zebra finch	GO:MF	ATPase	GO:0016887	8.32479e-05	553	1144	66	ABCG1,ATP4B,ATP7B,DYNC2H1,ATP6V1A,HSPA13,CCT8,SLC26A5,SLC26A3,MYH9,KIF5B,PEX1,WRNIP1,TOP2B,ATP2C1,MYO10,RALBP1,ATP6V1H,ATP6V1C1,ATAD2,ZGRF1,ABCG2,MLH3,DDX24,DYNC1H1,FANCM,ERCC6,ABCC2,SMC3,ERCC3,PIKFYVE,HSPD1,MYO1B,DDX18,MCM6,KIF5C,DHX9,ABCD3,PIF1,ABCC5,RFC4,SMC4,MYO5A,DNAH12,SLC26A6,NUBP2,MYO15A,DNAH10,DDX55,ABCB9,EP400,ABCA5,BPTF,RECQL5,RAD51D,MYO1C,CHD5,ATP6V1B2,ABCG4,ATP2B4,MSH3,AK6,RAD17,SNRN…
25	Zebra finch	GO:BP	transport	GO:0006810	9.75696e-05	5214	1125	405	TMPRSS2,ABCG1,SIK1,TRAPPC10,DMD,EIF2S3,SH3KBP1,ATP4B,GCC2,TGFBRAP1,SLC9A4,HERC2,RGN,DNAJC3,SLC7A1,TRPC4,COG6,SLC25A15,ATP7B,RGCC,DYNC2H1,SLC36A4,CTSC,TCAF2,CLCN1,KPNA1,SPAG17,ATP6V1A,PROS1,GJA8,CCT8,TBC1D23,UPF2,SEC61A2,HGF,MAGI2,SLC26A5,RELN,RINT1,SLC26A3,FAM3C,ANO6,SYT1,SLC25A3,APAF1,ANO4,POLDIP3,SREBF2,PICK1,SH3BP1,MYH9,APPL2,STAB2,GNPTAB,IPO8,DENND5B,PKP2,SLCO1A2,REP15,CACNA1C,CACNA2D4,ITSN1,…
26	Zebra finch	GO:MF	enzyme regulator activity	GO:0030234	0.000118874	911	1144	95	MCF2L,ATP4B,HERC2,RGN,FARP1,ARHGAP20,MYCBP2,CTSC,PROS1,WNT11,ARAP1,APAF1,SH3BP1,CYTH4,RIC8B,DENND5B,FGD4,ITSN1,OBSCN,KRIT1,SERPINB6,SERPINB1,RALBP1,ROCK1,ATP6V1H,PREX2,DENND3,RAB3GAP2,PPP2R5D,BMP2K,TBC1D9,TBC1D19,RGS12,MCF2,SPINT1,CAPN3,ARHGAP11A,RASGRP1,SEC23A,CCDC88C,SERPINA10,PPP2R5E,LGALS3,STYX,SOS2,SPOCK2,KNDC1,DNMBP,TANK,RAPGEF4,DNAJC10,ALS2,MGAT5,UCHL5,DOCK7,DEPDC1,ARHGEF4,RASA2,PCOLCE2,PD…
27	Zebra finch	GO:BP	organelle localization	GO:0051640	0.000289588	657	1125	76	TRAPPC10,DMD,CEP57,CTSC,SPICE1,TBC1D23,SYT1,MYH9,ESYT2,PARD3,ITGB1,KIF5B,AKAP9,PEX1,ANKRD28,FYCO1,CDH2,FAM91A1,SCRIB,PLEK,TTL,AP1AR,BBS7,PCM1,CC2D2A,HTT,EXOC6B,INCENP,SNAP23,RASGRP1,SEC23A,DYNC1H1,HIF1A,ATG14,DLGAP5,SEC23IP,WDR11,MLPH,MYO1B,ACTR3,KIF5C,DOCK7,MFN1,NMD3,AP3B2,MYO5A,SPG11,FHOD1,CEP89,COL7A1,BOD1,SEC24A,SPDL1,FBXW11,MYO15A,SNAP29,CDK5RAP2,GOLGA2,DNM1,CHMP6,NUP88,MYO1C,UBB,CEP250,PLEK…
28	Zebra finch	GO:BP	macromolecule localization	GO:0033036	0.000301863	3148	1125	262	ABCG1,DMD,GCC2,TGFBRAP1,HERC2,NBEA,COG6,MYCBP2,DYNC2H1,TCAF2,KPNA1,ATP6V1A,WNT11,CCT8,UPF2,SEC61A2,MAGI2,RELN,RINT1,POT1,ANO6,ANO4,POLDIP3,SREBF2,PICK1,CARD10,MYH9,APPL2,GNPTAB,IPO8,DENND5B,PKP2,SLCO1A2,REP15,CACNA1C,ITSN1,OBSCN,SEC22C,PRKAG2,ESYT2,PITRM1,PARD3,ITGB1,KIF5B,ADAM22,PEX1,SCIN,PLEKHA8,PIK3R4,ATP2C1,NUP153,GPLD1,TERT,CIDEA,ROCK1,CDH2,ATP6V1H,CCNE2,VPS13B,ATP6V1C1,ENY2,SLC30A8,ANXA13,F…
29	Zebra finch	GO:BP	protein localization	GO:0008104	0.000359052	2670	1125	228	ABCG1,DMD,GCC2,TGFBRAP1,HERC2,NBEA,COG6,MYCBP2,DYNC2H1,TCAF2,KPNA1,ATP6V1A,WNT11,CCT8,SEC61A2,MAGI2,RELN,RINT1,POT1,SREBF2,PICK1,CARD10,MYH9,APPL2,GNPTAB,IPO8,PKP2,REP15,CACNA1C,ITSN1,OBSCN,SEC22C,PITRM1,PARD3,ITGB1,KIF5B,ADAM22,PEX1,SCIN,PLEKHA8,PIK3R4,ATP2C1,NUP153,GPLD1,TERT,ROCK1,CDH2,ATP6V1H,CCNE2,VPS13B,ATP6V1C1,ENY2,SLC30A8,ANXA13,FAM91A1,PTP4A3,SCRIB,WDPCP,PLEK,RAB3GAP2,PKDCC,OTOF,AP1AR,A…
30	Zebra finch	GO:MF	protein serine/threonine kinase activity	GO:0004674	0.00041455	438	1144	54	SIK1,PHKA2,OBSCN,PRKAG2,PIK3R4,ROCK1,PRKDC,NRBP2,BMP2K,ALPK1,PHKA1,ITPKA,EIF2AK4,CCNK,PRKCH,CHUK,BMPR1A,PIKFYVE,ACVR2A,ACVR1,PKN2,PRKACB,MAP3K13,PIK3CA,TNIK,ALPK3,MAPK6,TRPM7,AKAP13,NEK4,STK32A,CLK4,ADRBK2,KSR2,ERN1,CAMKK1,PHKG1,ULK2,RPS6KB1,TOP1,STK4,CSNK2A1,AURKA,MTOR,PINK1,STK40,ANKK1,SIK2,PIM1,CAMK1G,MAPK13,MAP3K3,GAK,DMPK
31	Zebra finch	GO:MF	protein-containing complex binding	GO:0044877	0.0004574	1304	1144	123	DMD,NCK2,ERCC5,FLT3,LTN1,SEC61A2,HGF,DNAJC2,SLC26A5,LAMB1,SLC25A3,POLDIP3,PICK1,MYH9,APPL2,STAB2,PKP2,ACTR3B,ITGB1,MLLT10,ADAM22,PEX1,SCIN,ITGB8,RARB,MYO10,CDH17,COL14A1,CIR1,OTOF,HADHA,BMP2K,AP1AR,ANK2,SPP1,IBSP,NPNT,PDGFRA,GUF1,WDR1,LETM1,PTCD3,USH1C,INS,SPTBN5,THBS1,LGALS3,FERMT2,CHUK,ANK3,ANXA7,NOLC1,ERCC6,SMC3,HSPD1,MYO1B,ITGAV,CPS1,ACTR3,ACVR2A,NEB,ACVR1,DHX9,UCHL5,ZNHIT6,C8B,MAP3K13,PCOLCE…
32	Zebra finch	GO:MF	ion binding	GO:0043167	0.000457701	6056	1144	446	TTC3,PRDM15,ABCG1,SIK1,DMD,POLA1,EIF2S3,PPEF1,ZRSR2,NPAS2,MGAT4A,HERC2,RGN,ERCC5,ZMYM2,USP12,LNX2,FLT3,TRPC4,ATP7B,PHF11,NUFIP1,MYCBP2,DYNC2H1,PGR,SESN3,FAT3,CTSC,ME3,USP5,P3H3,WARS2,ATP6V1A,PROS1,HSPA13,ARAP1,CCT8,USP16,LTN1,ZBTB11,LRGUK,SEPHS1,RELN,TRMU,CERK,ZNF277,ANO6,ARID2,TPH2,SYT1,APAF1,PICK1,PDXP,MFNG,FOXRED2,MYH9,PRDM4,POLR3B,TXNRD1,STAB2,GNPTAB,FGD4,YARS2,CACNA1C,CACNA2D4,ITSN1,RRM1,STI…
33	Zebra finch	GO:BP	cellular component biogenesis	GO:0044085	0.00063556	3377	1125	276	CHAF1B,DSCAM,TRAPPC10,DMD,EIF2S3,RBBP7,ZRSR2,TUBGCP3,CUL4A,NCK2,ERCC5,FARP1,NUFIP1,RGCC,DYNC2H1,CEP57,CTSC,NOP2,SPAG17,SPICE1,TIMMDC1,WNT11,ARAP1,CCT8,USP16,LRGUK,PODXL,LAMB1,POT1,ANO6,MDM1,SYT1,PAWR,NTN4,WBP11,PICK1,EIF3L,PDXP,SH3BP1,CARD10,APPL2,FGD4,PKP2,ATXN10,RRM1,OBSCN,NOM1,PARD3,ITGB1,STEAP4,AKAP9,COL1A2,SDHAF3,RPA3,CDH20,RPP40,SCIN,MPP6,ANKRD28,NPHP3,PAK1IP1,NUP153,MYO10,TERT,ROCK1,CDH2,P…
34	Zebra finch	GO:BP	cellular component assembly	GO:0022607	0.000977412	3104	1125	256	CHAF1B,DSCAM,TRAPPC10,DMD,EIF2S3,RBBP7,ZRSR2,TUBGCP3,CUL4A,NCK2,ERCC5,FARP1,NUFIP1,RGCC,DYNC2H1,CEP57,CTSC,NOP2,SPAG17,SPICE1,TIMMDC1,WNT11,ARAP1,CCT8,USP16,LRGUK,PODXL,LAMB1,POT1,ANO6,MDM1,SYT1,PAWR,NTN4,PICK1,EIF3L,PDXP,SH3BP1,CARD10,APPL2,FGD4,PKP2,ATXN10,RRM1,OBSCN,PARD3,ITGB1,STEAP4,AKAP9,COL1A2,SDHAF3,RPA3,CDH20,SCIN,MPP6,ANKRD28,NPHP3,NUP153,MYO10,TERT,ROCK1,CDH2,PRKDC,TGS1,CDH17,SPAG1,EIF…
35	Zebra finch	GO:MF	enzyme activator activity	GO:0008047	0.00114129	730	1144	77	MCF2L,ATP4B,HERC2,ERCC5,FARP1,ARHGAP20,RGCC,MYCBP2,CTSC,WNT11,ARAP1,APAF1,SH3BP1,CYTH4,RIC8B,DENND5B,FGD4,ITSN1,OBSCN,PRKAG2,PITRM1,WRNIP1,RALBP1,NSMAF,PREX2,DENND3,RAB3GAP2,PPP2R5D,TBC1D9,TBC1D19,RGS12,MCF2,INCENP,ARHGAP11A,RASGRP1,SEC23A,CCDC88C,CCNK,PPP2R5E,SOS2,ERCC6,KNDC1,DNMBP,TANK,RAPGEF4,DNAJC10,ALS2,DUSP19,DOCK7,DEPDC1,ARHGEF4,RASA2,PCOLCE2,PIK3CA,MYO9A,AKAP13,CTSH,RASGRF1,PSD2,ADAP1,RAN…
36	Zebra finch	GO:MF	transferase activity, transferring phosphorus-containing groups	GO:0016772	0.00121699	947	1144	94	SIK1,POLA1,SH3KBP1,PHKA2,FLT3,LRGUK,SEPHS1,MAGI2,CERK,POLR3B,GNPTAB,OBSCN,PRKAG2,PIGN,PIK3R4,TERT,YES1,ROCK1,PRKDC,CHRAC1,NRBP2,PKDCC,BMP2K,ALPK1,PDGFRA,TXK,N4BP2,POLN,FGFR3,POLR1A,PHKA1,ITPKA,EIF2AK4,CCNK,PRKCH,HK1,CHUK,BMPR1A,RET,POLL,PIKFYVE,ERBB4,ACVR2A,ACVR1,PKN2,PRKACB,AK5,MAP3K13,PIK3CA,TNIK,ALPK3,MAPK6,TRPM7,NTRK3,AKAP13,NEK4,STK32A,CLK4,PANK3,TRRAP,ADRBK2,KSR2,AK8,ERN1,CAMKK1,PHKG1,SHPK,…
37	Zebra finch	GO:MF	active transmembrane transporter activity	GO:0022804	0.00209483	347	1144	44	ABCG1,ATP4B,SLC9A4,ATP7B,SLC36A4,ATP6V1A,SLC26A5,SLC26A3,SLC25A3,SLCO1A2,ATP2C1,RALBP1,TMEM241,ATP6V1H,CDH17,ATP6V1C1,ABCG2,SLC34A2,LETM1,SLC9A6,SLC25A14,SLC16A2,SLC6A5,SLC16A9,ABCC2,SLC18A2,ABCD3,SLC6A9,SLC35D1,SLCO2A1,ABCC5,SLC33A1,SLC26A6,ABCB9,ABCA5,SLC6A4,SLC45A1,SLC23A2,ATP6V1B2,SLC4A5,ABCG4,ATP2B4,SLC35E1,SLC39A14
38	Zebra finch	GO:MF	kinase activity	GO:0016301	0.00215339	793	1144	81	SIK1,SH3KBP1,PHKA2,FLT3,LRGUK,SEPHS1,MAGI2,CERK,OBSCN,PRKAG2,PIK3R4,YES1,ROCK1,PRKDC,NRBP2,PKDCC,BMP2K,ALPK1,PDGFRA,TXK,N4BP2,FGFR3,PHKA1,ITPKA,EIF2AK4,CCNK,PRKCH,HK1,CHUK,BMPR1A,RET,PIKFYVE,ERBB4,ACVR2A,ACVR1,PKN2,PRKACB,AK5,MAP3K13,PIK3CA,TNIK,ALPK3,MAPK6,TRPM7,NTRK3,AKAP13,NEK4,STK32A,CLK4,PANK3,TRRAP,ADRBK2,KSR2,AK8,ERN1,CAMKK1,PHKG1,SHPK,AKAP10,ULK2,TEX14,RPS6KB1,TOP1,STK4,CSNK2A1,AURKA,MTOR…
39	Zebra finch	GO:MF	catalytic activity, acting on a protein	GO:0140096	0.00220526	2336	1144	194	TTC3,TMPRSS2,SIK1,BCOR,PHKA2,PPEF1,CUL4A,MGAT4A,HERC2,USP12,FLT3,MYCBP2,CTSC,CASP2,USP5,P3H3,USP25,USP16,LTN1,HGF,RELN,PPM1H,PDXP,TXNRD1,STAB2,OBSCN,PRKAG2,PITRM1,EPC1,ADAM22,PHF14,SCRN1,PIK3R4,PPP4R1,PTPRM,YES1,ROCK1,ESCO1,PRKDC,GGH,PTP4A3,NRBP2,CAPN8,SMYD2,PKDCC,PPP2R5D,TTL,BMP2K,GSR,ALPK1,PRSS12,SETD7,UBE2D3,CASP6,TNKS,CTSO,ZDHHC2,PDGFRA,TXK,LAP3,HTRA3,FGFR3,KDM3A,RNF24,SMYD5,CUL4B,C1GALT1C1,P…
40	Zebra finch	GO:BP	cell morphogenesis involved in differentiation	GO:0000904	0.00242697	754	1125	81	DSCAM,SH3KBP1,FARP1,MYCBP2,FAT3,ROBO1,CHODL,ALCAM,SEMA3D,SEMA3C,RELN,LAMB1,NTN4,MYH9,PARD3,ITGB1,KIF5B,TOP2B,PTPRM,CDH2,PRKDC,PREX2,HAS2,COL22A1,SCRIB,WDPCP,TTL,AP1AR,SPP1,FAT1,WDR1,DOK1,MCF2,SLC9A6,LRP4,ITPKA,SPTBN5,CCDC88C,FERMT2,NIN,MYPN,ANK3,RET,ZSWIM8,KNDC1,ALS2,HECW2,ITGAV,DIP2A,KIF5C,LAMC1,DOCK7,LHX4,TNR,MAP3K13,PIK3CA,TNIK,NEO1,PRTG,SPG11,PLXNB1,LAMB2,CNTN4,GRXCR2,PTPN11,BAIAP2,CRK,ULK2,L…
41	Zebra finch	GO:BP	neuron projection morphogenesis	GO:0048812	0.00259076	670	1125	74	DSCAM,DMD,SH3KBP1,FARP1,MYCBP2,ROBO1,CHODL,ALCAM,SEMA3D,SEMA3C,RELN,SYT1,NTN4,PARD3,ITGB1,KIF5B,TOP2B,PTPRM,ROCK1,CDH2,PREX2,TTL,SPP1,DOK1,MCF2,SLC9A6,LRP4,ITPKA,SPTBN5,EIF2AK4,NIN,MYPN,ANK3,RET,ZSWIM8,KNDC1,ALS2,HECW2,DIP2A,NCKAP1,KIF5C,DOCK7,LHX4,TNR,MAP3K13,OSTN,DVL3,PIK3CA,TNIK,NEO1,MYO9A,PRTG,SPG11,PLXNB1,CPNE9,LAMB2,CNTN4,PTPN11,DAB2IP,BAIAP2,RNF157,UBB,ULK2,LAMA5,AURKA,DOK5,PIK3CD,SLC23A2,…
42	Zebra finch	GO:MF	protein kinase activity	GO:0004672	0.00259232	585	1144	64	SIK1,PHKA2,FLT3,OBSCN,PRKAG2,PIK3R4,YES1,ROCK1,PRKDC,NRBP2,PKDCC,BMP2K,ALPK1,PDGFRA,TXK,FGFR3,PHKA1,ITPKA,EIF2AK4,CCNK,PRKCH,CHUK,BMPR1A,RET,PIKFYVE,ERBB4,ACVR2A,ACVR1,PKN2,PRKACB,MAP3K13,PIK3CA,TNIK,ALPK3,MAPK6,TRPM7,NTRK3,AKAP13,NEK4,STK32A,CLK4,ADRBK2,KSR2,ERN1,CAMKK1,PHKG1,ULK2,TEX14,RPS6KB1,TOP1,STK4,CSNK2A1,AURKA,MTOR,PINK1,STK40,ANKK1,SIK2,PIM1,CAMK1G,MAPK13,MAP3K3,GAK,DMPK
43	Zebra finch	GO:BP	establishment of vesicle localization	GO:0051650	0.00262195	212	1125	33	TRAPPC10,CTSC,TBC1D23,KIF5B,ANKRD28,FYCO1,FAM91A1,SCRIB,AP1AR,BBS7,HTT,SNAP23,RASGRP1,SEC23A,DYNC1H1,SEC23IP,WDR11,MLPH,MYO1B,KIF5C,AP3B2,MYO5A,SPG11,COL7A1,SEC24A,FBXW11,MYO15A,SNAP29,GOLGA2,DNM1,MYO1C,PINK1,SYT11
44	Zebra finch	GO:MF	extracellular matrix binding	GO:0050840	0.00281343	56	1144	14	NTN4,LGALS1,ITGB1,SPP1,THBS1,LGALS3,SPOCK2,DMBT1,ITGAV,FBLN2,SPARC,TGFBI,ADAMTS15,OLFML2B
45	Zebra finch	GO:MF	protein self-association	GO:0043621	0.00281343	56	1144	14	FLT3,CTSC,SPTBN5,CCDC88C,ADAM8,ACVR2A,ABCD3,FHOD1,PPARG,TMEM43,CRK,NKX3-1,CNTN2,SGTA
46	Zebra finch	GO:BP	plasma membrane bounded cell projection morphogenesis	GO:0120039	0.00288291	684	1125	75	DSCAM,DMD,SH3KBP1,FARP1,MYCBP2,ROBO1,CHODL,ALCAM,SEMA3D,SEMA3C,RELN,SYT1,NTN4,PARD3,ITGB1,KIF5B,TOP2B,PTPRM,ROCK1,CDH2,PREX2,ENPP2,TTL,SPP1,DOK1,MCF2,SLC9A6,LRP4,ITPKA,SPTBN5,EIF2AK4,NIN,MYPN,ANK3,RET,ZSWIM8,KNDC1,ALS2,HECW2,DIP2A,NCKAP1,KIF5C,DOCK7,LHX4,TNR,MAP3K13,OSTN,DVL3,PIK3CA,TNIK,NEO1,MYO9A,PRTG,SPG11,PLXNB1,CPNE9,LAMB2,CNTN4,PTPN11,DAB2IP,BAIAP2,RNF157,UBB,ULK2,LAMA5,AURKA,DOK5,PIK3CD,SL…
47	Zebra finch	GO:BP	neuron projection development	GO:0031175	0.0028933	1021	1125	102	DSCAM,DMD,SH3KBP1,NCK2,FARP1,MYCBP2,FAT3,ROBO1,CHODL,ALCAM,TBC1D23,SEMA3D,HGF,SEMA3C,MAGI2,RELN,LAMB1,SYT1,NTN4,LGALS1,ATXN10,ITSN1,PARD3,ITGB1,KIF5B,TOP2B,PTPRM,ROCK1,CDH2,PREX2,SCRIB,TTL,SPP1,CD38,DOK1,MCF2,SLC9A6,CUL4B,USH1C,LRP4,ITPKA,SPTBN5,EIF2AK4,NIN,MYPN,ANK3,RET,ZSWIM8,ERCC6,KNDC1,INPP5F,ALS2,HECW2,DIP2A,NCKAP1,KIF5C,DOCK7,LHX4,TNR,MAP3K13,OSTN,DVL3,PIK3CA,TNIK,NEO1,MYO9A,PRTG,MAPK6,NTRK…
48	Zebra finch	GO:BP	positive regulation of protein metabolic process	GO:0051247	0.00328107	1577	1125	144	ABCG1,EIF2S3,NCK2,RGN,DNAJC3,IL17D,FLT3,RGCC,MYCBP2,CTSC,CASP2,USP5,ROBO1,WNT11,USP16,HGF,MAGI2,RELN,PAWR,APAF1,POLDIP3,CARD10,MYH9,WDR48,NUB1,PRKAG2,PAXIP1,AKAP9,CALCR,CLEC3B,GPLD1,YES1,PRKDC,EIF3E,ENPP2,RAB3GAP2,PPP2R5D,BMP3,BTC,BBS7,IL21,PKD2,SH3D19,GUF1,FGFR3,CTBP1,AIFM1,SPON1,NAT10,INCENP,INS,NR1H3,LRP4,CAPN3,EIF2AK4,THBS1,RASGRP1,PPP2R3C,LGMN,CCNK,ATG14,FERMT2,FANCM,ADAM8,BMPR1A,RET,ERCC6,F…
49	Zebra finch	GO:BP	cellular component morphogenesis	GO:0032989	0.00331669	797	1125	84	DSCAM,DMD,SH3KBP1,FARP1,MYCBP2,ROBO1,CHODL,ALCAM,SEMA3D,SEMA3C,RELN,SYT1,NTN4,OBSCN,PARD3,ITGB1,KIF5B,TOP2B,PTPRM,ROCK1,CDH2,PREX2,ENPP2,TTL,ANK2,SPP1,PDGFRA,WDR1,DOK1,MCF2,SLC9A6,LRP4,ITPKA,SPTBN5,CAPN3,EIF2AK4,NIN,MYPN,ANK3,RET,ZSWIM8,KNDC1,PIKFYVE,ALS2,HECW2,DIP2A,NCKAP1,KIF5C,NEB,DOCK7,LHX4,TNR,MAP3K13,PID1,OSTN,DVL3,PIK3CA,TNIK,NEO1,MYO9A,PRTG,AKAP13,SPG11,PLXNB1,CPNE9,LAMB2,CNTN4,PTPN11,DAB…
50	Zebra finch	GO:MF	molecular function regulator	GO:0098772	0.00333225	1115	1144	105	MCF2L,ATP4B,HERC2,RGN,FARP1,ARHGAP20,MYCBP2,CTSC,PROS1,WNT11,ARAP1,APAF1,SH3BP1,CYTH4,RIC8B,DENND5B,FGD4,PKP2,ITSN1,OBSCN,AKAP9,KRIT1,SERPINB6,SERPINB1,GPLD1,RALBP1,ROCK1,ATP6V1H,PREX2,DENND3,RAB3GAP2,PPP2R5D,BMP2K,TBC1D9,TBC1D19,LRPAP1,RGS12,MCF2,SPINT1,CAPN3,ARHGAP11A,RASGRP1,SEC23A,CCDC88C,SERPINA10,PPP2R5E,LGALS3,STYX,SOS2,SPOCK2,KNDC1,DNMBP,TANK,RAPGEF4,DNAJC10,ALS2,LYPD1,MGAT5,LYPD6,UCHL5,D…
51	Zebra finch	GO:BP	cell projection morphogenesis	GO:0048858	0.00359646	688	1125	75	DSCAM,DMD,SH3KBP1,FARP1,MYCBP2,ROBO1,CHODL,ALCAM,SEMA3D,SEMA3C,RELN,SYT1,NTN4,PARD3,ITGB1,KIF5B,TOP2B,PTPRM,ROCK1,CDH2,PREX2,ENPP2,TTL,SPP1,DOK1,MCF2,SLC9A6,LRP4,ITPKA,SPTBN5,EIF2AK4,NIN,MYPN,ANK3,RET,ZSWIM8,KNDC1,ALS2,HECW2,DIP2A,NCKAP1,KIF5C,DOCK7,LHX4,TNR,MAP3K13,OSTN,DVL3,PIK3CA,TNIK,NEO1,MYO9A,PRTG,SPG11,PLXNB1,CPNE9,LAMB2,CNTN4,PTPN11,DAB2IP,BAIAP2,RNF157,UBB,ULK2,LAMA5,AURKA,DOK5,PIK3CD,SL…
52	Zebra finch	GO:BP	cellular process	GO:0009987	0.00394376	17186	1125	1098	CHAF1B,TTC3,DSCAM,TMPRSS2,PRDM15,ABCG1,UBASH3A,SIK1,TRAPPC10,MED14,BCOR,DMD,POLA1,EIF2S3,MAP7D2,SH3KBP1,PHKA2,PPEF1,RBBP7,ZRSR2,TUBGCP3,MCF2L,CUL4A,ATP4B,GCC2,NCK2,TGFBRAP1,SLC9A4,IL18R1,NPAS2,MGAT4A,HERC2,RGN,ERCC5,FARP1,DNAJC3,ARHGAP20,IL17D,USP12,FLT3,SLC7A1,TRPC4,COG6,SLC25A15,ATP7B,MLNR,LRCH1,NUFIP1,RGCC,TDRD3,COMMD6,MYCBP2,KDELC2,DYNC2H1,PGR,CEP57,SESN3,MED17,SLC36A4,FAT3,CTSC,ME3,TCAF2,FOX…
53	Zebra finch	GO:BP	establishment of organelle localization	GO:0051656	0.00430283	443	1125	54	TRAPPC10,CTSC,SPICE1,TBC1D23,MYH9,PARD3,ITGB1,KIF5B,ANKRD28,FYCO1,FAM91A1,SCRIB,TTL,AP1AR,BBS7,PCM1,HTT,INCENP,SNAP23,RASGRP1,SEC23A,DYNC1H1,HIF1A,DLGAP5,SEC23IP,WDR11,MLPH,MYO1B,ACTR3,KIF5C,DOCK7,NMD3,AP3B2,MYO5A,SPG11,FHOD1,COL7A1,BOD1,SEC24A,SPDL1,FBXW11,MYO15A,SNAP29,CDK5RAP2,GOLGA2,DNM1,CHMP6,NUP88,MYO1C,UBB,PIK3CD,TMEM201,PINK1,SYT11
54	Zebra finch	GO:BP	cell development	GO:0048468	0.00451392	2122	1125	183	DSCAM,DMD,SH3KBP1,NCK2,SLC9A4,FARP1,MYCBP2,PGR,CEP57,FAT3,CASP2,ROBO1,CHODL,ALCAM,TBC1D23,PODXL,SEMA3D,HGF,SEMA3C,MAGI2,RELN,SLC26A3,LAMB1,SYT1,NTN4,PICK1,LGALS1,MYH9,APPL2,ATXN10,ITSN1,OBSCN,PARD3,ITGB1,KIF5B,ADAM22,RARB,TOP2B,PTPRM,TYMS,ROCK1,CDH2,PRKDC,PREX2,HAS2,COL22A1,SCRIB,WDPCP,TTL,AP1AR,ANK2,IL21,SPP1,FAT1,PCM1,PDGFRA,GSX2,CD38,WDR1,KDM3A,DOK1,DYSF,MCF2,SLC9A6,CUL4B,USH1C,INS,LRP5,LRP4,S…
55	Zebra finch	GO:BP	cell part morphogenesis	GO:0032990	0.00466717	705	1125	76	DSCAM,DMD,SH3KBP1,FARP1,MYCBP2,ROBO1,CHODL,ALCAM,SEMA3D,SEMA3C,RELN,SYT1,NTN4,PARD3,ITGB1,KIF5B,TOP2B,PTPRM,ROCK1,CDH2,PREX2,ENPP2,TTL,SPP1,DOK1,MCF2,SLC9A6,LRP4,ITPKA,SPTBN5,EIF2AK4,NIN,MYPN,ANK3,RET,ZSWIM8,KNDC1,ALS2,HECW2,DIP2A,NCKAP1,KIF5C,DOCK7,LHX4,TNR,MAP3K13,PID1,OSTN,DVL3,PIK3CA,TNIK,NEO1,MYO9A,PRTG,SPG11,PLXNB1,CPNE9,LAMB2,CNTN4,PTPN11,DAB2IP,BAIAP2,RNF157,UBB,ULK2,LAMA5,AURKA,DOK5,PIK3…
56	Zebra finch	GO:BP	vesicle-mediated transport	GO:0016192	0.00467298	2193	1125	188	TMPRSS2,TRAPPC10,SH3KBP1,GCC2,TGFBRAP1,DNAJC3,COG6,CTSC,PROS1,CCT8,TBC1D23,HGF,MAGI2,RINT1,FAM3C,ANO6,SYT1,APAF1,PICK1,SH3BP1,MYH9,APPL2,STAB2,ITSN1,ACKR2,SEC22C,ESYT2,ITGB1,KIF5B,SERPINB6,SERPINB1,SCIN,SCRN1,ANKRD28,PIK3R4,ATP2C1,ACKR4,GLB1,CLEC3B,MYO10,MPPE1,RALBP1,YES1,ROCK1,CDH2,ATP6V1H,GGH,SLC30A8,ENPP2,ANXA13,FAM91A1,DENND3,SCRIB,NRBP2,PLEK,PKDCC,COLEC11,OTOF,BMP2K,AP1AR,ANK2,PRSS12,HGSNAT,…
57	Zebra finch	GO:MF	guanyl-nucleotide exchange factor activity	GO:0005085	0.00482664	216	1144	31	MCF2L,HERC2,FARP1,MYCBP2,CYTH4,RIC8B,DENND5B,FGD4,ITSN1,OBSCN,PREX2,DENND3,RAB3GAP2,MCF2,RASGRP1,CCDC88C,SOS2,KNDC1,DNMBP,RAPGEF4,ALS2,DOCK7,ARHGEF4,AKAP13,RASGRF1,PSD2,RAPGEF1,ARFGEF2,ARHGEF16,DOCK5,RCC1
58	Zebra finch	GO:BP	vesicle localization	GO:0051648	0.00491345	228	1125	34	TRAPPC10,CTSC,TBC1D23,KIF5B,ANKRD28,FYCO1,CDH2,FAM91A1,SCRIB,AP1AR,BBS7,HTT,SNAP23,RASGRP1,SEC23A,DYNC1H1,SEC23IP,WDR11,MLPH,MYO1B,KIF5C,AP3B2,MYO5A,SPG11,COL7A1,SEC24A,FBXW11,MYO15A,SNAP29,GOLGA2,DNM1,MYO1C,PINK1,SYT11
59	Zebra finch	GO:MF	flavin adenine dinucleotide binding	GO:0050660	0.00526123	83	1144	17	FOXRED2,TXNRD1,STEAP4,NQO2,SDHA,GSR,AIFM1,MICAL2,AIFM2,KMO,ETFA,ACOX2,GFER,ACAD10,TXNRD2,MTHFR,ACAD8
60	Zebra finch	GO:MF	phosphotransferase activity, alcohol group as acceptor	GO:0016773	0.00670882	690	1144	71	SIK1,PHKA2,FLT3,CERK,OBSCN,PRKAG2,PIK3R4,YES1,ROCK1,PRKDC,NRBP2,PKDCC,BMP2K,ALPK1,PDGFRA,TXK,N4BP2,FGFR3,PHKA1,ITPKA,EIF2AK4,CCNK,PRKCH,HK1,CHUK,BMPR1A,RET,PIKFYVE,ERBB4,ACVR2A,ACVR1,PKN2,PRKACB,MAP3K13,PIK3CA,TNIK,ALPK3,MAPK6,TRPM7,NTRK3,AKAP13,NEK4,STK32A,CLK4,PANK3,ADRBK2,KSR2,ERN1,CAMKK1,PHKG1,SHPK,ULK2,TEX14,RPS6KB1,TOP1,STK4,CSNK2A1,AURKA,MTOR,NADK,PIK3CD,PINK1,STK40,ANKK1,SIK2,PIM1,CAMK1G,…
61	Zebra finch	KEGG	Human papillomavirus infection	KEGG:05165	0.00710049	331	564	43	ATP6V1A,WNT11,RELN,LAMB1,MFNG,PARD3,ITGB1,COL1A2,ITGB8,TERT,ATP6V1H,CCNE2,ATP6V1C1,SCRIB,PPP2R5D,SPP1,IBSP,THBS1,PPP2R3C,PPP2R5E,SOS2,CHUK,FAS,ITGAV,LAMC1,PRKACB,TNR,DVL3,PIK3CA,ITGA11,LAMB2,CREBBP,RPS6KB1,LAMA5,MTOR,PIK3CD,UBR4,EIF4EBP1,ATP6V1B2,LAMB3,BAK1,WNT9B,APC2
62	Zebra finch	GO:MF	cell adhesion molecule binding	GO:0050839	0.00790997	544	1144	59	DSCAM,DMD,EIF2S3,TRPC4,CCT8,LAMB1,MYH9,PKP2,OBSCN,ESYT2,ITGB1,KIF5B,ADAM22,CDH20,BZW2,ITGB8,PTPRM,CDH2,CDH17,EIF3E,SCRIB,PUF60,SPP1,IBSP,NPNT,PROM1,THBS1,KTN1,FERMT2,MYPN,ADAM8,ANK3,ANXA7,MYO1B,ITGAV,ACVR1,PKN2,TLN2,ITGA11,NISCH,LAMB2,CNTN4,TGFBI,PPL,P2RX4,PTPN11,GOLGA3,RANBP1,GOLGA2,ADAMTS13,DAB2IP,BAIAP2,RPL23A,LAMA5,ARHGEF16,CGN,CNTN2,BSG,KIRREL3
63	Zebra finch	GO:MF	GTPase regulator activity	GO:0030695	0.00823301	484	1144	54	MCF2L,HERC2,FARP1,ARHGAP20,MYCBP2,WNT11,ARAP1,SH3BP1,CYTH4,RIC8B,DENND5B,FGD4,ITSN1,OBSCN,KRIT1,RALBP1,PREX2,DENND3,RAB3GAP2,TBC1D9,TBC1D19,RGS12,MCF2,ARHGAP11A,RASGRP1,SEC23A,CCDC88C,SOS2,KNDC1,DNMBP,RAPGEF4,ALS2,DOCK7,DEPDC1,ARHGEF4,RASA2,PDE6D,MYO9A,AKAP13,RASGRF1,PSD2,DNAJA3,ADAP1,RANBP1,RAPGEF1,DAB2IP,RGS9,RABEP1,ARFGEF2,ARHGEF16,ARHGAP25,DOCK5,RCC1,SESN2
64	Zebra finch	GO:BP	positive regulation of cellular protein metabolic process	GO:0032270	0.0103458	1488	1125	135	EIF2S3,NCK2,RGN,DNAJC3,FLT3,RGCC,MYCBP2,CTSC,CASP2,USP5,ROBO1,WNT11,USP16,HGF,MAGI2,RELN,APAF1,POLDIP3,CARD10,MYH9,WDR48,NUB1,PRKAG2,PAXIP1,AKAP9,CALCR,CLEC3B,GPLD1,YES1,PRKDC,EIF3E,ENPP2,RAB3GAP2,PPP2R5D,BMP3,BTC,BBS7,IL21,PKD2,SH3D19,GUF1,FGFR3,CTBP1,AIFM1,SPON1,NAT10,INCENP,INS,NR1H3,LRP4,CAPN3,EIF2AK4,THBS1,RASGRP1,PPP2R3C,LGMN,CCNK,ATG14,FERMT2,FANCM,ADAM8,BMPR1A,RET,ERCC6,FAS,KNDC1,TANK,GCG…
65	Zebra finch	GO:BP	establishment of localization in cell	GO:0051649	0.011114	2778	1125	227	ABCG1,TRAPPC10,DMD,GCC2,TGFBRAP1,HERC2,DNAJC3,COG6,DYNC2H1,CTSC,TCAF2,KPNA1,SPICE1,PROS1,CCT8,TBC1D23,UPF2,SEC61A2,HGF,RINT1,FAM3C,ANO6,SYT1,APAF1,POLDIP3,SREBF2,PICK1,MYH9,APPL2,GNPTAB,IPO8,CACNA1C,ITSN1,SEC22C,ADCYAP1R1,PRKAG2,PITRM1,PARD3,ITGB1,KIF5B,STEAP4,AKAP9,PEX1,CALCR,SERPINB6,SERPINB1,PLEKHA8,ANKRD28,PIK3R4,FYCO1,GLB1,CLEC3B,NUP153,GPLD1,MYO10,MPPE1,ROCK1,HRH3,CDH2,GGH,ENY2,FAM91A1,DENN…
66	Zebra finch	GO:BP	cellular response to stress	GO:0033554	0.0124281	2142	1125	182	CHAF1B,SIK1,POLA1,RBBP7,CUL4A,NCK2,NPAS2,HERC2,ERCC5,DNAJC3,RGCC,SESN3,FOXM1,CASP2,ATP6V1A,HSPA13,USP25,USP16,HGF,DNAJC2,POT1,ZNF277,ARID2,PAWR,ERP27,SREBF2,PICK1,FOXRED2,TXNRD1,WDR48,PRKAG2,PAXIP1,ASNS,RPA3,SERPINB6,WRNIP1,NGLY1,CNOT10,PIK3R4,NUP153,TERT,CIDEA,PRKDC,ATP6V1H,ATP6V1C1,HAS2,SLC30A10,SMYD2,GSR,PKD2,SPP1,SETD7,UBE2D3,PDGFRA,POLN,LETM1,MRPS26,LAMP2,CUL4B,AIFM1,NONO,INS,NR1H3,CAPN3,ZFY…
67	Zebra finch	GO:BP	mitotic cell cycle	GO:0000278	0.014652	1098	1125	105	SIK1,POLA1,TUBGCP3,CUL4A,RGCC,CEP57,FOXM1,CASP2,NCAPD2,SPICE1,USP16,HGF,PDXP,APPL2,RRM1,ITGB1,AKAP9,ASNS,RPA3,CNOT10,TERT,TYMS,ROCK1,CCNE2,SCRIB,TTL,ANKRD17,BTC,PKD2,ANAPC10,TNKS,PLRG1,PCM1,HTT,CUL4B,STAG2,CENPI,INCENP,USH1C,INS,LRP5,ZFYVE26,LGMN,DYNC1H1,DLGAP5,USP47,ANK3,NOLC1,SMC3,ERCC3,SPC25,HECW2,MCM6,ACVR1,PKN2,CC2D1B,STAG1,SMC4,TICRR,TIPIN,NEK4,PBRM1,APPL1,XPC,BOD1,CNOT8,SPDL1,FBXW11,PTPN11…
68	Zebra finch	GO:MF	enzyme binding	GO:0019899	0.0148798	2048	1144	169	DSCAM,SIK1,BCOR,DMD,POLA1,CUL4A,GCC2,HERC2,ERCC5,FARP1,DNAJC3,ZMYM2,NBEA,NUFIP1,RGCC,MYCBP2,PGR,CTSC,FOXM1,CASP2,SCAF4,USP25,MAGI2,POT1,PAWR,PICK1,PRDM4,IPO8,FGD4,PKP2,ATXN10,STIM1,ADCYAP1R1,PRKAG2,PARD3,ITGB1,KIF5B,COL1A2,SERPINB6,ANKMY2,TOP2B,RALBP1,YES1,ROCK1,CDH2,PRKDC,CCNE2,PLEK,RAB3GAP2,SMYD2,CIR1,ANK2,PKD2,LRPAP1,HTT,LAMP2,CUL4B,NAT10,INS,LRP4,ITPKA,CCNK,WARS,HIF1A,PRKCH,ATG14,LGALS3,FERMT…
69	Zebra finch	GO:MF	cytoskeletal protein binding	GO:0008092	0.0194876	1001	1144	93	DMD,TUBGCP3,NCK2,FARP1,CEP57,SLC26A5,MDM1,PAWR,PICK1,MYH9,FGD4,CACNA1C,STIM1,OBSCN,ACTR3B,ITGB1,KIF5B,KRIT1,SCIN,MYO10,ROCK1,SNTB1,AP1AR,ANK2,PKD2,PROM1,WDR1,AFAP1,HTT,USH1C,SPTBN5,CAPN3,TTLL5,CCDC88C,LGMN,KTN1,DLGAP5,FERMT2,NIN,MICAL2,MYPN,ANK3,SMC3,JAKMIP3,TRAF3IP1,MLPH,TNS1,WIPF1,MYO1B,ACTR3,KIF5C,NEB,SPATA6,MYO9A,TLN2,MYO5A,TRPM7,FHOD1,PPARG,CCDC66,APPL1,ABLIM3,FBXW11,MYO15A,HIP1R,ARPC3,SSH1,…
70	Zebra finch	GO:BP	neuron development	GO:0048666	0.0203717	1159	1125	109	DSCAM,DMD,SH3KBP1,NCK2,FARP1,MYCBP2,FAT3,ROBO1,CHODL,ALCAM,TBC1D23,SEMA3D,HGF,SEMA3C,MAGI2,RELN,LAMB1,SYT1,NTN4,PICK1,LGALS1,ATXN10,ITSN1,PARD3,ITGB1,KIF5B,TOP2B,PTPRM,ROCK1,CDH2,PREX2,SCRIB,WDPCP,TTL,SPP1,CD38,DOK1,MCF2,SLC9A6,CUL4B,USH1C,LRP4,ITPKA,SPTBN5,EIF2AK4,NIN,MYPN,ANK3,RET,ZSWIM8,ERCC6,KNDC1,INPP5F,ALS2,HECW2,DIP2A,NCKAP1,KIF5C,CRB1,DOCK7,LHX4,TNR,MAP3K13,OSTN,DVL3,PIK3CA,TNIK,NEO1,MYO9…
71	Zebra finch	GO:MF	nucleoside-triphosphatase regulator activity	GO:0060589	0.0219327	526	1144	56	MCF2L,ATP4B,HERC2,FARP1,ARHGAP20,MYCBP2,WNT11,ARAP1,SH3BP1,CYTH4,RIC8B,DENND5B,FGD4,ITSN1,OBSCN,KRIT1,RALBP1,PREX2,DENND3,RAB3GAP2,TBC1D9,TBC1D19,RGS12,MCF2,ARHGAP11A,RASGRP1,SEC23A,CCDC88C,SOS2,KNDC1,DNMBP,RAPGEF4,DNAJC10,ALS2,DOCK7,DEPDC1,ARHGEF4,RASA2,PDE6D,MYO9A,AKAP13,RASGRF1,PSD2,DNAJA3,ADAP1,RANBP1,RAPGEF1,DAB2IP,RGS9,RABEP1,ARFGEF2,ARHGEF16,ARHGAP25,DOCK5,RCC1,SESN2
72	Zebra finch	GO:MF	ATPase-coupled transmembrane transporter activity	GO:0042626	0.0221996	120	1144	20	ABCG1,ATP4B,ATP7B,ATP6V1A,SLC26A5,SLC26A3,ATP2C1,RALBP1,ATP6V1H,ATP6V1C1,ABCG2,ABCC2,ABCD3,ABCC5,SLC26A6,ABCB9,ABCA5,ATP6V1B2,ABCG4,ATP2B4
73	Zebra finch	GO:BP	regulation of biological quality	GO:0065008	0.0224524	4116	1125	316	DSCAM,ABCG1,DMD,POLA1,EIF2S3,SH3KBP1,ATP4B,NCK2,SLC9A4,IL18R1,RGN,FARP1,FLT3,NBEA,TRPC4,ATP7B,SESN3,CLCN1,ATP6V1A,PROS1,ARAP1,CCT8,SEMA3D,SEMA3C,DNAJC2,SLC26A5,RELN,SLC26A3,POT1,ANO6,ARID2,MDM1,SYT1,ANO4,SREBF2,PICK1,LGALS1,PDXP,SH3BP1,MYH9,APPL2,TXNRD1,FGD4,PKP2,CACNA1C,ITSN1,STIM1,ACKR2,ADCYAP1R1,WDR48,ITGB1,KIF5B,ADAM22,STEAP4,AKAP9,KRIT1,CALCR,COL1A2,RPA3,SCIN,ANKRD28,CNOT10,ATP2C1,ACKR4,NPHP…
74	Zebra finch	GO:MF	cysteine-type peptidase activity	GO:0008234	0.0224544	201	1144	28	USP12,CTSC,CASP2,USP5,USP25,USP16,SCRN1,GGH,CAPN8,CASP6,CTSO,CAPN3,LGMN,USP47,EIF3F,CASP7,TANK,SCRN3,UCHL5,USP24,USP1,SENP2,CTSH,USP30,BLMH,USP48,OTUD3,STAMBP
75	Zebra finch	GO:MF	transferase activity	GO:0016740	0.0242476	2341	1144	188	TTC3,PRDM15,SIK1,BCOR,POLA1,SH3KBP1,PHKA2,CUL4A,MGAT4A,HERC2,FLT3,MYCBP2,KDELC2,NOP2,LTN1,LRGUK,SEPHS1,MAGI2,TRMU,CERK,MFNG,PRDM4,POLR3B,ALDH1L2,GNPTAB,OBSCN,PRKAG2,EPC1,PIGN,PHF14,PIK3R4,TERT,RNMT,YES1,TYMS,ROCK1,ESCO1,PRKDC,TGS1,HAS2,CHRAC1,NRBP2,NDUFAF5,SMYD2,PKDCC,HADHA,BMP2K,ALPK1,NDST4,NDST3,COQ2,SETD7,TRMT10A,UBE2D3,ETNPPL,HGSNAT,TNKS,ZDHHC2,PDGFRA,TXK,N4BP2,SEPSECS,CD38,HS3ST1,POLN,FGFR3,…
76	Zebra finch	GO:MF	cysteine-type endopeptidase activity	GO:0004197	0.0250902	121	1144	20	USP12,CTSC,CASP2,USP5,USP25,USP16,CAPN8,CASP6,CTSO,CAPN3,LGMN,USP47,CASP7,USP24,USP1,SENP2,CTSH,USP30,BLMH,USP48
77	Zebra finch	GO:MF	GTPase activator activity	GO:0005096	0.0266096	456	1144	50	MCF2L,HERC2,FARP1,ARHGAP20,MYCBP2,WNT11,ARAP1,SH3BP1,CYTH4,RIC8B,DENND5B,FGD4,ITSN1,OBSCN,RALBP1,PREX2,DENND3,RAB3GAP2,TBC1D9,TBC1D19,RGS12,MCF2,ARHGAP11A,RASGRP1,SEC23A,CCDC88C,SOS2,KNDC1,DNMBP,RAPGEF4,ALS2,DOCK7,DEPDC1,ARHGEF4,RASA2,MYO9A,AKAP13,RASGRF1,PSD2,ADAP1,RANBP1,RAPGEF1,DAB2IP,RGS9,RABEP1,ARFGEF2,ARHGEF16,ARHGAP25,DOCK5,RCC1
78	Zebra finch	GO:MF	primary active transmembrane transporter activity	GO:0015399	0.0318959	123	1144	20	ABCG1,ATP4B,ATP7B,ATP6V1A,SLC26A5,SLC26A3,ATP2C1,RALBP1,ATP6V1H,ATP6V1C1,ABCG2,ABCC2,ABCD3,ABCC5,SLC26A6,ABCB9,ABCA5,ATP6V1B2,ABCG4,ATP2B4
79	Zebra finch	GO:BP	response to endogenous stimulus	GO:0009719	0.0334408	1729	1125	150	RBBP7,TGFBRAP1,FLT3,PGR,CEP57,SESN3,ATP6V1A,MAGI2,SLC26A5,SLC26A3,TPH2,APAF1,SREBF2,PDXP,APPL2,PARD3,ITGB1,AKAP9,CALCR,COL1A2,ASNS,ITGB8,RARB,GLB1,CLEC3B,GPLD1,CIDEA,YES1,TYMS,ROCK1,HRH3,PRKDC,ATP6V1H,GGH,ATP6V1C1,HAS2,SLC30A10,HADHA,PKD2,SPP1,UBE2D3,NPNT,CASP6,SNX25,PDGFRA,SLC34A2,FGFBP1,CD38,HTRA3,FGFR3,KDM3A,AIFM1,INS,LRP5,NR1H3,SPINT1,ZNF106,UBR1,THBS1,RYR3,LGMN,FERMT2,CHUK,BMPR1A,ABCC2,PDCD4…
80	Zebra finch	GO:BP	cell cycle process	GO:0022402	0.0349388	1388	1125	125	POLA1,RBBP7,TUBGCP3,CUL4A,RGCC,CEP57,FOXM1,CASP2,NCAPD2,SPICE1,ARAP1,USP16,POT1,MDM1,APAF1,PDXP,MYH9,APPL2,PAXIP1,ITGB1,EPC1,AKAP9,RPA3,TOP2B,CNOT10,PIK3R4,TERT,TYMS,ROCK1,ESCO1,CCNE2,TTL,ANKRD17,BTC,PKD2,ANAPC10,TNKS,PLRG1,PCM1,HTT,CUL4B,STAG2,CENPI,NAT10,INCENP,USH1C,INS,LRP5,MGA,CAPN3,ZFYVE26,EIF2AK4,MLH3,DYNC1H1,DLGAP5,NIN,FANCM,USP47,ANK3,ERCC6,PCGF6,SMC3,ERCC3,SPC25,HECW2,ACTR3,MCM6,PRPF40A…
81	Zebra finch	GO:BP	anatomical structure morphogenesis	GO:0009653	0.0412924	2816	1125	226	DSCAM,BCOR,DMD,SH3KBP1,FARP1,RGCC,MYCBP2,DYNC2H1,PGR,FAT3,WARS2,ROBO1,CHODL,WNT11,ARAP1,ALCAM,PODXL,SEMA3D,HGF,SEMA3C,MAGI2,SLC26A5,RELN,LAMB1,ARID2,SYT1,NTN4,SH3BP1,CARD10,MFNG,MYH9,TXNRD1,STAB2,FGD4,PKP2,CACNA1C,STIM1,OBSCN,WDR48,PAXIP1,PARD3,ITGB1,KIF5B,KRIT1,COL1A2,CDH20,ITGB8,RARB,TOP2B,NPHP3,GPLD1,MYO10,TERT,PTPRM,ROCK1,CDH2,PRKDC,PREX2,RSPO2,ENPP2,HAS2,COL22A1,SCRIB,WDPCP,PKDCC,TTL,GRSF1,A…
82	Zebra finch	KEGG	ECM-receptor interaction	KEGG:04512	0.0436996	88	564	16	RELN,LAMB1,ITGB1,COL1A2,ITGB8,SPP1,IBSP,NPNT,THBS1,ITGAV,LAMC1,TNR,ITGA11,LAMB2,LAMA5,LAMB3
83	Zebra finch	GO:BP	cell cycle	GO:0007049	0.0489642	1867	1125	159	CHAF1B,SIK1,DMD,POLA1,RBBP7,TUBGCP3,CUL4A,RGCC,CEP57,FOXM1,CASP2,NCAPD2,SPICE1,ARAP1,USP16,HGF,RINT1,POT1,MDM1,APAF1,PDXP,MYH9,APPL2,RRM1,PAXIP1,PARD3,ITGB1,EPC1,AKAP9,ASNS,RPA3,TOP2B,CNOT10,PIK3R4,TERT,TYMS,ROCK1,ESCO1,OSGIN2,CCNE2,SCRIB,TTL,ANKRD17,BTC,NUDT6,PKD2,ANAPC10,TNKS,PLRG1,PCM1,HTT,CTBP1,CUL4B,STAG2,CENPI,NAT10,INCENP,USH1C,INS,LRP5,OIP5,MGA,CAPN3,ZFYVE26,EIF2AK4,MLH3,LGMN,CCNK,DYNC1H1…
84	Zebra finch	GO:BP	neuron differentiation	GO:0030182	0.0519612	1427	1125	127	DSCAM,DMD,SH3KBP1,NCK2,FARP1,MYCBP2,DYNC2H1,FAT3,ROBO1,CHODL,WNT11,ALCAM,TBC1D23,SEMA3D,HGF,SEMA3C,MAGI2,RELN,LAMB1,SYT1,NTN4,PICK1,LGALS1,ATXN10,ITSN1,PARD3,ITGB1,KIF5B,TOP2B,PTPRM,ROCK1,CDH2,PREX2,RSPO2,SCRIB,NRBP2,WDPCP,TTL,SPP1,GSX2,PROM1,CD38,DOK1,MCF2,SLC9A6,CUL4B,AIFM1,USH1C,LRP4,ITPKA,SPTBN5,EIF2AK4,HIF1A,RTN1,NIN,MYPN,ANK3,RET,ZSWIM8,ERCC6,KNDC1,INPP5F,ERCC3,ALS2,HECW2,DIP2A,NCKAP1,ERBB4…
85	Zebra finch	GO:MF	protein threonine kinase activity	GO:0106311	0.0580833	361	1144	41	SIK1,OBSCN,PIK3R4,ROCK1,PRKDC,BMP2K,ALPK1,EIF2AK4,PRKCH,PIKFYVE,PKN2,PRKACB,MAP3K13,PIK3CA,TNIK,ALPK3,MAPK6,TRPM7,NEK4,STK32A,CLK4,KSR2,ERN1,CAMKK1,PHKG1,ULK2,RPS6KB1,STK4,CSNK2A1,AURKA,MTOR,PINK1,STK40,ANKK1,SIK2,PIM1,CAMK1G,MAPK13,MAP3K3,GAK,DMPK
86	Zebra finch	GO:MF	protein serine kinase activity	GO:0106310	0.0580833	361	1144	41	SIK1,OBSCN,PIK3R4,ROCK1,PRKDC,BMP2K,ALPK1,EIF2AK4,PRKCH,PIKFYVE,PKN2,PRKACB,MAP3K13,PIK3CA,TNIK,ALPK3,MAPK6,TRPM7,NEK4,STK32A,CLK4,KSR2,ERN1,CAMKK1,PHKG1,ULK2,RPS6KB1,STK4,CSNK2A1,AURKA,MTOR,PINK1,STK40,ANKK1,SIK2,PIM1,CAMK1G,MAPK13,MAP3K3,GAK,DMPK
87	Zebra finch	GO:BP	regulation of protein metabolic process	GO:0051246	0.0599674	2759	1125	221	ABCG1,BCOR,DMD,EIF2S3,CUL4A,NCK2,RGN,DNAJC3,IL17D,FLT3,RGCC,MYCBP2,CTSC,CASP2,USP5,PROS1,ROBO1,USP25,WNT11,USP16,LTN1,HGF,MAGI2,RELN,PAWR,APAF1,POLDIP3,CARD10,MYH9,WDR48,NUB1,PRKAG2,PAXIP1,PARD3,AKAP9,CALCR,SERPINB6,SERPINB1,CNOT10,CLEC3B,GPLD1,PPP4R1,YES1,TYMS,ROCK1,PRKDC,CCNE2,EIF3E,ENPP2,RAB3GAP2,PPP2R5D,BMP3,BTC,EXOSC9,BBS7,IL21,PKD2,SETD7,SH3D19,SNX25,ZDHHC2,GUF1,SEPSECS,HTT,FGFR3,CTBP1,PTCD…
88	Zebra finch	GO:BP	cellular carbohydrate metabolic process	GO:0044262	0.0683224	301	1125	38	SIK1,PHKA2,RGN,FAM3C,PDXP,GNPTAB,ADCYAP1R1,PRKAG2,SDHAF3,GLB1,GPLD1,IMPA1,HAS2,PLEK,BPNT1,NDST4,NDST3,COQ2,PHKA1,INS,ITPKA,HK1,CSGALNACT2,GCG,PLA2G4A,ADIPOQ,MOGAT1,MLYCD,GAA,PHKG1,GUSB,INPP5K,SOGA1,MTOR,SESN2,INPP5B,STK40,IDUA
89	Zebra finch	GO:BP	generation of neurons	GO:0048699	0.0757875	1576	1125	137	DSCAM,DMD,SH3KBP1,NCK2,FARP1,MYCBP2,DYNC2H1,FAT3,ROBO1,CHODL,WNT11,ALCAM,TBC1D23,SEMA3D,HGF,SEMA3C,MAGI2,RELN,LAMB1,SYT1,NTN4,PICK1,LGALS1,APPL2,ATXN10,ITSN1,PARD3,ITGB1,KIF5B,TOP2B,PTPRM,ROCK1,CDH2,PREX2,RSPO2,SCRIB,NRBP2,WDPCP,TTL,SPP1,PCM1,GSX2,PROM1,CD38,DOK1,MCF2,SLC9A6,CUL4B,AIFM1,USH1C,LRP4,SPINT1,ITPKA,SPTBN5,EIF2AK4,HIF1A,PRKCH,RTN1,NIN,MYPN,ANK3,BMPR1A,RET,ZSWIM8,ERCC6,KNDC1,INPP5F,ERCC…
90	Zebra finch	GO:BP	regulation of catalytic activity	GO:0050790	0.0779695	2452	1125	199	MCF2L,NCK2,HERC2,RGN,ERCC5,FARP1,DNAJC3,ARHGAP20,FLT3,LRCH1,RGCC,MYCBP2,CASP2,PROS1,ROBO1,WNT11,ARAP1,HGF,MAGI2,RELN,POT1,APAF1,SH3BP1,CARD10,CYTH4,RIC8B,DENND5B,FGD4,CACNA1C,ITSN1,STIM1,OBSCN,ADCYAP1R1,PRKAG2,VIPR2,ITGB1,AKAP9,KRIT1,SERPINB6,SERPINB1,PIK3R4,GPLD1,TERT,PPP4R1,RALBP1,ROCK1,ATP6V1H,PREX2,CCNE2,DENND3,SCRIB,PLEK,RAB3GAP2,PPP2R5D,BMP2K,BTC,PKD2,TBC1D9,NPNT,TNKS,PDGFRA,TXK,TBC1D19,RGS…
91	Zebra finch	GO:MF	phospholipid binding	GO:0005543	0.0815549	452	1144	48	ABCG1,MCF2L,ARAP1,SYT1,PICK1,APPL2,OBSCN,ESYT2,PARD3,KRIT1,SCIN,PLEKHA8,MYO10,MPPE1,ANXA13,SNX25,DYSF,ZFYVE26,THBS1,RASGRP1,SYT16,FERMT2,ANXA7,MYO1B,CPS1,PLA2G4A,ZFYVE9,WDFY1,RASA2,PLD1,RLBP1,NISCH,APPL1,CPNE9,ITPR1,PSD2,ADAP1,HIP1R,RPH3A,GLE1,GSN,DAB2IP,APOH,PCTP,ANKFY1,SYT11,GOLPH3,NR5A1
92	Zebra finch	GO:MF	extracellular matrix structural constituent	GO:0005201	0.0830823	173	1144	24	LAMB1,COL1A2,COL14A1,COL22A1,NPNT,SPON1,THBS1,COL5A2,LAMC1,COL24A1,ADIPOQ,OTOL1,FBLN2,COL7A1,LAMB2,SPARC,TGFBI,HMCN2,LAMA5,VWA1,LAMB3,FBN2,MFAP2,UMODL1
93	Zebra finch	GO:BP	response to organonitrogen compound	GO:0010243	0.0883162	1092	1125	101	ATP4B,FLT3,SESN3,ATP6V1A,USP25,SLC26A3,SREBF2,PDXP,FOXRED2,APPL2,ITGB1,AKAP9,CALCR,COL1A2,ASNS,NGLY1,GPLD1,TYMS,ROCK1,HRH3,PRKDC,ATP6V1H,GGH,ATP6V1C1,SLC30A10,HADHA,PKD2,CASP6,PDGFRA,AIFM1,INS,LRP5,ZNF106,UBR1,RYR3,SEL1L,LGMN,CHUK,RNLS,ABCC2,CASP7,SLC18A2,GCG,DNAJC10,HSPD1,COL5A2,CPS1,PRKACB,ADIPOQ,RHBDD1,PID1,PIK3CA,VPS13C,MYO5A,PPARG,APPL1,SLC26A6,HRH2,SPARC,GABRG2,SDK1,P2RX4,PTPN11,SSH1,DERL3,…
94	Zebra finch	GO:BP	extracellular structure organization	GO:0043062	0.0895458	420	1125	48	RGCC,LAMB1,NTN4,ITGB1,COL1A2,ITGB8,COL14A1,HAS2,COL22A1,SPP1,IBSP,NPNT,PDGFRA,SPINT1,THBS1,SPOCK2,ADAM8,LOXL4,COL5A2,ITGAV,COLGALT2,LAMC1,COL24A1,TNR,OTOL1,ITGA11,FBLN2,COL7A1,LAMB2,SPARC,TGFBI,MMP11,POMT1,ADAMTS13,TEX14,MATN4,LAMA5,PLOD1,TNFRSF1B,MMP23B,VWA1,ADAMTS15,LAMB3,BSG,FBN2,MFAP2,KIF9,OLFML2B
95	Zebra finch	GO:BP	cellular response to growth factor stimulus	GO:0071363	0.0928129	741	1125	74	DMD,TGFBRAP1,FLT3,CEP57,ROBO1,HGF,MAGI2,APAF1,APPL2,PARD3,COL1A2,ITGB8,CLEC3B,CIDEA,YES1,HAS2,PTP4A3,IBSP,UBE2D3,NPNT,SNX25,PDGFRA,FGFBP1,HTRA3,FGFR3,SLC9A6,SPINT1,THBS1,LGMN,HIF1A,FERMT2,BMPR1A,PDCD4,CPS1,ERBB4,ACVR2A,ACVR1,ZFYVE9,CHRD,PIK3CA,SLC33A1,NEO1,PDE8A,NTRK3,URI1,PPARG,APPL1,NR3C1,CREBBP,ARPC3,PTPN11,RAPGEF1,DAB2IP,BAIAP2,BPTF,SMURF2,ERN1,CRK,MYO1C,INPP5K,UBB,RPS6KB1,DOK5,TNFRSF1B,PIK3C…
96	Zebra finch	GO:BP	cytoskeleton organization	GO:0007010	0.0946037	1473	1125	129	DMD,MAP7D2,SH3KBP1,TUBGCP3,GCC2,NCK2,FARP1,RGCC,MYCBP2,CEP57,SPAG17,SPICE1,WNT11,ARAP1,LRGUK,MDM1,PAWR,PICK1,PDXP,SH3BP1,MYH9,FGD4,PKP2,OBSCN,PARD3,ITGB1,AKAP9,SCIN,ATP2C1,ROCK1,SPAG1,WDPCP,PLEK,TTL,AP1AR,ANK2,PKD2,TNKS,SH3D19,FAT1,PCM1,PDGFRA,CC2D2A,WDR1,AFAP1,HTT,STAG2,CENPI,NAT10,INCENP,USH1C,TTC17,ITPKA,SPTBN5,CAPN3,PPP2R3C,TTLL5,CCDC88C,DYNC1H1,DLGAP5,FERMT2,NIN,DNAAF2,MICAL2,MYPN,ANK3,CFAP4…
97	Zebra finch	GO:BP	organonitrogen compound metabolic process	GO:1901564	0.103729	6904	1125	492	TTC3,TMPRSS2,ABCG1,SIK1,BCOR,DMD,EIF2S3,PHKA2,PPEF1,RBBP7,CUL4A,NCK2,MGAT4A,HERC2,RGN,DNAJC3,IL17D,USP12,FLT3,SLC25A15,RGCC,MYCBP2,KDELC2,DYNC2H1,CTSC,CASP2,USP5,P3H3,WARS2,ATP6V1A,MRPL48,PROS1,ROBO1,USP25,MRPL39,WNT11,USP16,LTN1,LRGUK,SEPHS1,HGF,MAGI2,RELN,LAMB1,CERK,PPM1H,TPH2,PAWR,HAL,APAF1,ERP27,POLDIP3,ADSL,PICK1,EIF3L,LGALS1,PDXP,CARD10,FOXRED2,MYH9,PRDM4,ALDH1L2,STAB2,GNPTAB,YARS2,RRM1,OBS…
98	Zebra finch	GO:BP	neurogenesis	GO:0022008	0.105402	1698	1125	145	DSCAM,DMD,SH3KBP1,NCK2,FARP1,TRPC4,MYCBP2,DYNC2H1,FAT3,ROBO1,CHODL,WNT11,ALCAM,TBC1D23,SEMA3D,HGF,SEMA3C,MAGI2,RELN,LAMB1,SYT1,NTN4,PICK1,LGALS1,APPL2,ATXN10,ITSN1,PARD3,ITGB1,KIF5B,ADAM22,RARB,TOP2B,PTPRM,ROCK1,CDH2,PREX2,RSPO2,SCRIB,NRBP2,WDPCP,TTL,SPP1,PCM1,GSX2,PROM1,CD38,WDR1,DOK1,MCF2,SLC9A6,CUL4B,AIFM1,USH1C,LRP4,SPINT1,ITPKA,SPTBN5,EIF2AK4,HIF1A,PRKCH,RTN1,NIN,MYPN,ANK3,BMPR1A,RET,ZSWIM8,…
99	Zebra finch	GO:BP	regulation of signaling	GO:0023051	0.108846	3669	1125	281	PRDM15,ABCG1,UBASH3A,DMD,SH3KBP1,PPEF1,RBBP7,MCF2L,CUL4A,NCK2,IL18R1,RGN,ARHGAP20,FLT3,DYNC2H1,SESN3,CTSC,FOXM1,CASP2,NOP2,KPNA1,ROBO1,WNT11,ARAP1,CCDC3,HGF,MAGI2,RELN,TMBIM4,SYT1,PAWR,SREBF2,PICK1,LGALS1,SH3BP1,MFNG,CYTH4,RIC8B,APPL2,FGD4,CACNA1C,ITSN1,IL10RB,STIM1,OBSCN,ADCYAP1R1,PRKAG2,ITGB1,KIF5B,AKAP9,CALCR,RPA3,NQO2,PHF14,EFHB,ATP2C1,NPHP3,PAK1IP1,GPLD1,FRRS1L,TERT,CIDEA,RALBP1,ROCK1,CDH2,R…
100	Zebra finch	GO:MF	binding	GO:0005488	0.11484	17070	1144	1077	CHAF1B,TTC3,DSCAM,TMPRSS2,PRDM15,ABCG1,UBASH3A,SIK1,TRAPPC10,MED14,BCOR,DMD,POLA1,EIF2S3,SH3KBP1,PHKA2,PPEF1,RBBP7,ZRSR2,TUBGCP3,MCF2L,CUL4A,ATP4B,GCC2,NCK2,TGFBRAP1,IL18R1,NPAS2,MGAT4A,HERC2,RGN,ERCC5,FARP1,DNAJC3,ZMYM2,IL17D,USP12,LNX2,FLT3,SLC7A1,NBEA,TRPC4,COG6,ATP7B,PHF11,MLNR,LRCH1,NUFIP1,RGCC,TDRD3,COMMD6,MYCBP2,KDELC2,DYNC2H1,PGR,CEP57,SESN3,MED17,FAT3,CTSC,ME3,TCAF2,FOXM1,CASP2,CLCN1,USP…
101	Zebra finch	GO:BP	regulation of cellular component organization	GO:0051128	0.114985	2439	1125	197	DSCAM,ABCG1,BCOR,DMD,RBBP7,CUL4A,NCK2,ERCC5,FARP1,RGCC,MYCBP2,FAT3,FOXM1,SPICE1,SCAF4,ROBO1,CHODL,WNT11,ARAP1,CCT8,PODXL,SEMA3D,HGF,SEMA3C,MAGI2,RELN,POT1,ANO6,MDM1,SYT1,SREBF2,PICK1,LGALS1,PDXP,SH3BP1,MYH9,APPL2,ITSN1,PAXIP1,KIF5B,AKAP9,RPA3,SCIN,FYCO1,MYO10,ROCK1,CDH2,OSGIN2,CDH17,ENPP2,HAS2,ATAD2,SCRIB,WDPCP,SERTAD2,PLEK,RAB3GAP2,TTL,BMP2K,BTC,AP1AR,EXOSC9,SPP1,SETD7,TNKS,ZDHHC2,PDGFRA,CD38,WD…
102	Zebra finch	GO:BP	organic substance transport	GO:0071702	0.117961	2657	1125	212	ABCG1,GCC2,TGFBRAP1,HERC2,SLC7A1,TRPC4,COG6,SLC25A15,SLC36A4,TCAF2,KPNA1,ATP6V1A,UPF2,SEC61A2,SLC26A5,RINT1,SLC26A3,ANO6,SYT1,ANO4,POLDIP3,SREBF2,PICK1,MYH9,APPL2,GNPTAB,IPO8,DENND5B,SLCO1A2,REP15,CACNA1C,ITSN1,SEC22C,PRKAG2,ESYT2,PITRM1,PARD3,ITGB1,KIF5B,PEX1,PLEKHA8,PIK3R4,ATP2C1,NUP153,GPLD1,TERT,RALBP1,YES1,TMEM241,HRH3,ATP6V1H,CDH17,VPS13B,ATP6V1C1,ENY2,SLC30A8,ANXA13,FAM91A1,SCRIB,PLEK,RAB3…
103	Zebra finch	GO:BP	cellular protein metabolic process	GO:0044267	0.120645	5280	1125	387	TTC3,SIK1,BCOR,DMD,EIF2S3,PHKA2,PPEF1,RBBP7,CUL4A,NCK2,MGAT4A,HERC2,RGN,DNAJC3,USP12,FLT3,RGCC,MYCBP2,KDELC2,CTSC,CASP2,USP5,P3H3,WARS2,MRPL48,PROS1,ROBO1,USP25,MRPL39,WNT11,USP16,LTN1,SEPHS1,HGF,MAGI2,RELN,LAMB1,PPM1H,APAF1,ERP27,POLDIP3,PICK1,EIF3L,LGALS1,PDXP,CARD10,FOXRED2,MYH9,PRDM4,YARS2,OBSCN,WDR48,NUB1,PRKAG2,PAXIP1,PARD3,EPC1,AKAP9,CALCR,PIGN,SERPINB6,SERPINB1,PHF14,NGLY1,CNOT10,PIK3R4,C…
104	Zebra finch	GO:BP	regulation of cellular localization	GO:0060341	0.125251	851	1125	82	ABCG1,DMD,GCC2,TCAF2,CCT8,RINT1,SREBF2,CARD10,CACNA1C,ADCYAP1R1,PARD3,ITGB1,KIF5B,CALCR,ATP2C1,NUP153,GPLD1,TERT,CDH2,CCNE2,ENY2,ANXA13,PKDCC,TTL,ANK2,PKD2,UBE2D3,PCM1,ZDHHC2,STX18,HTT,POLR1A,INS,LRP5,LRP4,CAPN3,DYNC1H1,HIF1A,PRKCH,LGALS3,FERMT2,ANK3,NOLC1,INPP5F,GCG,ERBB4,DHX9,SLC6A9,KIAA1614,ADIPOQ,CLDN18,PID1,DVL3,NMD3,CEMIP,CCDC66,APPL1,ARIH2,ABLIM3,WWC1,P2RX4,PTPN11,SSH1,ANKRD13A,ZDHHC8,DERL…
105	Zebra finch	GO:MF	phosphatidylinositol binding	GO:0035091	0.127576	256	1144	31	MCF2L,ARAP1,SYT1,APPL2,OBSCN,ESYT2,PARD3,KRIT1,SCIN,PLEKHA8,MYO10,MPPE1,SNX25,ZFYVE26,FERMT2,MYO1B,PLA2G4A,ZFYVE9,WDFY1,PLD1,RLBP1,NISCH,APPL1,ITPR1,ADAP1,HIP1R,RPH3A,GSN,DAB2IP,ANKFY1,GOLPH3
106	Zebra finch	GO:MF	protein domain specific binding	GO:0019904	0.134351	706	1144	67	DMD,SH3KBP1,LNX2,CASP2,ROBO1,PAWR,WBP11,PICK1,SH3BP1,CARD10,MYH9,RRM1,CLEC3B,PRKDC,PAG1,SNTB1,PKD2,STX18,AFAP1,SH3BP2,CTBP1,SPON1,ZNF106,CCDC88C,WARS,HIF1A,STYX,TRIM9,USP47,MYPN,NOLC1,BLNK,ABCC2,IKZF5,WIPF1,ACVR2A,ZFYVE9,ARHGEF4,FHOD1,PPARG,SLC26A6,ZXDC,GRM7,HIP1R,PTPN11,DNM1,RAPGEF1,DAB2IP,BAIAP2,SHISA6,RABEP1,GUSB,CRK,CEP250,TOP1,MTOR,ARHGEF16,PINK1,STAMBP,NKX3-1,DIXDC1,BAK1,ATP2B4,MED1,MEOX1,S…
107	Zebra finch	GO:MF	motor activity	GO:0003774	0.1352	116	1144	18	DYNC2H1,MYH9,KIF5B,MYO10,DYNC1H1,SMC3,MYO1B,KIF5C,MYO9A,MYO5A,DNAH12,MYO15A,DNAH10,MYO18B,MYO1C,CGN,KIF9,KIF23
108	Zebra finch	GO:BP	regulation of cellular protein metabolic process	GO:0032268	0.137477	2591	1125	207	BCOR,DMD,EIF2S3,NCK2,RGN,DNAJC3,FLT3,RGCC,MYCBP2,CTSC,CASP2,USP5,PROS1,ROBO1,USP25,WNT11,USP16,LTN1,HGF,MAGI2,RELN,APAF1,POLDIP3,CARD10,MYH9,WDR48,NUB1,PRKAG2,PAXIP1,PARD3,AKAP9,CALCR,SERPINB6,SERPINB1,CNOT10,CLEC3B,GPLD1,PPP4R1,YES1,TYMS,ROCK1,PRKDC,CCNE2,EIF3E,ENPP2,RAB3GAP2,PPP2R5D,BMP3,BTC,EXOSC9,BBS7,IL21,PKD2,SETD7,SH3D19,SNX25,GUF1,SEPSECS,HTT,FGFR3,CTBP1,PTCD3,KDM3A,AIFM1,SPON1,NAT10,INCE…
109	Zebra finch	GO:BP	movement of cell or subcellular component	GO:0006928	0.145027	2319	1125	188	DSCAM,DMD,SH3KBP1,NCK2,RGN,LRCH1,RGCC,MYCBP2,DYNC2H1,FAT3,TCAF2,SPAG17,CD200R1,PROS1,ROBO1,WNT11,ARAP1,ALCAM,PODXL,SEMA3D,HGF,SEMA3C,MAGI2,SLC26A5,RELN,LAMB1,ANO6,ARID2,NTN4,SH3BP1,CARD10,MYH9,APPL2,PKP2,CACNA1C,ACKR2,PAXIP1,ITGB1,KIF5B,AKAP9,KRIT1,COL1A2,ITGB8,TOP2B,ACKR4,NPHP3,FYCO1,GPLD1,TERT,PTPRM,YES1,ROCK1,CDH2,ENPP2,HAS2,PTP4A3,SCRIB,WDPCP,BTC,AP1AR,ANK2,FAT1,PCM1,PDGFRA,GSX2,FGFBP1,WDR1,H…
110	Zebra finch	GO:MF	protein-disulfide reductase activity	GO:0015035	0.148034	29	1144	8	TXNRD1,STAB2,GSR,ENOX2,DNAJC10,GFER,TXNRD2,QSOX2
111	Zebra finch	GO:MF	molecular adaptor activity	GO:0060090	0.150703	341	1144	38	NCK2,NUFIP1,MAGI2,CARD10,MYH9,PKP2,ITSN1,AKAP9,COL1A2,NUP153,PAG1,COL14A1,ANK2,STX18,RAPSN,CAPN3,SNAP23,ANK3,ZSWIM8,NOLC1,BLNK,MLPH,DUSP19,NMD3,AKAP13,WWC1,HIP1R,PTPN11,SNAP29,DAB2IP,BAIAP2,RPTOR,CRK,STX12,CNKSR1,DLGAP3,NCSTN,SGTA
112	Zebra finch	GO:BP	protein metabolic process	GO:0019538	0.154289	5912	1125	427	TTC3,TMPRSS2,ABCG1,SIK1,BCOR,DMD,EIF2S3,PHKA2,PPEF1,RBBP7,CUL4A,NCK2,MGAT4A,HERC2,RGN,DNAJC3,IL17D,USP12,FLT3,RGCC,MYCBP2,KDELC2,DYNC2H1,CTSC,CASP2,USP5,P3H3,WARS2,MRPL48,PROS1,ROBO1,USP25,MRPL39,WNT11,USP16,LTN1,SEPHS1,HGF,MAGI2,RELN,LAMB1,PPM1H,PAWR,APAF1,ERP27,POLDIP3,PICK1,EIF3L,LGALS1,PDXP,CARD10,FOXRED2,MYH9,PRDM4,GNPTAB,YARS2,OBSCN,WDR48,NUB1,PRKAG2,PAXIP1,PITRM1,PARD3,EPC1,ADAM22,AKAP9,CA…
113	Zebra finch	GO:BP	phosphorylation	GO:0016310	0.166645	1996	1125	165	DSCAM,SIK1,DMD,SH3KBP1,PHKA2,NCK2,RGN,DNAJC3,FLT3,RGCC,ROBO1,WNT11,LRGUK,SEPHS1,HGF,MAGI2,RELN,CERK,PICK1,CARD10,GNPTAB,OBSCN,PRKAG2,PARD3,AKAP9,CALCR,PIK3R4,NUP153,PPP4R1,YES1,ROCK1,PRKDC,CCNE2,ENPP2,NRBP2,PKDCC,PPP2R5D,BMP2K,BMP3,BTC,ALPK1,IL21,PKD2,TNKS,SNX25,PDGFRA,TXK,N4BP2,HTT,FGFR3,CTBP1,PHKA1,INCENP,INS,LRP5,LRP4,ITPKA,EIF2AK4,THBS1,RASGRP1,PPP2R3C,CCDC88C,CCNK,WARS,PPP2R5E,HIF1A,PRKCH,AT…
114	Zebra finch	GO:BP	regulation of localization	GO:0032879	0.168207	2906	1125	228	ABCG1,SIK1,DMD,GCC2,RGN,LRCH1,RGCC,MYCBP2,TCAF2,CLCN1,CD200R1,ROBO1,WNT11,ARAP1,CCT8,PODXL,SEMA3D,HGF,SEMA3C,MAGI2,SLC26A5,RELN,RINT1,LAMB1,ANO6,ARID2,SYT1,SREBF2,PICK1,SH3BP1,CARD10,APPL2,DENND5B,PKP2,CACNA1C,CACNA2D4,ITSN1,STIM1,ADCYAP1R1,PRKAG2,PARD3,ITGB1,KIF5B,AKAP9,KRIT1,CALCR,SCIN,EFHB,ATP2C1,NUP153,GPLD1,TERT,CIDEA,PTPRM,YES1,ROCK1,HRH3,CDH2,CCNE2,ENY2,SLC30A8,ENPP2,HAS2,ANXA13,PTP4A3,SCR…
115	Zebra finch	GO:BP	extracellular matrix organization	GO:0030198	0.171355	419	1125	47	RGCC,LAMB1,NTN4,ITGB1,COL1A2,ITGB8,COL14A1,HAS2,COL22A1,SPP1,IBSP,NPNT,PDGFRA,SPINT1,THBS1,SPOCK2,ADAM8,LOXL4,COL5A2,ITGAV,COLGALT2,LAMC1,COL24A1,TNR,OTOL1,ITGA11,FBLN2,COL7A1,LAMB2,SPARC,TGFBI,MMP11,POMT1,ADAMTS13,MATN4,LAMA5,PLOD1,TNFRSF1B,MMP23B,VWA1,ADAMTS15,LAMB3,BSG,FBN2,MFAP2,KIF9,OLFML2B
116	Zebra finch	GO:BP	positive regulation of catalytic activity	GO:0043085	0.175991	1383	1125	121	RGN,ARHGAP20,FLT3,RGCC,CASP2,ROBO1,WNT11,ARAP1,HGF,MAGI2,RELN,POT1,APAF1,SH3BP1,CARD10,RIC8B,CACNA1C,STIM1,ADCYAP1R1,PRKAG2,ITGB1,PIK3R4,GPLD1,TERT,RALBP1,PREX2,SCRIB,PLEK,RAB3GAP2,BTC,PKD2,TBC1D9,NPNT,TNKS,PDGFRA,TXK,TBC1D19,RGS12,FGFR3,AIFM1,INCENP,INS,NR1H3,THBS1,ARHGAP11A,RASGRP1,PPP2R3C,SEC23A,LGMN,CCNK,HIF1A,ATG14,FERMT2,ADAM8,RET,ERCC6,FAS,TANK,GCG,ALS2,HSPD1,DUSP19,ERBB4,DHX9,PRKACB,DOCK7…
117	Zebra finch	GO:BP	establishment of cell polarity	GO:0030010	0.176323	142	1125	22	SH3BP1,MYH9,PARD3,ITGB1,KRIT1,ROCK1,SCRIB,WDPCP,FAT1,HTT,CRB1,DOCK7,MYO9A,FRMD4B,WWC1,SPDL1,FBXW11,CDK5RAP2,GSN,CRK,CRTAM,GOLPH3
118	Zebra finch	KEGG	Lysosome	KEGG:04142	0.176889	128	564	19	CTSC,GNPTAB,GLB1,ATP6V1H,HGSNAT,CTSO,ASAH1,LAMP2,LGMN,LAMP3,HEXA,AP3B2,CTSH,ABCB9,GAA,GUSB,AP4B1,CTSE,IDUA
119	Zebra finch	GO:BP	regulation of cell communication	GO:0010646	0.179268	3634	1125	277	PRDM15,ABCG1,UBASH3A,DMD,SH3KBP1,PPEF1,RBBP7,MCF2L,CUL4A,NCK2,IL18R1,RGN,ARHGAP20,FLT3,DYNC2H1,SESN3,CTSC,FOXM1,CASP2,NOP2,KPNA1,ROBO1,WNT11,ARAP1,CCDC3,HGF,MAGI2,RELN,TMBIM4,SYT1,PAWR,SREBF2,PICK1,LGALS1,SH3BP1,MFNG,CYTH4,RIC8B,APPL2,FGD4,CACNA1C,ITSN1,IL10RB,OBSCN,ADCYAP1R1,PRKAG2,ITGB1,KIF5B,AKAP9,CALCR,RPA3,NQO2,PHF14,EFHB,ATP2C1,NPHP3,PAK1IP1,GPLD1,FRRS1L,TERT,CIDEA,RALBP1,ROCK1,CDH2,RSPO2,E…
120	Zebra finch	GO:BP	response to growth factor	GO:0070848	0.179296	769	1125	75	DMD,TGFBRAP1,FLT3,CEP57,ROBO1,HGF,MAGI2,APAF1,APPL2,PARD3,COL1A2,ITGB8,CLEC3B,CIDEA,YES1,ROCK1,HAS2,PTP4A3,IBSP,UBE2D3,NPNT,SNX25,PDGFRA,FGFBP1,HTRA3,FGFR3,SLC9A6,SPINT1,THBS1,LGMN,HIF1A,FERMT2,BMPR1A,PDCD4,CPS1,ERBB4,ACVR2A,ACVR1,ZFYVE9,CHRD,PIK3CA,SLC33A1,NEO1,PDE8A,NTRK3,URI1,PPARG,APPL1,NR3C1,CREBBP,ARPC3,PTPN11,RAPGEF1,DAB2IP,BAIAP2,BPTF,SMURF2,ERN1,CRK,MYO1C,INPP5K,UBB,RPS6KB1,DOK5,TNFRSF1B…
121	Zebra finch	GO:BP	cellular response to endogenous stimulus	GO:0071495	0.183633	1467	1125	127	TGFBRAP1,FLT3,PGR,CEP57,SESN3,ATP6V1A,MAGI2,SLC26A3,APAF1,PDXP,APPL2,PARD3,AKAP9,COL1A2,ASNS,ITGB8,RARB,CLEC3B,GPLD1,CIDEA,YES1,ROCK1,HRH3,PRKDC,ATP6V1H,ATP6V1C1,HAS2,SLC30A10,PKD2,UBE2D3,NPNT,CASP6,SNX25,PDGFRA,FGFBP1,HTRA3,FGFR3,KDM3A,AIFM1,INS,SPINT1,ZNF106,UBR1,THBS1,RYR3,LGMN,FERMT2,BMPR1A,ABCC2,PDCD4,GPAM,CASP7,GCG,COL5A2,CPS1,ERBB4,ACVR2A,ACVR1,PRKACB,ZFYVE9,ADIPOQ,PID1,OSTN,CHRD,PIK3CA,SL…
122	Zebra finch	GO:BP	negative regulation of macrophage derived foam cell differentiation	GO:0010745	0.1843	13	1125	6	ABCG1,NR1H3,ITGAV,ADIPOQ,PPARG,ABCA5
123	Zebra finch	GO:BP	phosphate-containing compound metabolic process	GO:0006796	0.198573	2987	1125	233	DSCAM,SIK1,DMD,SH3KBP1,PHKA2,PPEF1,NCK2,RGN,FARP1,DNAJC3,FLT3,RGCC,ATP6V1A,ACP6,ROBO1,WNT11,LRGUK,SEPHS1,HGF,MAGI2,RELN,CERK,PPM1H,ADSL,PICK1,PDXP,CARD10,GNPTAB,RRM1,OBSCN,ADCYAP1R1,PRKAG2,PARD3,AKAP9,CALCR,PIGN,PLEKHA8,PIK3R4,NUP153,GPLD1,MPPE1,PPP4R1,PTPRM,YES1,TYMS,ROCK1,PRKDC,IMPA1,CCNE2,ENPP2,PTP4A3,NRBP2,PLEK,BPNT1,PKDCC,PPP2R5D,HADHA,BMP2K,BMP3,BTC,ALPK1,PDE5A,IL21,PKD2,NPNT,ETNPPL,TNKS,SN…
124	Zebra finch	GO:BP	protein-containing complex subunit organization	GO:0043933	0.198789	2017	1125	166	CHAF1B,ABCG1,TRAPPC10,DMD,EIF2S3,RBBP7,ZRSR2,TUBGCP3,CUL4A,NCK2,ERCC5,NUFIP1,CEP57,CTSC,NOP2,SCAF4,MRPL48,TIMMDC1,MRPL39,CCT8,USP16,POT1,ANO6,ARID2,SYT1,PICK1,EIF3L,PDXP,SH3BP1,CARD10,APPL2,RRM1,PARD3,KIF5B,STEAP4,AKAP9,COL1A2,SDHAF3,RPA3,SCIN,MPP6,ANKRD28,FYCO1,NUP153,TERT,PRKDC,TGS1,CDH17,SPAG1,EIF3E,PUF60,PLEK,NDUFAF5,OTOF,AP1AR,PKD2,HGSNAT,WDR1,LETM1,PTCD3,MRPL35,MRPS26,LAMP2,CUL4B,AIFM1,CENP…
125	Zebra finch	GO:BP	external encapsulating structure organization	GO:0045229	0.203996	422	1125	47	RGCC,LAMB1,NTN4,ITGB1,COL1A2,ITGB8,COL14A1,HAS2,COL22A1,SPP1,IBSP,NPNT,PDGFRA,SPINT1,THBS1,SPOCK2,ADAM8,LOXL4,COL5A2,ITGAV,COLGALT2,LAMC1,COL24A1,TNR,OTOL1,ITGA11,FBLN2,COL7A1,LAMB2,SPARC,TGFBI,MMP11,POMT1,ADAMTS13,MATN4,LAMA5,PLOD1,TNFRSF1B,MMP23B,VWA1,ADAMTS15,LAMB3,BSG,FBN2,MFAP2,KIF9,OLFML2B
126	Zebra finch	GO:BP	intracellular signal transduction	GO:0035556	0.206348	2886	1125	226	PRDM15,SIK1,DMD,RBBP7,MCF2L,CUL4A,NCK2,IL18R1,RGN,ARHGAP20,FLT3,RGCC,SESN3,FOXM1,CASP2,NOP2,CD200R1,ROBO1,WNT11,ARAP1,HGF,MAGI2,RELN,TMBIM4,APAF1,LGALS1,SH3BP1,CARD10,CYTH4,FGD4,CACNA1C,ITSN1,OBSCN,ACKR2,ADCYAP1R1,PRKAG2,PAXIP1,ITGB1,KRIT1,CALCR,COL1A2,RPA3,NQO2,EFHB,CNOT10,ATP2C1,ACKR4,PAK1IP1,RALBP1,ROCK1,CDH2,PRKDC,PREX2,PAG1,DENND3,PTP4A3,NRBP2,PLEK,SLC30A10,SMYD2,ANKRD17,BTC,ALPK1,ANK2,NPNT,…
127	Zebra finch	GO:BP	cell morphogenesis involved in neuron differentiation	GO:0048667	0.211036	607	1125	62	DSCAM,SH3KBP1,FARP1,MYCBP2,ROBO1,CHODL,ALCAM,SEMA3D,SEMA3C,RELN,NTN4,PARD3,ITGB1,KIF5B,TOP2B,PTPRM,CDH2,PREX2,SCRIB,WDPCP,TTL,SPP1,DOK1,MCF2,SLC9A6,LRP4,ITPKA,SPTBN5,NIN,MYPN,ANK3,RET,ZSWIM8,KNDC1,ALS2,HECW2,DIP2A,KIF5C,DOCK7,LHX4,TNR,MAP3K13,PIK3CA,TNIK,NEO1,PRTG,SPG11,PLXNB1,LAMB2,CNTN4,GRXCR2,PTPN11,BAIAP2,ULK2,LAMA5,DOK5,PIK3CD,UNC5D,CNTN2,BSG,SRCIN1,CUX2
128	Zebra finch	GO:BP	small GTPase mediated signal transduction	GO:0007264	0.212619	520	1125	55	MCF2L,ARHGAP20,FOXM1,ROBO1,ARAP1,RELN,SH3BP1,CYTH4,FGD4,ITSN1,OBSCN,ADCYAP1R1,ITGB1,KRIT1,COL1A2,RALBP1,ROCK1,DENND3,DOK1,MCF2,RHOV,ARHGAP11A,RASGRP1,CCDC88C,SOS2,CHUK,KNDC1,RAPGEF4,ALS2,NCKAP1,DOCK7,ARHGEF4,RASA2,PLD1,MYO9A,AKAP13,RASGRF1,RRAD,NISCH,PSD2,DNAJA3,KSR2,RAPGEF1,DAB2IP,SCAI,CRK,ARFGEF2,MFN2,ARHGEF16,ARHGAP25,STAMBP,DOCK5,RCC1,CNKSR1,INPP5B
129	Zebra finch	GO:BP	cellular catabolic process	GO:0044248	0.228198	2381	1125	191	TTC3,PHKA2,CUL4A,TGFBRAP1,RGN,DNAJC3,USP12,SESN3,CTSC,USP5,KPNA1,ATP6V1A,USP25,USP16,LTN1,UPF2,HGF,HAL,SREBF2,PDXP,FOXRED2,ALDH1L2,DRAM1,NUB1,PRKAG2,CALCR,BLVRA,NQO2,NGLY1,CNOT10,PIK3R4,FYCO1,GLB1,GPLD1,ALDH5A1,CIDEA,ROCK1,ATP6V1H,ATP6V1C1,EIF3E,ENPP2,DENND3,NRBP2,RAB3GAP2,HADHA,GRSF1,PDE5A,EXOSC9,BBS7,ABCG2,ANAPC10,UBE2D3,RPS3A,SH3D19,CTSO,SNX25,ASAH1,HTT,FASTKD5,LAMP2,CUL4B,PHKA1,AIFM1,MTMR8,IN…
130	Zebra finch	GO:BP	phosphorus metabolic process	GO:0006793	0.258106	3014	1125	234	DSCAM,SIK1,DMD,SH3KBP1,PHKA2,PPEF1,NCK2,RGN,FARP1,DNAJC3,FLT3,RGCC,ATP6V1A,ACP6,ROBO1,WNT11,LRGUK,SEPHS1,HGF,MAGI2,RELN,CERK,PPM1H,ADSL,PICK1,PDXP,CARD10,GNPTAB,RRM1,OBSCN,ADCYAP1R1,PRKAG2,PARD3,AKAP9,CALCR,PIGN,PLEKHA8,PIK3R4,NUP153,GPLD1,MPPE1,PPP4R1,PTPRM,YES1,TYMS,ROCK1,PRKDC,IMPA1,CCNE2,ENPP2,PTP4A3,NRBP2,PLEK,BPNT1,PKDCC,PPP2R5D,HADHA,BMP2K,BMP3,BTC,ALPK1,PDE5A,IL21,PKD2,NPNT,ETNPPL,TNKS,SN…
131	Zebra finch	GO:BP	receptor clustering	GO:0043113	0.258612	54	1125	12	MAGI2,RELN,PICK1,CDH2,SCRIB,ZDHHC2,LRP4,DNAJA3,SSH1,GSN,SHISA6,FNTA
132	Zebra finch	GO:MF	identical protein binding	GO:0042802	0.258939	2063	1144	162	ABCG1,ZRSR2,GCC2,ERCC5,IL17D,LNX2,NUFIP1,MYCBP2,PGR,CEP57,CTSC,CASP2,CLCN1,GJA8,ROBO1,ALCAM,SEPHS1,HGF,SLC26A5,PPM1H,SYT1,APAF1,ADSL,PICK1,LGALS1,PDXP,MYH9,APPL2,YARS2,ATXN10,RRM1,STIM1,ESYT2,PARD3,KIF5B,COL1A2,ASNS,WRNIP1,NQO2,GLB1,NUP153,ALDH5A1,TERT,CIDEA,PTPRM,TYMS,ESCO1,CDH2,IMPA1,SLC30A8,PUF60,PLEK,ABCG2,PKD2,CASP6,PCM1,ZDHHC2,PDGFRA,CD38,HTRA3,HTT,FGFR3,CTBP1,NONO,PPFIBP2,BEST1,INS,LRP4,OI…
133	Zebra finch	GO:MF	scavenger receptor activity	GO:0005044	0.313382	48	1144	10	TMPRSS2,STAB2,ACKR2,ACKR4,ENPP2,PRSS12,LOXL4,DMBT1,SCARF2,HHIPL1
134	Zebra finch	GO:BP	positive regulation of metabolic process	GO:0009893	0.315909	3873	1125	291	DSCAM,PRDM15,ABCG1,MED14,EIF2S3,NCK2,IL18R1,NPAS2,RGN,DNAJC3,IL17D,FLT3,NUFIP1,RGCC,TDRD3,MYCBP2,PGR,SESN3,MED17,CTSC,FOXM1,CASP2,USP5,ROBO1,WNT11,ARAP1,CCT8,USP16,CCDC3,HGF,MAGI2,DNAJC2,RELN,POT1,ARID2,PAWR,APAF1,POLDIP3,SREBF2,PICK1,CARD10,MYH9,PRDM4,POLR3B,APPL2,IL10RB,ADCYAP1R1,WDR48,NUB1,PRKAG2,PAXIP1,EPC1,MLLT10,AKAP9,CALCR,NQO2,ITGB8,RARB,CNOT10,PIK3R4,FYCO1,CLEC3B,GPLD1,TERT,YES1,ROCK1,PR…
135	Zebra finch	GO:MF	integrin binding	GO:0005178	0.338585	146	1144	20	DMD,LAMB1,MYH9,ITGB1,ADAM22,ITGB8,CDH17,SPP1,IBSP,NPNT,THBS1,FERMT2,ANXA7,ITGAV,TLN2,NISCH,LAMB2,TGFBI,ADAMTS13,LAMA5
136	Zebra finch	GO:BP	positive regulation of proteolysis	GO:0045862	0.339979	383	1125	43	RGN,CTSC,CASP2,USP5,ROBO1,APAF1,MYH9,WDR48,NUB1,CLEC3B,GPLD1,BBS7,SH3D19,AIFM1,SPON1,CAPN3,LGMN,ADAM8,RET,FAS,TANK,HSPD1,RHBDD1,PCOLCE2,CTSH,PPARG,ARIH2,FBXW11,DNAJA3,ZFAND2A,HIP1R,GSN,DAB2IP,P2RX1,AURKA,TNFRSF1B,PINK1,NKX3-1,NCSTN,BAK1,CNTN2,TMEM259,SGTA
137	Zebra finch	GO:BP	nucleus localization	GO:0051647	0.341006	26	1125	8	DMD,PCM1,DYNC1H1,DOCK7,FHOD1,FBXW11,MTOR,TMEM201
138	Zebra finch	GO:BP	catabolic process	GO:0009056	0.354289	2779	1125	217	TTC3,PHKA2,CUL4A,TGFBRAP1,RGN,DNAJC3,USP12,MYCBP2,SESN3,CTSC,USP5,KPNA1,ATP6V1A,USP25,USP16,LTN1,UPF2,HGF,HAL,SREBF2,PDXP,FOXRED2,ALDH1L2,STAB2,DRAM1,NUB1,PRKAG2,ITGB1,CALCR,BLVRA,NQO2,NGLY1,CNOT10,PIK3R4,FYCO1,GLB1,NUP153,GPLD1,ALDH5A1,CIDEA,ROCK1,ATP6V1H,IMPA1,ATP6V1C1,EIF3E,ENPP2,DENND3,NRBP2,RAB3GAP2,BPNT1,HADHA,GRSF1,PDE5A,EXOSC9,BBS7,ABCG2,SPP1,ANAPC10,UBE2D3,HGSNAT,RPS3A,SH3D19,CTSO,SNX25,…
139	Zebra finch	GO:MF	protein-macromolecule adaptor activity	GO:0030674	0.365886	272	1144	31	NCK2,NUFIP1,MAGI2,CARD10,MYH9,COL1A2,NUP153,PAG1,COL14A1,ANK2,STX18,RAPSN,SNAP23,ANK3,ZSWIM8,NOLC1,BLNK,MLPH,DUSP19,NMD3,AKAP13,HIP1R,PTPN11,SNAP29,DAB2IP,BAIAP2,RPTOR,CRK,STX12,CNKSR1,NCSTN
140	Zebra finch	GO:BP	peptidyl-serine modification	GO:0018209	0.36709	337	1125	39	DMD,NCK2,KDELC2,HGF,AKAP9,CALCR,ROCK1,PRKDC,TNKS,PRKCH,SPOCK2,CHUK,RET,ERCC6,INPP5F,GCG,PIKFYVE,PKN2,DOCK7,MAP3K13,PIK3CA,NTRK3,STK32A,RPTOR,ERN1,INPP5K,RPS6KB1,TOP1,STK4,CSNK2A1,AURKA,MTOR,PINK1,CLSPN,CAMK1G,MAPK13,BAK1,ATP2B4,DMPK
141	Zebra finch	GO:BP	protein phosphorylation	GO:0006468	0.372773	1673	1125	140	SIK1,DMD,PHKA2,NCK2,RGN,DNAJC3,FLT3,RGCC,ROBO1,WNT11,HGF,RELN,PICK1,CARD10,OBSCN,PRKAG2,PARD3,AKAP9,CALCR,PIK3R4,PPP4R1,YES1,ROCK1,PRKDC,CCNE2,ENPP2,NRBP2,PKDCC,PPP2R5D,BMP2K,BMP3,BTC,ALPK1,IL21,PKD2,TNKS,SNX25,PDGFRA,TXK,HTT,FGFR3,CTBP1,PHKA1,INCENP,INS,LRP5,LRP4,ITPKA,EIF2AK4,THBS1,RASGRP1,PPP2R3C,CCDC88C,CCNK,WARS,PPP2R5E,PRKCH,ATG14,FERMT2,CHUK,ADAM8,BMPR1A,RET,ERCC6,FAS,KNDC1,ITPRIP,PDCD4,IN…
142	Zebra finch	GO:BP	peptidyl-serine phosphorylation	GO:0018105	0.374406	314	1125	37	DMD,NCK2,HGF,AKAP9,CALCR,ROCK1,PRKDC,TNKS,PRKCH,CHUK,RET,ERCC6,INPP5F,GCG,PIKFYVE,PKN2,DOCK7,MAP3K13,PIK3CA,NTRK3,STK32A,RPTOR,ERN1,INPP5K,RPS6KB1,TOP1,STK4,CSNK2A1,AURKA,MTOR,PINK1,CLSPN,CAMK1G,MAPK13,BAK1,ATP2B4,DMPK
143	Zebra finch	GO:MF	calmodulin binding	GO:0005516	0.387319	203	1144	25	PHKA2,SYT1,MYH9,CACNA1C,OBSCN,MYO10,SNTB1,PHKA1,ITPKA,RYR3,FAS,MYO1B,IQCG,MYO5A,RRAD,MYO15A,CDK5RAP2,CAMSAP1,CAMKK1,PHKG1,MYO1C,UBR4,KCNQ4,CAMK1G,ATP2B4
144	Zebra finch	KEGG	Focal adhesion	KEGG:04510	0.414962	200	564	25	HGF,RELN,LAMB1,ITGB1,COL1A2,ITGB8,ROCK1,SPP1,IBSP,PDGFRA,THBS1,SOS2,ITGAV,LAMC1,TNR,PIK3CA,TLN2,ITGA11,RASGRF1,LAMB2,RAPGEF1,CRK,LAMA5,PIK3CD,LAMB3
145	Zebra finch	KEGG	Longevity regulating pathway	KEGG:04211	0.416804	89	564	14	SESN3,PRKAG2,INS,PRKACB,ADIPOQ,PIK3CA,PPARG,APPL1,RPTOR,RPS6KB1,MTOR,PIK3CD,EIF4EBP1,SESN2
146	Zebra finch	GO:BP	response to nitrogen compound	GO:1901698	0.420321	1178	1125	104	ATP4B,FLT3,SESN3,ATP6V1A,USP25,SLC26A3,SREBF2,PDXP,FOXRED2,APPL2,ITGB1,AKAP9,CALCR,COL1A2,ASNS,NGLY1,GPLD1,TYMS,ROCK1,HRH3,PRKDC,ATP6V1H,GGH,ATP6V1C1,SLC30A10,HADHA,PKD2,CASP6,PDGFRA,AIFM1,INS,LRP5,ZNF106,UBR1,RYR3,SEL1L,LGMN,CHUK,RNLS,ABCC2,CASP7,SLC18A2,GCG,DNAJC10,HSPD1,COL5A2,CPS1,LYPD1,DHX9,PRKACB,ADIPOQ,RHBDD1,PID1,PIK3CA,VPS13C,MYO5A,PPARG,APPL1,PDE12,SLC26A6,HRH2,SPARC,GABRG2,SDK1,P2RX4,P…
147	Zebra finch	GO:MF	catalytic activity, acting on DNA	GO:0140097	0.438486	299	1144	33	POLA1,ERCC5,WRNIP1,TOP2B,TERT,CHRAC1,ZGRF1,POLN,DDX24,FANCM,ERCC6,POLL,ERCC3,DDX18,MCM6,DHX9,PIF1,RFC4,FAN1,DNASE1L3,DDX55,UNG,EP400,ENDOG,ENDOV,BPTF,RECQL5,RAD51D,TOP1,CHD5,MSH3,RAD17,SNRNP200
148	Zebra finch	GO:BP	regulation of cellular response to stress	GO:0080135	0.459346	727	1125	70	CUL4A,NCK2,NPAS2,DNAJC3,FOXM1,USP25,HGF,DNAJC2,POT1,ZNF277,ARID2,PAWR,WDR48,PAXIP1,RPA3,WRNIP1,NUP153,TERT,PRKDC,SLC30A10,SMYD2,SPP1,LETM1,NONO,INS,NR1H3,RASGRP1,HIF1A,USP47,AIFM2,BMPR1A,ERCC6,FAS,PDCD4,INPP5F,NSMCE4A,DUSP19,DHX9,USP1,TNR,VPS13C,PDE8A,WDR76,NEK4,UIMC1,CREBBP,THOC5,AMBP,ENDOG,NUP214,RAPGEF1,NACC2,DAB2IP,RPTOR,ERN1,RECQL5,NUP88,ITCH,RAE1,MTOR,PINK1,NKX3-1,BAK1,MAP3K3,DNAJC7,BRCA1,T…
149	Zebra finch	GO:BP	chromosome segregation	GO:0007059	0.47552	353	1125	40	NCAPD2,SPICE1,TOP2B,ESCO1,CCNE2,TTL,TNKS,STAG2,INCENP,OIP5,MLH3,DYNC1H1,DLGAP5,FANCM,SMC3,SPC25,HECW2,ACTR3,STAG1,SMC4,RAD18,NR3C1,BOD1,SPDL1,CDK5RAP2,CHMP6,RECQL5,EME1,SPATA22,TEX14,SKA2,TOP1,CSNK2A1,RCC1,NCAPD3,HORMAD1,BRCA1,SKA1,KIF23,ARL8A
150	Zebra finch	GO:MF	active ion transmembrane transporter activity	GO:0022853	0.475802	229	1144	27	ATP4B,SLC9A4,ATP7B,ATP6V1A,SLC26A5,SLC26A3,SLC25A3,SLCO1A2,ATP2C1,ATP6V1H,ATP6V1C1,SLC34A2,LETM1,SLC9A6,SLC6A5,SLC18A2,SLC6A9,SLCO2A1,SLC33A1,SLC26A6,SLC6A4,SLC45A1,SLC23A2,ATP6V1B2,SLC4A5,ATP2B4,SLC39A14
151	Zebra finch	GO:BP	protein modification process	GO:0036211	0.488486	4108	1125	305	TTC3,SIK1,BCOR,DMD,PHKA2,PPEF1,RBBP7,CUL4A,NCK2,MGAT4A,HERC2,RGN,DNAJC3,USP12,FLT3,RGCC,MYCBP2,KDELC2,USP5,P3H3,ROBO1,USP25,WNT11,USP16,LTN1,SEPHS1,HGF,MAGI2,RELN,LAMB1,PPM1H,ERP27,PICK1,LGALS1,PDXP,CARD10,PRDM4,OBSCN,WDR48,NUB1,PRKAG2,PAXIP1,PARD3,EPC1,AKAP9,CALCR,PIGN,PHF14,NGLY1,PIK3R4,NUP153,GPLD1,MPPE1,PPP4R1,PTPRM,YES1,ROCK1,ESCO1,CDH2,PRKDC,CCNE2,DCAF13,ENY2,ENPP2,PTP4A3,NRBP2,NDUFAF5,RAB3…
152	Zebra finch	GO:BP	cellular protein modification process	GO:0006464	0.488486	4108	1125	305	TTC3,SIK1,BCOR,DMD,PHKA2,PPEF1,RBBP7,CUL4A,NCK2,MGAT4A,HERC2,RGN,DNAJC3,USP12,FLT3,RGCC,MYCBP2,KDELC2,USP5,P3H3,ROBO1,USP25,WNT11,USP16,LTN1,SEPHS1,HGF,MAGI2,RELN,LAMB1,PPM1H,ERP27,PICK1,LGALS1,PDXP,CARD10,PRDM4,OBSCN,WDR48,NUB1,PRKAG2,PAXIP1,PARD3,EPC1,AKAP9,CALCR,PIGN,PHF14,NGLY1,PIK3R4,NUP153,GPLD1,MPPE1,PPP4R1,PTPRM,YES1,ROCK1,ESCO1,CDH2,PRKDC,CCNE2,DCAF13,ENY2,ENPP2,PTP4A3,NRBP2,NDUFAF5,RAB3…
153	Zebra finch	GO:BP	cellular response to leucine	GO:0071233	0.491584	10	1125	5	SESN3,UBR1,RPTOR,MTOR,SESN2
154	Zebra finch	GO:MF	phosphorylase kinase activity	GO:0004689	0.496964	4	1144	3	PHKA2,PHKA1,PHKG1
155	Zebra finch	GO:MF	spectrin binding	GO:0030507	0.541404	27	1144	7	SLC26A5,MYO10,ANK2,USH1C,SPTBN5,ANK3,CAMSAP1
156	Zebra finch	GO:BP	meiotic chromosome condensation	GO:0010032	0.556238	6	1125	4	NCAPD2,INCENP,SMC4,NCAPD3
157	Zebra finch	KEGG	Small cell lung cancer	KEGG:05222	0.566444	92	564	14	LAMB1,APAF1,ITGB1,RARB,CCNE2,CHUK,ITGAV,LAMC1,PIK3CA,LAMB2,LAMA5,PIK3CD,LAMB3,BAK1
158	Zebra finch	GO:BP	regulation of cell cycle	GO:0051726	0.581298	1120	1125	99	SIK1,DMD,RBBP7,CUL4A,RGCC,CEP57,FOXM1,CASP2,SPICE1,USP16,MDM1,APAF1,PDXP,APPL2,PAXIP1,ITGB1,EPC1,AKAP9,ASNS,RPA3,CNOT10,PIK3R4,TERT,CCNE2,SCRIB,TTL,ANKRD17,BTC,NUDT6,PKD2,ANAPC10,TNKS,PLRG1,PCM1,CTBP1,NAT10,INCENP,INS,LRP5,MGA,ZFYVE26,EIF2AK4,LGMN,CCNK,DYNC1H1,DLGAP5,USP47,ERCC6,PCGF6,PDCD4,ERCC3,HECW2,PRPF40A,PKN2,PRKACB,TICRR,TIPIN,WDR76,APPL1,XPC,CNOT8,SPDL1,PTPN11,TTC28,RANBP1,THOC5,CDK5RAP2,…
159	Zebra finch	KEGG	Antifolate resistance	KEGG:01523	0.58188	31	564	7	TYMS,GGH,ABCG2,CHUK,ABCC2,ABCC5,MTHFR
160	Zebra finch	GO:BP	positive regulation of hydrolase activity	GO:0051345	0.585011	733	1125	70	RGN,ARHGAP20,CASP2,ROBO1,WNT11,ARAP1,MAGI2,APAF1,SH3BP1,RIC8B,ADCYAP1R1,ITGB1,GPLD1,RALBP1,PREX2,SCRIB,PLEK,RAB3GAP2,TBC1D9,NPNT,PDGFRA,TXK,TBC1D19,RGS12,FGFR3,AIFM1,NR1H3,ARHGAP11A,RASGRP1,SEC23A,LGMN,FERMT2,RET,FAS,TANK,ALS2,HSPD1,DOCK7,DEPDC1,RASA2,PCOLCE2,DVL3,MYO9A,NTRK3,CTSH,RASGRF1,PPARG,PLXNB1,DNAJA3,ADAP1,HIP1R,RANBP1,RAPGEF1,GSN,DAB2IP,RGS9,APOH,P2RX1,RABEP1,CRK,MTOR,ARHGEF16,PINK1,ARHG…
161	Zebra finch	GO:BP	transmembrane transport	GO:0055085	0.591475	1648	1125	137	ABCG1,DMD,EIF2S3,ATP4B,SLC9A4,RGN,SLC7A1,TRPC4,SLC25A15,ATP7B,SLC36A4,TCAF2,CLCN1,ATP6V1A,GJA8,SEC61A2,SLC26A5,RELN,SLC26A3,ANO6,SLC25A3,ANO4,APPL2,SLCO1A2,CACNA1C,CACNA2D4,STIM1,PRKAG2,ITGB1,KIF5B,STEAP4,AKAP9,PEX1,CALCR,ATP2C1,TERT,SLC39A6,RALBP1,YES1,TMEM241,ATP6V1H,CDH17,ATP6V1C1,SLC30A8,SLC30A10,ANK2,ABCG2,PKD2,SLC34A2,WDR1,HTT,LETM1,SLC9A6,MMGT1,AIFM1,SLC25A14,SLC16A2,BEST1,INS,CAPN3,THBS1,…
162	Zebra finch	GO:BP	retina development in camera-type eye	GO:0060041	0.594436	154	1125	22	DSCAM,FAT3,CASP2,MDM1,RRM1,PTPRM,PDGFRA,PROM1,USH1C,LRP5,TTLL5,HIF1A,RET,CRB1,LAMB2,SDK1,SLC4A5,MFRP,ATP2B4,MED1,BSG,RP1L1
163	Zebra finch	GO:BP	axonogenesis	GO:0007409	0.609905	479	1125	50	DSCAM,SH3KBP1,MYCBP2,ROBO1,CHODL,ALCAM,SEMA3D,SEMA3C,RELN,NTN4,PARD3,ITGB1,KIF5B,TOP2B,PTPRM,CDH2,TTL,SPP1,DOK1,MCF2,SLC9A6,LRP4,SPTBN5,NIN,MYPN,ANK3,RET,ZSWIM8,ALS2,KIF5C,DOCK7,LHX4,TNR,MAP3K13,PIK3CA,NEO1,PRTG,SPG11,PLXNB1,LAMB2,CNTN4,PTPN11,BAIAP2,ULK2,LAMA5,DOK5,PIK3CD,UNC5D,CNTN2,BSG
164	Zebra finch	GO:BP	organelle assembly	GO:0070925	0.654211	921	1125	84	DMD,TUBGCP3,DYNC2H1,CEP57,NOP2,SPAG17,SPICE1,LRGUK,MDM1,ATXN10,OBSCN,ITGB1,AKAP9,NPHP3,PRKDC,SPAG1,WDPCP,RAB3GAP2,BBS7,TNKS,PCM1,PDGFRA,CC2D2A,WDR1,STX18,HTT,STAG2,INCENP,CAPN3,IFT43,DYNC1H1,ATG14,DLGAP5,DNAAF2,MYPN,FAM149B1,CFAP43,SMC3,WDR11,TRAF3IP1,PIKFYVE,TMEM237,ACTR3,NEB,SPATA6,GORAB,STAG1,IL1RAP,IQCG,PDE6D,NTRK3,AKAP13,SPG11,CEP89,CCDC66,ABLIM3,WDR90,CFAP70,ATXN2,SNAP29,LRSAM1,CDK5RAP2,GOL…
165	Zebra finch	GO:BP	estradiol secretion	GO:0035938	0.662793	3	1125	3	SPP1,CYP19A1,KDM5B
166	Zebra finch	GO:BP	regulation of estradiol secretion	GO:2000864	0.662793	3	1125	3	SPP1,CYP19A1,KDM5B
167	Zebra finch	GO:BP	regulation of postsynaptic membrane organization	GO:1901626	0.662793	3	1125	3	ZDHHC2,RAPSN,SSH1
168	Zebra finch	GO:BP	regulation of cell morphogenesis	GO:0022604	0.693669	312	1125	36	SH3KBP1,ARAP1,SLC26A5,RELN,SYT1,MYH9,FGD4,MYO10,PRKDC,ENPP2,HAS2,WDPCP,AP1AR,SH3D19,WDR1,ITPKA,FERMT2,DNMBP,PRPF40A,MAP3K13,OSTN,DVL3,MYO9A,PLXNB1,CPNE9,SPARC,CAMSAP1,BAIAP2,RNF157,CRK,EPB42,CASS4,SLC23A2,DOCK5,CNTN2,CUX2
169	Zebra finch	GO:MF	disulfide oxidoreductase activity	GO:0015036	0.712293	36	1144	8	TXNRD1,STAB2,GSR,ENOX2,DNAJC10,GFER,TXNRD2,QSOX2
170	Zebra finch	GO:MF	cadherin binding	GO:0045296	0.737371	333	1144	35	EIF2S3,TRPC4,CCT8,MYH9,PKP2,OBSCN,ESYT2,ITGB1,KIF5B,CDH20,BZW2,PTPRM,CDH2,CDH17,EIF3E,SCRIB,PUF60,PROM1,KTN1,ANK3,MYO1B,ACVR1,PKN2,PPL,P2RX4,PTPN11,GOLGA3,RANBP1,GOLGA2,DAB2IP,BAIAP2,RPL23A,ARHGEF16,CGN,BSG
171	Zebra finch	GO:BP	microtubule-based process	GO:0007017	0.806098	927	1125	84	MAP7D2,TUBGCP3,GCC2,RGN,DYNC2H1,CEP57,SPAG17,SPICE1,LRGUK,MDM1,MYH9,PARD3,ITGB1,KIF5B,AKAP9,PEX1,NPHP3,FYCO1,ROCK1,SPAG1,TTL,PKD2,TNKS,PCM1,CC2D2A,HTT,STAG2,CENPI,NAT10,INCENP,RASGRP1,PPP2R3C,TTLL5,IFT43,CCDC88C,DYNC1H1,HIF1A,KTN1,DLGAP5,NIN,DNAAF2,TACR2,CFAP43,SMC3,TRAF3IP1,SPC25,ACTR3,KIF5C,DOCK7,KIAA1614,STAG1,IQCG,AP3B2,SPG11,CCDC66,DNAH12,SPDL1,FBXW11,CFAP70,DNAH10,RANBP1,CDK5RAP2,GOLGA2,CAM…
172	Zebra finch	GO:MF	secondary active transmembrane transporter activity	GO:0015291	0.847483	238	1144	27	SLC9A4,SLC36A4,SLC26A5,SLC26A3,SLC25A3,SLCO1A2,TMEM241,CDH17,SLC34A2,LETM1,SLC9A6,SLC25A14,SLC16A2,SLC6A5,SLC16A9,SLC18A2,SLC6A9,SLC35D1,SLCO2A1,SLC33A1,SLC26A6,SLC6A4,SLC45A1,SLC23A2,SLC4A5,SLC35E1,SLC39A14
173	Zebra finch	GO:MF	nitric-oxide synthase binding	GO:0050998	0.868728	15	1144	5	DMD,NOS1AP,DNM1,SLC6A4,ATP2B4
174	Zebra finch	KEGG	Autophagy - animal	KEGG:04140	0.87519	137	564	18	PIK3R4,LAMP2,INS,EIF2AK4,HIF1A,ATG14,TANK,PRKACB,PIK3CA,ITPR1,SNAP29,RPTOR,ERN1,ULK2,RPS6KB1,MTOR,PIK3CD,ATG7
175	Zebra finch	GO:BP	regulation of small GTPase mediated signal transduction	GO:0051056	0.950791	329	1125	37	MCF2L,ARHGAP20,FOXM1,ROBO1,ARAP1,RELN,SH3BP1,CYTH4,FGD4,ITSN1,OBSCN,ADCYAP1R1,ITGB1,RALBP1,DENND3,MCF2,RHOV,ARHGAP11A,RASGRP1,SOS2,ALS2,ARHGEF4,RASA2,MYO9A,AKAP13,RASGRF1,PSD2,RAPGEF1,DAB2IP,SCAI,CRK,ARFGEF2,MFN2,ARHGEF16,ARHGAP25,STAMBP,INPP5B
176	Zebra finch	GO:BP	establishment of protein localization	GO:0045184	0.955762	1866	1125	151	ABCG1,GCC2,TGFBRAP1,HERC2,COG6,TCAF2,KPNA1,ATP6V1A,CCT8,SEC61A2,RINT1,POT1,SREBF2,PICK1,MYH9,APPL2,GNPTAB,IPO8,REP15,CACNA1C,ITSN1,SEC22C,PITRM1,PARD3,KIF5B,PEX1,PLEKHA8,PIK3R4,ATP2C1,NUP153,GPLD1,TERT,ATP6V1H,VPS13B,ATP6V1C1,ENY2,SLC30A8,ANXA13,FAM91A1,PTP4A3,SCRIB,WDPCP,PLEK,RAB3GAP2,PKDCC,OTOF,AP1AR,ANK2,BBS7,TBC1D9,UBE2D3,NPNT,TNKS,RPS3A,SNX25,PCM1,ZDHHC2,CD38,STX18,EXOC6B,MMGT1,LAMP2,AIFM1,I…
177	Zebra finch	GO:MF	single-stranded DNA endodeoxyribonuclease activity	GO:0000014	1	10	1144	1	ENDOG
178	Zebra finch	GO:MF	transferrin receptor binding	GO:1990459	1	11	1144	1	CHUK
179	Zebra finch	GO:MF	single-stranded 3'-5' DNA helicase activity	GO:1990518	1	4	1144	2	MCM6,DHX9
180	Zebra finch	GO:MF	palmitoleyl hydrolase activity	GO:1990699	1	1	1144	1	NOTUM
181	Zebra finch	GO:MF	ubiquitin ligase-substrate adaptor activity	GO:1990756	1	16	1144	1	ZSWIM8
182	Zebra finch	GO:MF	arrestin family protein binding	GO:1990763	1	10	1144	1	ITCH
183	Zebra finch	GO:MF	protein tyrosine kinase binding	GO:1990782	1	100	1144	11	DSCAM,ITGB1,LRP4,BLNK,EIF3A,ACVR1,PTPN11,CRK,CASS4,ARHGEF16,FNTA
184	Zebra finch	GO:MF	sequence-specific mRNA binding	GO:1990825	1	12	1144	3	TYMS,DHX9,ETF1
185	Zebra finch	GO:MF	sequence-specific double-stranded DNA binding	GO:1990837	1	1563	1144	62	PRDM15,BCOR,POLA1,NPAS2,PGR,FOXM1,ZBTB11,ZNF277,SREBF2,PRDM4,ZBTB47,RARB,ZNF236,ZBTB10,GSX2,HDX,TBX22,NONO,NR1H3,MGA,MLH3,GTF2A1,HIF1A,IKZF5,NKX1-2,SP3,CARF,HSPD1,ERBB4,MCM6,DHX9,MTF2,FOXE3,CC2D1B,LHX4,GABPB1,PPARG,NR3C1,CDX1,CDK5RAP2,GFI1B,NACC2,RPTOR,BPTF,MYBBP1A,VEZF1,ZNF341,MYBL2,TOP1,MYT1,TAF4,MTOR,NKX3-1,HINFP,KDM5B,MED1,BRCA1,MEOX1,ZBTB5,NR5A1,KMT2D,CUX2
186	Zebra finch	GO:MF	rRNA cytidine N-acetyltransferase activity	GO:1990883	1	1	1144	1	NAT10
187	Zebra finch	GO:MF	netrin receptor binding	GO:1990890	1	2	1144	1	DSCAM
188	Zebra finch	GO:MF	ATP-dependent microtubule motor activity	GO:1990939	1	60	1144	8	DYNC2H1,KIF5B,DYNC1H1,KIF5C,DNAH12,DNAH10,KIF9,KIF23
189	Zebra finch	GO:MF	ubiquitin ligase inhibitor activity	GO:1990948	1	9	1144	1	RPL23
190	Zebra finch	GO:MF	G-rich single-stranded DNA binding	GO:1990955	1	1	1144	1	POT1
191	Zebra finch	GO:MF	promoter-specific chromatin binding	GO:1990841	1	58	1144	4	PRDM15,ERCC3,DHX9,MED1
192	Zebra finch	GO:MF	F-box domain binding	GO:1990444	1	3	1144	1	STYX
193	Zebra finch	GO:MF	extracellular matrix protein binding	GO:1990430	1	5	1144	2	ITGB8,ITGAV
194	Zebra finch	GO:MF	protein ADP-ribosylase activity	GO:1990404	1	16	1144	1	TNKS
195	Zebra finch	GO:MF	transcription regulator activity	GO:0140110	1	1916	1144	71	PRDM15,MED14,BCOR,NPAS2,TDRD3,PGR,MED17,FOXM1,USP16,ZBTB11,PAWR,SREBF2,PRDM4,ZBTB47,RARB,ZNF236,ENY2,SERTAD2,CIR1,ASAH1,GSX2,CTBP1,KDM3A,HDX,TBX22,NR1H3,MGA,HIF1A,IKZF5,NKX1-2,EAF2,SP3,CARF,DHX9,FOXE3,CC2D1B,LHX4,URI1,PPARG,ZXDC,XPC,TCERG1,NR3C1,BRD8,CDX1,WWC1,CREBBP,TRRAP,GFI1B,NACC2,SCAI,MYBBP1A,TADA2A,VEZF1,NCOA6,ZNF341,TOX2,MYBL2,PRPF6,MYT1,NKX3-1,HINFP,KDM5B,MED1,BRCA1,MEOX1,PIAS4,ZBTB5,NR5A…
196	Zebra finch	GO:MF	nucleocytoplasmic carrier activity	GO:0140142	1	31	1144	2	KPNA1,NUP214
197	Zebra finch	GO:MF	general transcription initiation factor activity	GO:0140223	1	43	1144	2	GTF2A1,TAF4
198	Zebra finch	GO:MF	exogenous protein binding	GO:0140272	1	77	1144	3	ITGB1,ITGAV,BSG
199	Zebra finch	GO:MF	general transcription initiation factor binding	GO:0140296	1	46	1144	5	GTF2A1,NOLC1,ZNHIT6,RPTOR,MTOR
200	Zebra finch	GO:MF	DNA-binding transcription factor binding	GO:0140297	1	234	1144	18	SIK1,MED14,FLT3,COMMD6,MED17,RARB,DCAF13,ASAH1,KDM3A,PPARG,BRD8,DNAJA3,CREBBP,NCOA6,PRPF6,TAF4,NKX3-1,MED1
201	Zebra finch	GO:MF	small molecule sensor activity	GO:0140299	1	13	1144	2	SYT1,EFHB
202	Zebra finch	GO:MF	intramembrane lipid transporter activity	GO:0140303	1	35	1144	4	ABCG1,ANO6,ANO4,PLSCR5
203	Zebra finch	GO:MF	cargo adaptor activity	GO:0140312	1	17	1144	1	HIP1R
204	Zebra finch	GO:MF	protein transporter activity	GO:0140318	1	30	1144	1	SEC61A2
205	Zebra finch	GO:MF	solute:anion antiporter activity	GO:0140323	1	30	1144	4	SLC26A5,SLC26A3,SLC26A6,SLC4A5
206	Zebra finch	GO:MF	ATPase-coupled intramembrane lipid transporter activity	GO:0140326	1	25	1144	1	ABCG1
207	Zebra finch	GO:MF	floppase activity	GO:0140328	1	6	1144	1	ABCG1
208	Zebra finch	GO:MF	P-type transmembrane transporter activity	GO:0140358	1	23	1144	4	ATP4B,ATP7B,ATP2C1,ATP2B4
209	Zebra finch	GO:MF	ABC-type transporter activity	GO:0140359	1	25	1144	6	ABCG1,ATP2C1,ABCG2,ABCC2,ABCC5,ABCB9
210	Zebra finch	GO:MF	molecular carrier activity	GO:0140104	1	71	1144	4	KPNA1,MMGT1,NUP214,EMC1
211	Zebra finch	GO:MF	catalytic activity, acting on a glycoprotein	GO:0140103	1	22	1144	5	MGAT4A,C1GALT1C1,B4GALNT4,MGAT5,MGAT4B
212	Zebra finch	GO:MF	catalytic activity, acting on a rRNA	GO:0140102	1	23	1144	2	NOP2,FDXACB1
213	Zebra finch	GO:MF	catalytic activity, acting on a tRNA	GO:0140101	1	131	1144	11	WARS2,TRMU,YARS2,RPP40,IARS2,QRSL1,TRMT10A,WARS,TYW3,FARSB,PTRH1
214	Zebra finch	GO:MF	lipid transfer activity	GO:0120013	1	46	1144	3	ABCG1,PLEKHA8,STARD5
215	Zebra finch	GO:MF	phospholipid transfer activity	GO:0120014	1	23	1144	1	PLEKHA8
216	Zebra finch	GO:MF	sterol transfer activity	GO:0120015	1	23	1144	2	ABCG1,STARD5
217	Zebra finch	GO:MF	sphingolipid transfer activity	GO:0120016	1	9	1144	1	PLEKHA8
218	Zebra finch	GO:MF	ceramide transfer activity	GO:0120017	1	8	1144	1	PLEKHA8
219	Zebra finch	GO:MF	cholesterol transfer activity	GO:0120020	1	22	1144	2	ABCG1,STARD5
220	Zebra finch	GO:MF	calcium-dependent carbohydrate binding	GO:0120153	1	1	1144	1	COLEC11
221	Zebra finch	GO:MF	immune receptor activity	GO:0140375	1	133	1144	10	IL18R1,FLT3,CD200R1,IL10RB,ACKR2,ACKR4,IL1RAP,CTSH,IL5RA,CSF3R
222	Zebra finch	GO:MF	acyl-CoA binding	GO:0120227	1	24	1144	3	HADHA,PANK3,ACOT12
223	Zebra finch	GO:MF	phosphorylation-dependent protein binding	GO:0140031	1	6	1144	1	ANK2
224	Zebra finch	GO:MF	methylation-dependent protein binding	GO:0140034	1	73	1144	5	TDRD3,MTF2,BPTF,CHD5,NCAPD3
225	Zebra finch	GO:MF	ubiquitination-like modification-dependent protein binding	GO:0140035	1	13	1144	3	DNAJC2,FAN1,ANKRD13A
226	Zebra finch	GO:MF	ubiquitin-dependent protein binding	GO:0140036	1	11	1144	3	DNAJC2,FAN1,ANKRD13A
227	Zebra finch	GO:MF	glycosylated region protein binding	GO:0140081	1	3	1144	1	CD200R1
228	Zebra finch	GO:MF	membrane curvature sensor activity	GO:0140090	1	3	1144	1	PICK1
229	Zebra finch	GO:MF	catalytic activity, acting on RNA	GO:0140098	1	394	1144	38	NOP2,WARS2,TRMU,POLR3B,YARS2,RPP40,TERT,RNMT,TGS1,IARS2,QRSL1,EXOSC9,TRMT10A,POLR1A,DDX24,WARS,FANCM,DDX18,DHX9,PIF1,TOE1,TYW3,FARSB,PDE12,CNOT8,ERI2,DDX55,PTRH1,ENDOG,ENDOV,ERN1,CPSF3L,PPP1R8,AGO3,FDXACB1,POLR2F,POLR2M,SNRNP200
230	Zebra finch	GO:MF	modification-dependent protein binding	GO:0140030	1	160	1144	12	TDRD3,DNAJC2,ANK2,HSPD1,MTF2,FAN1,RAD18,UIMC1,ANKRD13A,BPTF,CHD5,NCAPD3
231	Zebra finch	GO:MF	protein antigen binding	GO:1990405	1	8	1144	1	EP400
232	Zebra finch	GO:MF	solute:bicarbonate symporter activity	GO:0140410	1	7	1144	1	SLC4A5
233	Zebra finch	GO:MF	protein demethylase activity	GO:0140457	1	30	1144	2	KDM3A,KDM5B
234	Zebra finch	GO:MF	BAT3 complex binding	GO:1904288	1	4	1144	1	SGTA
235	Zebra finch	GO:MF	transmitter-gated ion channel activity involved in regulation of postsynaptic membrane potential	GO:1904315	1	45	1144	3	GABRA6,GABRG2,GRIK3
236	Zebra finch	GO:MF	melatonin binding	GO:1904408	1	1	1144	1	NQO2
237	Zebra finch	GO:MF	peptide transmembrane transporter activity	GO:1904680	1	16	1144	3	CDH17,ABCC5,ABCB9
238	Zebra finch	GO:MF	TORC2 complex binding	GO:1904841	1	2	1144	2	RPL23A,PINK1
239	Zebra finch	GO:MF	coreceptor activity involved in canonical Wnt signaling pathway	GO:1904928	1	3	1144	1	LRP5
240	Zebra finch	GO:MF	RISC complex binding	GO:1905172	1	3	1144	1	DHX9
241	Zebra finch	GO:MF	acetyl-CoA binding	GO:1905502	1	3	1144	1	PANK3
242	Zebra finch	GO:MF	polysome binding	GO:1905538	1	6	1144	1	DHX9
243	Zebra finch	GO:MF	resveratrol binding	GO:1905594	1	1	1144	1	NQO2
244	Zebra finch	GO:MF	8-hydroxy-2'-deoxyguanosine DNA binding	GO:1905773	1	3	1144	1	POT1
245	Zebra finch	GO:MF	histone methyltransferase binding	GO:1990226	1	11	1144	1	PRDM4
246	Zebra finch	GO:MF	steroid hormone binding	GO:1990239	1	6	1144	1	NR3C1
247	Zebra finch	GO:MF	RNA polymerase II C-terminal domain phosphoserine binding	GO:1990269	1	5	1144	1	SCAF4
248	Zebra finch	GO:MF	ubiquitin-specific protease binding	GO:1990381	1	21	1144	1	DERL3
249	Zebra finch	GO:MF	phosphatidylinositol bisphosphate binding	GO:1902936	1	105	1144	11	SYT1,OBSCN,PARD3,KRIT1,SCIN,MYO1B,RLBP1,ADAP1,HIP1R,RPH3A,GSN
250	Zebra finch	GO:MF	ceramide 1-phosphate transfer activity	GO:1902388	1	7	1144	1	PLEKHA8
251	Zebra finch	GO:MF	ceramide 1-phosphate binding	GO:1902387	1	7	1144	2	PLEKHA8,PLA2G4A
252	Zebra finch	GO:MF	voltage-gated potassium channel activity involved in ventricular cardiac muscle cell action potential repolarization	GO:1902282	1	12	1144	1	KCND3
253	Zebra finch	GO:MF	EGF-domain serine glucosyltransferase activity	GO:0140561	1	3	1144	1	KDELC2
254	Zebra finch	GO:MF	EGF-domain serine xylosyltransferase activity	GO:0140562	1	3	1144	1	KDELC2
255	Zebra finch	GO:MF	UDP-D-xylose:beta-D-glucoside alpha-1,3-D-xylosyltransferase activity	GO:0140563	1	2	1144	1	GXYLT2
256	Zebra finch	GO:MF	P-type monovalent copper transporter activity	GO:0140581	1	2	1144	1	ATP7B
257	Zebra finch	GO:MF	protein carrier activity	GO:0140597	1	46	1144	4	KPNA1,MMGT1,NUP214,EMC1
258	Zebra finch	GO:MF	catecholamine binding	GO:1901338	1	14	1144	1	RNLS
259	Zebra finch	GO:MF	heterocyclic compound binding	GO:1901363	1	6210	1144	390	PRDM15,ABCG1,SIK1,BCOR,POLA1,EIF2S3,RBBP7,ZRSR2,NPAS2,ERCC5,FLT3,ATP7B,NUFIP1,TDRD3,DYNC2H1,PGR,ME3,FOXM1,NOP2,WARS2,ATP6V1A,SCAF4,HSPA13,MRPL39,CCT8,ZBTB11,LRGUK,UPF2,SEPHS1,DNAJC2,TRMU,CERK,POT1,ZNF277,ARID2,APAF1,WBP11,POLDIP3,SREBF2,EIF3L,LGALS1,FOXRED2,MYH9,PRDM4,MTERF2,POLR3B,TXNRD1,YARS2,RRM1,OBSCN,ZBTB47,WDR48,PRKAG2,ACTR3B,NOM1,KIF5B,MLLT10,STEAP4,AKAP9,PEX1,ASNS,RPA3,BLVRA,WRNIP1,NQO2,R…
260	Zebra finch	GO:MF	protein-cysteine S-stearoyltransferase activity	GO:0140439	1	7	1144	1	ZDHHC2
261	Zebra finch	GO:MF	azole transmembrane transporter activity	GO:1901474	1	11	1144	1	SLC7A1
262	Zebra finch	GO:MF	fatty acid derivative binding	GO:1901567	1	22	1144	2	HADHA,ACOT12
263	Zebra finch	GO:MF	phosphatidylglycerol binding	GO:1901611	1	15	1144	1	ANXA13
264	Zebra finch	GO:MF	organic hydroxy compound transmembrane transporter activity	GO:1901618	1	50	1144	4	ABCG1,SLCO1A2,SLC18A2,SLC6A4
265	Zebra finch	GO:MF	sulfur compound binding	GO:1901681	1	264	1144	18	EVA1C,CLEC3B,RSPO2,HADHA,FGFBP1,LRPAP1,THBS1,SERPINA10,PCOLCE2,MCCC1,PANK3,SERPIND1,APOH,RPL22,RCC1,ADAMTS15,SOST,ACOT12
266	Zebra finch	GO:MF	sulfur compound transmembrane transporter activity	GO:1901682	1	51	1144	8	SLC26A5,SLC26A3,ABCG2,SLC25A14,ABCC2,ABCC5,SLC33A1,SLC26A6
267	Zebra finch	GO:MF	salt transmembrane transporter activity	GO:1901702	1	5	1144	1	ABCG2
268	Zebra finch	GO:MF	phosphatidylinositol phosphate binding	GO:1901981	1	171	1144	20	ARAP1,SYT1,OBSCN,PARD3,KRIT1,SCIN,PLEKHA8,MYO10,ZFYVE26,FERMT2,MYO1B,PLA2G4A,RLBP1,ADAP1,HIP1R,RPH3A,GSN,DAB2IP,ANKFY1,GOLPH3
269	Zebra finch	GO:MF	carbohydrate derivative transmembrane transporter activity	GO:1901505	1	55	1144	4	SLC29A3,SLC35D1,SLC33A1,SLC17A9
270	Zebra finch	GO:MF	methylenetetrahydrofolate reductase NADPH activity	GO:0106313	1	1	1144	1	MTHFR
271	Zebra finch	GO:MF	methylenetetrahydrofolate reductase NADH activity	GO:0106312	1	1	1144	1	MTHFR
272	Zebra finch	GO:MF	protein serine phosphatase activity	GO:0106306	1	80	1144	4	PPEF1,PPM1H,DUSP19,SSH1
273	Zebra finch	GO:MF	glycolipid binding	GO:0051861	1	27	1144	2	PLEKHA8,MPPE1
274	Zebra finch	GO:MF	Hsp90 protein binding	GO:0051879	1	43	1144	6	NPAS2,HIF1A,TTC4,NR3C1,ERN1,CSNK2A1
275	Zebra finch	GO:MF	G-quadruplex DNA binding	GO:0051880	1	10	1144	1	PIF1
276	Zebra finch	GO:MF	granulocyte colony-stimulating factor binding	GO:0051916	1	2	1144	1	CSF3R
277	Zebra finch	GO:MF	dynein light intermediate chain binding	GO:0051959	1	27	1144	4	DYNC2H1,CCDC88C,DYNC1H1,DNAH10
278	Zebra finch	GO:MF	phosphatidylinositol-3,5-bisphosphate 3-phosphatase activity	GO:0052629	1	7	1144	1	MTMR8
279	Zebra finch	GO:MF	lysophosphatidic acid phosphatase activity	GO:0052642	1	3	1144	1	ACP6
280	Zebra finch	GO:MF	inositol-1,4,5-trisphosphate 5-phosphatase activity	GO:0052658	1	7	1144	2	INPP5K,INPP5B
281	Zebra finch	GO:MF	inositol-1,3,4,5-tetrakisphosphate 5-phosphatase activity	GO:0052659	1	5	1144	1	INPP5K
282	Zebra finch	GO:MF	carboxylic ester hydrolase activity	GO:0052689	1	145	1144	11	RGN,ENPP2,IARS2,NDST3,PLA2G4A,AADAC,GDE1,PTRH1,NOTUM,ACOT12,PNPLA2
283	Zebra finch	GO:MF	phosphatidylinositol kinase activity	GO:0052742	1	16	1144	3	PIKFYVE,PIK3CA,PIK3CD
284	Zebra finch	GO:MF	inositol tetrakisphosphate phosphatase activity	GO:0052743	1	6	1144	1	INPP5K
285	Zebra finch	GO:MF	phosphatidylinositol monophosphate phosphatase activity	GO:0052744	1	18	1144	2	MTMR8,INPP5F
286	Zebra finch	GO:MF	inositol phosphate phosphatase activity	GO:0052745	1	17	1144	4	IMPA1,INPP5F,INPP5K,INPP5B
287	Zebra finch	GO:MF	1-phosphatidylinositol-5-kinase activity	GO:0052810	1	1	1144	1	PIKFYVE
288	Zebra finch	GO:MF	misfolded protein binding	GO:0051787	1	28	1144	4	DNAJC3,HSPA13,DNAJC10,DERL3
289	Zebra finch	GO:MF	inositol trisphosphate kinase activity	GO:0051766	1	5	1144	1	ITPKA
290	Zebra finch	GO:MF	ATP-dependent polynucleotide kinase activity	GO:0051734	1	3	1144	1	N4BP2
291	Zebra finch	GO:MF	polydeoxyribonucleotide kinase activity	GO:0051733	1	3	1144	1	N4BP2
292	Zebra finch	GO:MF	phosphoprotein binding	GO:0051219	1	88	1144	9	NCK2,SCAF4,YES1,PKD2,SH3BP2,URI1,PTPN11,CRK,MTOR
293	Zebra finch	GO:MF	NAD binding	GO:0051287	1	56	1144	6	ME3,HADHA,NUDT6,CTBP1,RNLS,ALDH2
294	Zebra finch	GO:MF	muscle alpha-actinin binding	GO:0051371	1	15	1144	2	PKD2,MYPN
295	Zebra finch	GO:MF	mannose-ethanolamine phosphotransferase activity	GO:0051377	1	4	1144	1	PIGN
296	Zebra finch	GO:MF	serotonin binding	GO:0051378	1	12	1144	1	SLC6A4
297	Zebra finch	GO:MF	epinephrine binding	GO:0051379	1	7	1144	1	RNLS
298	Zebra finch	GO:MF	alpha-actinin binding	GO:0051393	1	28	1144	4	CACNA1C,PKD2,MYPN,PPARG
299	Zebra finch	GO:MF	phosphatidylinositol-3,4-bisphosphate 5-kinase activity	GO:0052812	1	6	1144	2	PIK3CA,PIK3CD
300	Zebra finch	GO:MF	BH domain binding	GO:0051400	1	11	1144	1	BAK1
301	Zebra finch	GO:MF	peptide hormone receptor binding	GO:0051428	1	21	1144	1	PTPN11
302	Zebra finch	GO:MF	iron-sulfur cluster binding	GO:0051536	1	71	1144	2	POLA1,NUBP2
303	Zebra finch	GO:MF	4 iron, 4 sulfur cluster binding	GO:0051539	1	45	1144	2	POLA1,NUBP2
304	Zebra finch	GO:MF	metal cluster binding	GO:0051540	1	71	1144	2	POLA1,NUBP2
305	Zebra finch	GO:MF	5'-deoxyribose-5-phosphate lyase activity	GO:0051575	1	6	1144	1	POLL
306	Zebra finch	GO:MF	protein phosphatase 2A binding	GO:0051721	1	33	1144	4	BOD1,ANKLE2,DAB2IP,EIF4EBP1
307	Zebra finch	GO:MF	polynucleotide 5'-hydroxyl-kinase activity	GO:0051731	1	4	1144	1	N4BP2
308	Zebra finch	GO:MF	hormone receptor binding	GO:0051427	1	35	1144	2	PTPN11,NCOA6
309	Zebra finch	GO:MF	dioxygenase activity	GO:0051213	1	95	1144	6	P3H3,KDM3A,HPD,PLOD1,KDM5B,RSBN1
310	Zebra finch	GO:MF	phosphatidylinositol bisphosphate kinase activity	GO:0052813	1	7	1144	2	PIK3CA,PIK3CD
311	Zebra finch	GO:MF	inositol monophosphate 4-phosphatase activity	GO:0052833	1	3	1144	2	IMPA1,INPP5F
312	Zebra finch	GO:MF	Lys63-specific deubiquitinase activity	GO:0061578	1	11	1144	1	STAMBP
313	Zebra finch	GO:MF	molybdopterin-synthase sulfurtransferase activity	GO:0061604	1	1	1144	1	MOCS3
314	Zebra finch	GO:MF	molybdopterin-synthase adenylyltransferase activity	GO:0061605	1	1	1144	1	MOCS3
315	Zebra finch	GO:MF	nuclear import signal receptor activity	GO:0061608	1	20	1144	1	KPNA1
316	Zebra finch	GO:MF	H3K27me3 modified histone binding	GO:0061628	1	3	1144	1	CHD5
317	Zebra finch	GO:MF	RNA polymerase II-specific DNA-binding transcription factor binding	GO:0061629	1	196	1144	16	MED14,FLT3,COMMD6,MED17,RARB,DCAF13,ASAH1,KDM3A,PPARG,BRD8,DNAJA3,NCOA6,PRPF6,TAF4,NKX3-1,MED1
318	Zebra finch	GO:MF	ubiquitin protein ligase activity	GO:0061630	1	306	1144	20	HERC2,MYCBP2,LTN1,UBE2D3,RNF24,UBR1,EIF2AK4,TRIM9,HECW2,ARIH2,RAD18,FBXW11,MGRN1,LRSAM1,SMURF2,RNF157,ITCH,UBE4B,UBR4,MED1
319	Zebra finch	GO:MF	ubiquitin conjugating enzyme activity	GO:0061631	1	34	1144	1	UBE2D3
320	Zebra finch	GO:MF	RNA lariat debranching enzyme activator activity	GO:0061632	1	1	1144	1	CWF19L1
321	Zebra finch	GO:MF	ubiquitin modification-dependent histone binding	GO:0061649	1	3	1144	1	DNAJC2
322	Zebra finch	GO:MF	ubiquitin-like protein conjugating enzyme activity	GO:0061650	1	37	1144	1	UBE2D3
323	Zebra finch	GO:MF	ubiquitin-like protein ligase activity	GO:0061659	1	317	1144	21	HERC2,MYCBP2,LTN1,UBE2D3,RNF24,UBR1,EIF2AK4,TRIM9,HECW2,ARIH2,RAD18,FBXW11,MGRN1,LRSAM1,SMURF2,RNF157,ITCH,UBE4B,UBR4,MED1,PIAS4
324	Zebra finch	GO:MF	SUMO ligase activity	GO:0061665	1	10	1144	1	PIAS4
325	Zebra finch	GO:MF	importin-alpha family protein binding	GO:0061676	1	8	1144	2	DHX9,GOLGA2
326	Zebra finch	GO:MF	tRNA-5-taurinomethyluridine 2-sulfurtransferase	GO:0061708	1	1	1144	1	TRMU
327	Zebra finch	GO:MF	cyclin-dependent protein serine/threonine kinase activator activity	GO:0061575	1	9	1144	1	CCNK
328	Zebra finch	GO:MF	L-arginine transmembrane transporter activity	GO:0061459	1	6	1144	1	SLC7A1
329	Zebra finch	GO:MF	endopeptidase regulator activity	GO:0061135	1	187	1144	11	PROS1,SERPINB6,SERPINB1,ROCK1,SPINT1,SERPINA10,SPOCK2,UCHL5,COL7A1,SERPIND1,AMBP
330	Zebra finch	GO:MF	peptidase regulator activity	GO:0061134	1	222	1144	19	CTSC,PROS1,APAF1,SERPINB6,SERPINB1,ROCK1,SPINT1,SERPINA10,SPOCK2,TANK,UCHL5,PCOLCE2,CTSH,COL7A1,SERPIND1,AMBP,PINK1,NKX3-1,UMODL1
331	Zebra finch	GO:MF	inositol monophosphate phosphatase activity	GO:0052834	1	3	1144	2	IMPA1,INPP5F
332	Zebra finch	GO:MF	ferric-chelate reductase (NADPH) activity	GO:0052851	1	3	1144	2	STEAP4,STEAP3
333	Zebra finch	GO:MF	phosphatidylinositol phosphate phosphatase activity	GO:0052866	1	33	1144	4	MTMR8,INPP5F,INPP5K,INPP5B
334	Zebra finch	GO:MF	tRNA (guanine(9)-N(1))-methyltransferase activity	GO:0052905	1	3	1144	1	TRMT10A
335	Zebra finch	GO:MF	dol-P-Man:Man(8)GlcNAc(2)-PP-Dol alpha-1,2-mannosyltransferase activity	GO:0052918	1	2	1144	1	ALG9
336	Zebra finch	GO:MF	dol-P-Man:Man(6)GlcNAc(2)-PP-Dol alpha-1,2-mannosyltransferase activity	GO:0052926	1	2	1144	1	ALG9
337	Zebra finch	GO:MF	lipase inhibitor activity	GO:0055102	1	17	1144	1	PDC
338	Zebra finch	GO:MF	inositol monophosphate 3-phosphatase activity	GO:0052832	1	3	1144	2	IMPA1,INPP5F
339	Zebra finch	GO:MF	ligase regulator activity	GO:0055103	1	1	1144	1	CAPN3
340	Zebra finch	GO:MF	ubiquitin-protein transferase regulator activity	GO:0055106	1	23	1144	1	RPL23
341	Zebra finch	GO:MF	C3HC4-type RING finger domain binding	GO:0055131	1	6	1144	1	PINK1
342	Zebra finch	GO:MF	plus-end directed microfilament motor activity	GO:0060002	1	3	1144	1	MYO10
343	Zebra finch	GO:MF	molecular transducer activity	GO:0060089	1	1549	1144	72	IL18R1,FLT3,MLNR,PGR,CD200R1,ROBO1,IL10RB,ACKR2,ADCYAP1R1,VIPR2,ITGB1,CALCR,ITGB8,RARB,ACKR4,MC2R,PTPRM,YES1,HRH3,NPBWR1,PKDCC,NPY2R,PDGFRA,TXK,FGFR3,LYVE1,LRP5,NR1H3,TACR2,BMPR1A,RGR,RET,FAS,SORCS1,DMBT1,LY75,ITGAV,ERBB4,GPR39,ACVR2A,ACVR1,IL1RAP,NEO1,PRTG,NTRK3,ITGA11,CTSH,ADGRG3,PPARG,PLXNB1,PTPRG,IL5RA,GRM7,NR3C1,HRH2,CLK4,GABRA6,GABRG2,GABRP,P2RX4,P2RX1,INPP5K,OGFR,TNFRSF8,TNFRSF1B,NKX3-1,UN…
344	Zebra finch	GO:MF	lipase activator activity	GO:0060229	1	18	1144	2	NSMAF,APOH
345	Zebra finch	GO:MF	lipoprotein lipase activator activity	GO:0060230	1	3	1144	1	APOH
346	Zebra finch	GO:MF	ATPase regulator activity	GO:0060590	1	43	1144	2	ATP4B,DNAJC10
347	Zebra finch	GO:MF	ubiquitin-protein transferase inhibitor activity	GO:0055105	1	10	1144	1	RPL23
348	Zebra finch	GO:MF	ribonucleoside-diphosphate reductase activity	GO:0061731	1	3	1144	1	RRM1
349	Zebra finch	GO:MF	metal ion:proton antiporter activity	GO:0051139	1	14	1144	3	SLC9A4,LETM1,SLC9A6
350	Zebra finch	GO:MF	ATPase binding	GO:0051117	1	88	1144	9	NUFIP1,PGR,USP25,ANK2,PKD2,DNAJC10,ZNHIT6,UBE4B,NCSTN
351	Zebra finch	GO:MF	deoxyuridine phosphorylase activity	GO:0047847	1	2	1144	1	UPP2
352	Zebra finch	GO:MF	glucosamine kinase activity	GO:0047931	1	1	1144	1	HK1
353	Zebra finch	GO:MF	receptor ligand activity	GO:0048018	1	495	1144	23	IL17D,WNT11,SEMA3D,HGF,SEMA3C,FAM3C,OSGIN2,BMP3,BTC,IL21,SPP1,LRPAP1,INS,LGALS3,GCG,ADIPOQ,OSTN,CXCL14,GFER,RABEP1,STC1,WNT9B,CMTM3
354	Zebra finch	GO:MF	receptor antagonist activity	GO:0048019	1	30	1144	1	LRPAP1
355	Zebra finch	GO:MF	mRNA 5'-UTR binding	GO:0048027	1	27	1144	2	RPS3A,RPS14
356	Zebra finch	GO:MF	monosaccharide binding	GO:0048029	1	71	1144	6	P3H3,COLEC11,ALPK1,HK1,PLOD1,BSG
357	Zebra finch	GO:MF	disaccharide binding	GO:0048030	1	4	1144	1	LGALS1
358	Zebra finch	GO:MF	tau protein binding	GO:0048156	1	45	1144	2	ROCK1,LGMN
359	Zebra finch	GO:MF	activin binding	GO:0048185	1	15	1144	2	ACVR2A,ACVR1
360	Zebra finch	GO:MF	flap endonuclease activity	GO:0048256	1	10	1144	2	ZGRF1,FAN1
361	Zebra finch	GO:MF	methionine adenosyltransferase regulator activity	GO:0048270	1	1	1144	1	MAT2B
362	Zebra finch	GO:MF	calcium-dependent protein binding	GO:0048306	1	83	1144	4	SYT1,ANXA7,DMBT1,ATP2B4
363	Zebra finch	GO:MF	platelet-derived growth factor binding	GO:0048407	1	11	1144	2	COL1A2,PDGFRA
364	Zebra finch	GO:MF	beta-tubulin binding	GO:0048487	1	41	1144	5	HTT,SMC3,APPL1,SYT11,ARL8A
365	Zebra finch	GO:MF	beta-1,3-galactosyltransferase activity	GO:0048531	1	10	1144	1	C1GALT1C1
366	Zebra finch	GO:MF	D-threo-aldose 1-dehydrogenase activity	GO:0047834	1	18	1144	1	KCNAB2
367	Zebra finch	GO:MF	biotinidase activity	GO:0047708	1	2	1144	1	BTD
368	Zebra finch	GO:MF	beta-adrenergic receptor kinase activity	GO:0047696	1	4	1144	1	ADRBK2
369	Zebra finch	GO:MF	ADP-ribose diphosphatase activity	GO:0047631	1	6	1144	1	NUDT6
370	Zebra finch	GO:MF	17-alpha,20-alpha-dihydroxypregn-4-en-3-one dehydrogenase activity	GO:0047006	1	2	1144	1	HSD17B2
371	Zebra finch	GO:MF	testosterone dehydrogenase (NAD+) activity	GO:0047035	1	8	1144	1	HSD17B2
372	Zebra finch	GO:MF	protein-disulfide reductase (NAD(P)) activity	GO:0047134	1	10	1144	3	TXNRD1,GSR,TXNRD2
373	Zebra finch	GO:MF	glucuronylgalactosylproteoglycan 4-beta-N-acetylgalactosaminyltransferase activity	GO:0047237	1	3	1144	1	CSGALNACT2
374	Zebra finch	GO:MF	glucuronosyl-N-acetylgalactosaminyl-proteoglycan 4-beta-N-acetylgalactosaminyltransferase activity	GO:0047238	1	6	1144	1	CSGALNACT2
375	Zebra finch	GO:MF	lactosylceramide alpha-2,3-sialyltransferase activity	GO:0047291	1	1	1144	1	ST3GAL5
376	Zebra finch	GO:MF	4-hydroxybenzoate nonaprenyltransferase activity	GO:0047293	1	1	1144	1	COQ2
377	Zebra finch	GO:MF	calcium-induced calcium release activity	GO:0048763	1	4	1144	2	PKD2,RYR3
378	Zebra finch	GO:MF	alkylglycerophosphoethanolamine phosphodiesterase activity	GO:0047391	1	2	1144	1	ENPP2
379	Zebra finch	GO:MF	nucleoside-triphosphate diphosphatase activity	GO:0047429	1	10	1144	1	DHX9
380	Zebra finch	GO:MF	protein N-terminus binding	GO:0047485	1	112	1144	7	ERCC5,TERT,EIF3E,ERCC6,ERCC3,CHMP6,CSNK2A1
381	Zebra finch	GO:MF	calcium-dependent phospholipase A2 activity	GO:0047498	1	16	1144	1	PLA2G4A
382	Zebra finch	GO:MF	calcium-independent phospholipase A2 activity	GO:0047499	1	8	1144	1	PLA2G4A
383	Zebra finch	GO:MF	3',5'-cyclic-GMP phosphodiesterase activity	GO:0047555	1	14	1144	2	PDE5A,PDE8A
384	Zebra finch	GO:MF	acyl-CoA hydrolase activity	GO:0047617	1	18	1144	2	ACAA2,ACOT12
385	Zebra finch	GO:MF	adenosine-phosphate deaminase activity	GO:0047623	1	3	1144	1	AMPD1
386	Zebra finch	GO:MF	glycerophosphoinositol glycerophosphodiesterase activity	GO:0047395	1	1	1144	1	GDE1
387	Zebra finch	GO:MF	sugar transmembrane transporter activity	GO:0051119	1	24	1144	2	SLC2A11,SLC23A2
388	Zebra finch	GO:MF	m7G(5')pppN diphosphatase activity	GO:0050072	1	8	1144	1	DCPS
389	Zebra finch	GO:MF	NAD(P)+ nucleosidase activity	GO:0050135	1	16	1144	3	IL18R1,CD38,IL1RAP
390	Zebra finch	GO:MF	WW domain binding	GO:0050699	1	33	1144	1	WBP11
391	Zebra finch	GO:MF	CARD domain binding	GO:0050700	1	15	1144	1	CARD10
392	Zebra finch	GO:MF	low-density lipoprotein particle receptor binding	GO:0050750	1	23	1144	2	SYT1,LRPAP1
393	Zebra finch	GO:MF	dopamine receptor binding	GO:0050780	1	17	1144	2	PTPN11,DNM1
394	Zebra finch	GO:MF	GABA receptor binding	GO:0050811	1	17	1144	1	ARFGEF2
395	Zebra finch	GO:MF	phosphoserine residue binding	GO:0050815	1	9	1144	1	SCAF4
396	Zebra finch	GO:MF	quaternary ammonium group binding	GO:0050997	1	31	1144	3	ESYT2,RASGRP1,PCTP
397	Zebra finch	GO:MF	microtubule plus-end binding	GO:0051010	1	20	1144	2	STIM1,FBXW11
398	Zebra finch	GO:MF	microtubule minus-end binding	GO:0051011	1	14	1144	3	TUBGCP3,NIN,CAMSAP1
399	Zebra finch	GO:MF	actin filament binding	GO:0051015	1	213	1144	24	DMD,PICK1,MYH9,ACTR3B,SCIN,MYO10,WDR1,USH1C,SPTBN5,FERMT2,MYO1B,ACTR3,NEB,TLN2,MYO5A,FHOD1,ABLIM3,MYO15A,HIP1R,ARPC3,GSN,MYO1C,SLC6A4,TMEM201
400	Zebra finch	GO:MF	protein kinase A binding	GO:0051018	1	51	1144	4	AKAP9,AKAP13,AKAP10,ARFGEF2
401	Zebra finch	GO:MF	GTPase binding	GO:0051020	1	295	1144	28	GCC2,FARP1,MYCBP2,IPO8,FGD4,ADCYAP1R1,RALBP1,ROCK1,RAB3GAP2,ITPKA,ATG14,MLPH,RAPGEF4,ALS2,NCKAP1,PKN2,DOCK7,PDE6D,DVL3,MYO5A,AKAP13,RPH3A,RANBP1,ANKFY1,MYO1C,ARHGEF16,RAB11FIP1,RCC1
402	Zebra finch	GO:MF	NF-kappaB binding	GO:0051059	1	31	1144	2	COMMD6,DNAJA3
403	Zebra finch	GO:MF	unfolded protein binding	GO:0051082	1	113	1144	8	CHAF1B,HSPA13,CCT8,HSPD1,NUDCD2,DNAJA3,ERN1,SCAP
404	Zebra finch	GO:MF	chaperone binding	GO:0051087	1	106	1144	7	DNAJC3,CTSC,TERT,DNAJC10,HSPD1,BAK1,GAK
405	Zebra finch	GO:MF	LBD domain binding	GO:0050693	1	7	1144	3	SPON1,PPARG,MED1
406	Zebra finch	GO:MF	DNA binding domain binding	GO:0050692	1	4	1144	1	PPARG
407	Zebra finch	GO:MF	androgen receptor binding	GO:0050681	1	28	1144	2	KDM3A,PRPF6
408	Zebra finch	GO:MF	oxidoreductase activity, acting on NAD(P)H, oxygen as acceptor	GO:0050664	1	17	1144	3	AIFM1,MICAL2,KMO
409	Zebra finch	GO:MF	NADH dehydrogenase (quinone) activity	GO:0050136	1	46	1144	2	NDUFB1,NDUFB3
410	Zebra finch	GO:MF	nucleoside monophosphate kinase activity	GO:0050145	1	21	1144	4	LRGUK,AK5,AK8,AK6
411	Zebra finch	GO:MF	procollagen galactosyltransferase activity	GO:0050211	1	3	1144	1	COLGALT2
412	Zebra finch	GO:MF	propionate-CoA ligase activity	GO:0050218	1	4	1144	1	ACSS2
413	Zebra finch	GO:MF	retinyl-palmitate esterase activity	GO:0050253	1	4	1144	1	PNPLA2
414	Zebra finch	GO:MF	sedoheptulokinase activity	GO:0050277	1	2	1144	1	SHPK
415	Zebra finch	GO:MF	tau-protein kinase activity	GO:0050321	1	22	1144	2	ROCK1,PHKG1
416	Zebra finch	GO:MF	malonyl-CoA decarboxylase activity	GO:0050080	1	1	1144	1	MLYCD
417	Zebra finch	GO:MF	calcium-dependent phospholipase C activity	GO:0050429	1	2	1144	1	PLCH1
418	Zebra finch	GO:MF	ethanolamine-phosphate phospho-lyase activity	GO:0050459	1	1	1144	1	ETNPPL
419	Zebra finch	GO:MF	hyaluronan synthase activity	GO:0050501	1	4	1144	1	HAS2
420	Zebra finch	GO:MF	icosanoid binding	GO:0050542	1	7	1144	1	PPARG
421	Zebra finch	GO:MF	icosatetraenoic acid binding	GO:0050543	1	7	1144	1	PPARG
422	Zebra finch	GO:MF	arachidonic acid binding	GO:0050544	1	6	1144	1	PPARG
423	Zebra finch	GO:MF	glutaminyl-tRNA synthase (glutamine-hydrolyzing) activity	GO:0050567	1	4	1144	1	QRSL1
424	Zebra finch	GO:MF	NADP binding	GO:0050661	1	52	1144	3	ME3,GSR,MTHFR
425	Zebra finch	GO:MF	transforming growth factor beta binding	GO:0050431	1	24	1144	3	THBS1,ITGAV,ACVR1
426	Zebra finch	GO:MF	peptide-lysine-N-acetyltransferase activity	GO:0061733	1	47	1144	4	EPC1,PHF14,ESCO1,CREBBP
427	Zebra finch	GO:MF	intracellular chloride channel activity	GO:0061778	1	16	1144	2	ANO6,ANO4
428	Zebra finch	GO:MF	NAD+ nucleotidase, cyclic ADP-ribose generating	GO:0061809	1	16	1144	3	IL18R1,CD38,IL1RAP
429	Zebra finch	GO:MF	deaminated base DNA N-glycosylase activity	GO:0097506	1	4	1144	1	UNG
430	Zebra finch	GO:MF	monoamine oxidase activity	GO:0097621	1	3	1144	1	RNLS
431	Zebra finch	GO:MF	calcitonin family receptor activity	GO:0097642	1	6	1144	1	CALCR
432	Zebra finch	GO:MF	amylin receptor activity	GO:0097643	1	4	1144	1	CALCR
433	Zebra finch	GO:MF	calcitonin family binding	GO:0097644	1	4	1144	1	CALCR
434	Zebra finch	GO:MF	disordered domain specific binding	GO:0097718	1	34	1144	1	RRM1
435	Zebra finch	GO:MF	RNA polymerase activity	GO:0097747	1	45	1144	5	POLR3B,TERT,POLR1A,POLR2F,POLR2M
436	Zebra finch	GO:MF	G-rich strand telomeric DNA binding	GO:0098505	1	10	1144	1	POT1
437	Zebra finch	GO:MF	ligand-activated transcription factor activity	GO:0098531	1	54	1144	7	PGR,RARB,NR1H3,PPARG,NR3C1,NKX3-1,NR5A1
438	Zebra finch	GO:MF	cell adhesion mediator activity	GO:0098631	1	58	1144	9	DSCAM,PKP2,ITGB1,MYPN,ITGA11,CNTN4,BAIAP2,CNTN2,BSG
439	Zebra finch	GO:MF	cell-cell adhesion mediator activity	GO:0098632	1	49	1144	7	DSCAM,PKP2,MYPN,CNTN4,BAIAP2,CNTN2,BSG
440	Zebra finch	GO:MF	cell-matrix adhesion mediator activity	GO:0098634	1	7	1144	2	ITGB1,ITGA11
441	Zebra finch	GO:MF	collagen binding involved in cell-matrix adhesion	GO:0098639	1	5	1144	2	ITGB1,ITGA11
442	Zebra finch	GO:MF	cadherin binding involved in cell-cell adhesion	GO:0098641	1	18	1144	1	BAIAP2
443	Zebra finch	GO:MF	template-free RNA nucleotidyltransferase	GO:0098680	1	1	1144	1	TERT
444	Zebra finch	GO:MF	structural molecule activity conferring elasticity	GO:0097493	1	11	1144	3	LAMC1,FBLN2,FBN2
445	Zebra finch	GO:MF	cyclin-dependent protein kinase activity	GO:0097472	1	29	1144	1	CCNK
446	Zebra finch	GO:MF	cysteine-type endopeptidase activity involved in execution phase of apoptosis	GO:0097200	1	9	1144	3	CASP2,CASP6,CASP7
447	Zebra finch	GO:MF	cysteine-type endopeptidase activity involved in apoptotic signaling pathway	GO:0097199	1	10	1144	1	CASP2
448	Zebra finch	GO:MF	voltage-gated potassium channel activity involved in cardiac muscle cell action potential repolarization	GO:0086008	1	15	1144	1	KCND3
449	Zebra finch	GO:MF	voltage-gated calcium channel activity involved in AV node cell action potential	GO:0086056	1	3	1144	1	CACNA1C
450	Zebra finch	GO:MF	protein binding involved in heterotypic cell-cell adhesion	GO:0086080	1	11	1144	1	PKP2
451	Zebra finch	GO:MF	cell adhesive protein binding involved in bundle of His cell-Purkinje myocyte communication	GO:0086083	1	5	1144	1	PKP2
452	Zebra finch	GO:MF	translation regulator activity, nucleic acid binding	GO:0090079	1	123	1144	9	EIF2S3,EIF3L,TYMS,EIF3E,EIF3F,EIF3A,ETF1,EIF3I,AGO3
453	Zebra finch	GO:MF	vitamin transmembrane transporter activity	GO:0090482	1	25	1144	2	ABCG2,SLC23A2
454	Zebra finch	GO:MF	phosphatidylcholine floppase activity	GO:0090554	1	5	1144	1	ABCG1
455	Zebra finch	GO:MF	inositol 1,4,5-trisphosphate receptor activity involved in regulation of postsynaptic cytosolic calcium levels	GO:0098695	1	1	1144	1	ITPR1
456	Zebra finch	GO:MF	alpha-glucosidase activity	GO:0090599	1	8	1144	1	GAA
457	Zebra finch	GO:MF	ceramide binding	GO:0097001	1	18	1144	2	PLEKHA8,PLA2G4A
458	Zebra finch	GO:MF	supercoiled DNA binding	GO:0097100	1	5	1144	1	TOP1
459	Zebra finch	GO:MF	scaffold protein binding	GO:0097110	1	61	1144	7	NCK2,LRP4,CHUK,CACNA1H,BAIAP2,CRK,ATP2B4
460	Zebra finch	GO:MF	cysteine-type endopeptidase activity involved in apoptotic process	GO:0097153	1	15	1144	3	CASP2,CASP6,CASP7
461	Zebra finch	GO:MF	pre-mRNA intronic binding	GO:0097157	1	12	1144	1	RNPC3
462	Zebra finch	GO:MF	organic cyclic compound binding	GO:0097159	1	6291	1144	394	PRDM15,ABCG1,SIK1,BCOR,POLA1,EIF2S3,RBBP7,ZRSR2,NPAS2,ERCC5,FLT3,ATP7B,NUFIP1,TDRD3,DYNC2H1,PGR,ME3,FOXM1,NOP2,WARS2,ATP6V1A,SCAF4,HSPA13,MRPL39,CCT8,ZBTB11,LRGUK,UPF2,SEPHS1,DNAJC2,TRMU,CERK,POT1,ZNF277,ARID2,APAF1,WBP11,POLDIP3,SREBF2,EIF3L,LGALS1,FOXRED2,MYH9,PRDM4,MTERF2,POLR3B,TXNRD1,YARS2,RRM1,OBSCN,ZBTB47,WDR48,PRKAG2,ACTR3B,NOM1,KIF5B,MLLT10,STEAP4,AKAP9,PEX1,ASNS,RPA3,BLVRA,WRNIP1,NQO2,R…
463	Zebra finch	GO:MF	MADS box domain binding	GO:0097162	1	1	1144	1	NKX3-1
464	Zebra finch	GO:MF	endoribonuclease activity, cleaving miRNA-paired mRNA	GO:0090624	1	2	1144	1	AGO3
465	Zebra finch	GO:MF	voltage-gated calcium channel activity involved in cardiac muscle cell action potential	GO:0086007	1	5	1144	1	CACNA1C
466	Zebra finch	GO:MF	BMP receptor activity	GO:0098821	1	7	1144	2	BMPR1A,ACVR2A
467	Zebra finch	GO:MF	postsynaptic neurotransmitter receptor activity	GO:0098960	1	63	1144	4	HRH3,GABRA6,GABRG2,GRIK3
468	Zebra finch	GO:MF	phosphatidyl phospholipase B activity	GO:0102545	1	11	1144	1	PLA2G4A
469	Zebra finch	GO:MF	phospholipase A2 activity (consuming 1,2-dipalmitoylphosphatidylcholine)	GO:0102567	1	27	1144	1	PLA2G4A
470	Zebra finch	GO:MF	phospholipase A2 activity consuming 1,2-dioleoylphosphatidylethanolamine)	GO:0102568	1	27	1144	1	PLA2G4A
471	Zebra finch	GO:MF	dihydroceramide kinase activity	GO:0102773	1	2	1144	1	CERK
472	Zebra finch	GO:MF	orcinol O-methyltransferase activity	GO:0102938	1	3	1144	1	COMT
473	Zebra finch	GO:MF	hypoglycin A gamma-glutamyl transpeptidase activity	GO:0102953	1	4	1144	1	GGT7
474	Zebra finch	GO:MF	alcohol-forming fatty acyl-CoA reductase activity	GO:0102965	1	2	1144	1	FAR1
475	Zebra finch	GO:MF	myristoyl-CoA hydrolase activity	GO:0102991	1	13	1144	1	ACAA2
476	Zebra finch	GO:MF	leukotriene C4 gamma-glutamyl transferase activity	GO:0103068	1	4	1144	1	GGT7
477	Zebra finch	GO:MF	phosphatidylinositol-3,5-bisphosphate phosphatase activity	GO:0106018	1	8	1144	1	MTMR8
478	Zebra finch	GO:MF	phosphatidylinositol-4,5-bisphosphate phosphatase activity	GO:0106019	1	13	1144	2	INPP5K,INPP5B
479	Zebra finch	GO:MF	IkappaB kinase complex binding	GO:0106137	1	2	1144	2	MAP3K13,DNAJA3
480	Zebra finch	GO:MF	mRNA N-acetyltransferase activity	GO:0106162	1	1	1144	1	NAT10
481	Zebra finch	GO:MF	biliberdin reductase NAD+ activity	GO:0106276	1	2	1144	1	BLVRA
482	Zebra finch	GO:MF	biliverdin reductase (NADP+) activity	GO:0106277	1	2	1144	1	BLVRA
483	Zebra finch	GO:MF	sn-1-glycerol-3-phosphate C16:0-DCA-CoA acyl transferase activity	GO:0102420	1	4	1144	1	GPAM
484	Zebra finch	GO:MF	N-acetyl-beta-D-galactosaminidase activity	GO:0102148	1	4	1144	1	HEXA
485	Zebra finch	GO:MF	heparan sulfate N-deacetylase activity	GO:0102140	1	2	1144	1	NDST3
486	Zebra finch	GO:MF	ceramidase activity	GO:0102121	1	6	1144	1	ASAH1
487	Zebra finch	GO:MF	G protein-coupled glutamate receptor activity	GO:0098988	1	9	1144	2	GRM7,GRIK3
488	Zebra finch	GO:MF	ligand-gated cation channel activity	GO:0099094	1	111	1144	6	PKD2,RYR3,ITPR1,P2RX4,P2RX1,GRIK3
489	Zebra finch	GO:MF	ligand-gated anion channel activity	GO:0099095	1	18	1144	2	GABRA6,GABRG2
490	Zebra finch	GO:MF	channel activator activity	GO:0099103	1	5	1144	1	LRRC52
491	Zebra finch	GO:MF	potassium channel activator activity	GO:0099104	1	5	1144	1	LRRC52
492	Zebra finch	GO:MF	ion channel regulator activity	GO:0099106	1	142	1144	11	PKP2,STIM1,AKAP9,GPLD1,NPY2R,LRRC52,RRAD,ITPR1,AMBP,KCNAB2,ATP2B4
493	Zebra finch	GO:MF	RNA polymerase II C-terminal domain binding	GO:0099122	1	8	1144	1	SCAF4
494	Zebra finch	GO:MF	sequence-specific single stranded DNA binding	GO:0098847	1	15	1144	1	POT1
495	Zebra finch	GO:MF	ligand-gated ion channel activity involved in regulation of presynaptic membrane potential	GO:0099507	1	3	1144	1	GRIK3
496	Zebra finch	GO:MF	neurotransmitter receptor activity involved in regulation of postsynaptic membrane potential	GO:0099529	1	48	1144	3	GABRA6,GABRG2,GRIK3
497	Zebra finch	GO:MF	serotonin receptor activity	GO:0099589	1	29	1144	2	HRH3,HRH2
498	Zebra finch	GO:MF	neurotransmitter receptor regulator activity	GO:0099602	1	16	1144	3	LYPD1,LYPD6,FNTA
499	Zebra finch	GO:MF	ligand-gated calcium channel activity	GO:0099604	1	27	1144	4	PKD2,RYR3,ITPR1,P2RX4
500	Zebra finch	GO:MF	microtubule lateral binding	GO:0099609	1	2	1144	1	KIF5B
501	Zebra finch	GO:MF	deubiquitinase activity	GO:0101005	1	124	1144	14	USP12,USP5,USP25,USP16,USP47,EIF3F,TANK,UCHL5,USP24,USP1,USP30,USP48,OTUD3,STAMBP
502	Zebra finch	GO:MF	L-dopa O-methyltransferase activity	GO:0102084	1	3	1144	1	COMT
503	Zebra finch	GO:MF	G protein-coupled neurotransmitter receptor activity	GO:0099528	1	10	1144	1	HRH3
504	Zebra finch	GO:MF	5S rDNA binding	GO:0080084	1	3	1144	2	RPTOR,MTOR
505	Zebra finch	GO:MF	phosphatidylinositol-3,5-bisphosphate binding	GO:0080025	1	27	1144	1	HIP1R
506	Zebra finch	GO:MF	fatty-acyl-CoA reductase (alcohol-forming) activity	GO:0080019	1	2	1144	1	FAR1
507	Zebra finch	GO:MF	SUMO-specific endopeptidase activity	GO:0070139	1	3	1144	1	SENP2
508	Zebra finch	GO:MF	large ribosomal subunit rRNA binding	GO:0070180	1	6	1144	1	RPL23
509	Zebra finch	GO:MF	small ribosomal subunit rRNA binding	GO:0070181	1	9	1144	1	RPS14
510	Zebra finch	GO:MF	DNA polymerase binding	GO:0070182	1	18	1144	1	NAT10
511	Zebra finch	GO:MF	phosphatidylinositol-4-phosphate binding	GO:0070273	1	30	1144	5	OBSCN,PLEKHA8,PLA2G4A,DAB2IP,GOLPH3
512	Zebra finch	GO:MF	vitamin B6 binding	GO:0070279	1	58	1144	2	ETNPPL,PHYKPL
513	Zebra finch	GO:MF	N-acylphosphatidylethanolamine-specific phospholipase D activity	GO:0070290	1	3	1144	1	PLD1
514	Zebra finch	GO:MF	thyroid hormone binding	GO:0070324	1	6	1144	1	CTSH
515	Zebra finch	GO:MF	lipoprotein particle receptor binding	GO:0070325	1	28	1144	3	RELN,SYT1,LRPAP1
516	Zebra finch	GO:MF	very-low-density lipoprotein particle receptor binding	GO:0070326	1	4	1144	2	RELN,LRPAP1
517	Zebra finch	GO:MF	aromatase activity	GO:0070330	1	25	1144	1	CYP19A1
518	Zebra finch	GO:MF	flap-structured DNA binding	GO:0070336	1	3	1144	1	FAN1
519	Zebra finch	GO:MF	NADP+ binding	GO:0070401	1	3	1144	1	ME3
520	Zebra finch	GO:MF	NAD+ binding	GO:0070403	1	16	1144	1	HADHA
521	Zebra finch	GO:MF	NADH binding	GO:0070404	1	3	1144	1	RNLS
522	Zebra finch	GO:MF	ubiquitin-like protein-specific endopeptidase activity	GO:0070137	1	3	1144	1	SENP2
523	Zebra finch	GO:MF	isopeptidase activity	GO:0070122	1	17	1144	2	EIF3F,STAMBP
524	Zebra finch	GO:MF	delta-catenin binding	GO:0070097	1	9	1144	1	PLEKHA7
525	Zebra finch	GO:MF	proline-rich region binding	GO:0070064	1	19	1144	4	ITSN1,SH3D19,TCERG1,BAIAP2
526	Zebra finch	GO:MF	telomeric D-loop binding	GO:0061821	1	4	1144	1	POT1
527	Zebra finch	GO:MF	calcium ion sensor activity	GO:0061891	1	4	1144	2	SYT1,EFHB
528	Zebra finch	GO:MF	regulatory RNA binding	GO:0061980	1	42	1144	2	DHX9,AGO3
529	Zebra finch	GO:MF	D-loop DNA binding	GO:0062037	1	5	1144	1	POT1
530	Zebra finch	GO:MF	GPI-mannose ethanolamine phosphate phosphodiesterase activity	GO:0062050	1	1	1144	1	MPPE1
531	Zebra finch	GO:MF	box C/D snoRNP complex binding	GO:0062064	1	1	1144	1	NOLC1
532	Zebra finch	GO:MF	box H/ACA snoRNP complex binding	GO:0062065	1	1	1144	1	NOLC1
533	Zebra finch	GO:MF	R-SMAD binding	GO:0070412	1	22	1144	1	RGCC
534	Zebra finch	GO:MF	aspartic-type peptidase activity	GO:0070001	1	27	1144	2	CASP7,CTSE
535	Zebra finch	GO:MF	cysteine-type exopeptidase activity	GO:0070004	1	5	1144	2	SCRN1,SCRN3
536	Zebra finch	GO:MF	metalloaminopeptidase activity	GO:0070006	1	26	1144	1	LAP3
537	Zebra finch	GO:MF	telomerase RNA binding	GO:0070034	1	22	1144	1	TERT
538	Zebra finch	GO:MF	rRNA (uridine-N3-)-methyltransferase activity	GO:0070042	1	1	1144	1	FDXACB1
539	Zebra finch	GO:MF	fibrinogen binding	GO:0070051	1	4	1144	1	THBS1
540	Zebra finch	GO:MF	collagen V binding	GO:0070052	1	2	1144	1	THBS1
541	Zebra finch	GO:MF	RNA polymerase binding	GO:0070063	1	72	1144	9	ERCC5,SCAF4,SMYD2,DHX9,PKN2,URI1,TCERG1,RECQL5,BRCA1
542	Zebra finch	GO:MF	threonine-type peptidase activity	GO:0070003	1	23	1144	1	GGT7
543	Zebra finch	GO:MF	oligosaccharide binding	GO:0070492	1	16	1144	2	LGALS1,COLEC11
544	Zebra finch	GO:MF	K63-linked polyubiquitin modification-dependent protein binding	GO:0070530	1	22	1144	1	UIMC1
545	Zebra finch	GO:MF	L-glutamine aminotransferase activity	GO:0070548	1	4	1144	1	GFPT1
546	Zebra finch	GO:MF	RNA trimethylguanosine synthase activity	GO:0071164	1	1	1144	1	TGS1
547	Zebra finch	GO:MF	icosanoid transmembrane transporter activity	GO:0071714	1	3	1144	1	SLCO2A1
548	Zebra finch	GO:MF	lipoprotein particle binding	GO:0071813	1	37	1144	3	STAB2,THBS1,HSPD1
549	Zebra finch	GO:MF	protein-lipid complex binding	GO:0071814	1	37	1144	3	STAB2,THBS1,HSPD1
550	Zebra finch	GO:MF	HMG box domain binding	GO:0071837	1	14	1144	1	MEOX1
551	Zebra finch	GO:MF	14-3-3 protein binding	GO:0071889	1	32	1144	3	SIK1,DAB2IP,RPTOR
552	Zebra finch	GO:MF	Arp2/3 complex binding	GO:0071933	1	13	1144	1	PICK1
553	Zebra finch	GO:MF	adenosine 3',5'-bisphosphate transmembrane transporter activity	GO:0071077	1	5	1144	1	SLC33A1
554	Zebra finch	GO:MF	coreceptor activity involved in Wnt signaling pathway	GO:0071936	1	9	1144	1	LRP5
555	Zebra finch	GO:MF	WD40-repeat domain binding	GO:0071987	1	4	1144	1	USP47
556	Zebra finch	GO:MF	modified amino acid binding	GO:0072341	1	90	1144	10	SYT1,APPL2,SCIN,TYMS,ANXA13,THBS1,CPS1,APPL1,MTHFR,SYT11
557	Zebra finch	GO:MF	modified amino acid transmembrane transporter activity	GO:0072349	1	22	1144	1	ABCC5
558	Zebra finch	GO:MF	Rho-dependent protein serine/threonine kinase activity	GO:0072518	1	3	1144	1	ROCK1
559	Zebra finch	GO:MF	protein phosphatase activator activity	GO:0072542	1	13	1144	2	PPP2R5D,PPP2R5E
560	Zebra finch	GO:MF	tyrosine binding	GO:0072545	1	2	1144	1	YARS2
561	Zebra finch	GO:MF	17-beta-hydroxysteroid dehydrogenase (NADP+) activity	GO:0072582	1	14	1144	1	HSD17B2
562	Zebra finch	GO:MF	FAD binding	GO:0071949	1	36	1144	7	STEAP4,NQO2,AIFM1,MICAL2,KMO,ACOX2,MTHFR
563	Zebra finch	GO:MF	protein threonine phosphatase activity	GO:0106307	1	80	1144	4	PPEF1,PPM1H,DUSP19,SSH1
564	Zebra finch	GO:MF	serine binding	GO:0070905	1	4	1144	1	GRM7
565	Zebra finch	GO:MF	growth factor receptor binding	GO:0070851	1	142	1144	11	YES1,BTC,IL21,PDGFRA,ERBB4,IL1RAP,ATXN2,DAB2IP,ERN1,NCSTN,FRS3
566	Zebra finch	GO:MF	adenylyltransferase activity	GO:0070566	1	31	1144	2	MOCS3,NMNAT1
567	Zebra finch	GO:MF	nucleosome-dependent ATPase activity	GO:0070615	1	34	1144	3	ERCC6,EP400,CHD5
568	Zebra finch	GO:MF	(S)-2-(5-amino-1-(5-phospho-D-ribosyl)imidazole-4-carboxamido)succinate AMP-lyase (fumarate-forming) activity	GO:0070626	1	1	1144	1	ADSL
569	Zebra finch	GO:MF	proteasome binding	GO:0070628	1	18	1144	1	UCHL5
570	Zebra finch	GO:MF	inositol 1,4,5 trisphosphate binding	GO:0070679	1	13	1144	3	TRPC4,ITPR1,RPH3A
571	Zebra finch	GO:MF	transmembrane receptor protein serine/threonine kinase binding	GO:0070696	1	24	1144	2	MAGI2,BMP3
572	Zebra finch	GO:MF	activin receptor binding	GO:0070697	1	11	1144	1	MAGI2
573	Zebra finch	GO:MF	E-box binding	GO:0070888	1	48	1144	4	SREBF2,HIF1A,PPARG,MYBBP1A
574	Zebra finch	GO:MF	type II activin receptor binding	GO:0070699	1	3	1144	1	MAGI2
575	Zebra finch	GO:MF	poly-purine tract binding	GO:0070717	1	29	1144	2	PABPC4,DAZAP1
576	Zebra finch	GO:MF	leucine binding	GO:0070728	1	7	1144	3	SESN3,UBR1,SESN2
577	Zebra finch	GO:MF	protein-glutamic acid ligase activity	GO:0070739	1	10	1144	1	TTLL5
578	Zebra finch	GO:MF	tubulin-glutamic acid ligase activity	GO:0070740	1	10	1144	1	TTLL5
579	Zebra finch	GO:MF	C2H2 zinc finger domain binding	GO:0070742	1	15	1144	1	ZXDC
580	Zebra finch	GO:MF	peptidyl-lysine 5-dioxygenase activity	GO:0070815	1	4	1144	1	PLOD1
581	Zebra finch	GO:MF	dynein complex binding	GO:0070840	1	24	1144	2	SMC3,FBXW11
582	Zebra finch	GO:MF	BMP receptor binding	GO:0070700	1	13	1144	1	BMP3
583	Zebra finch	GO:MF	protein dimerization activity	GO:0046983	1	1073	1144	72	ABCG1,NPAS2,ERCC5,IL17D,CEP57,CLCN1,SEPHS1,ANO6,SYT1,ANO4,SREBF2,PDXP,MYH9,APPL2,YARS2,ITGB1,NQO2,TOP2B,GLB1,TERT,CIDEA,TYMS,IMPA1,SLC30A8,CHRAC1,PLEK,ABCG2,PKD2,ZDHHC2,PDGFRA,AIFM1,ABTB2,LRP4,MGA,GTF2A1,WARS,HIF1A,TRIM9,SOS2,CHUK,BMPR1A,NOLC1,SMC3,INPP5F,ALS2,ERBB4,ACVR1,ABCD3,ADIPOQ,MAP3K13,HEXA,MAPK6,UBA2,CCDC66,APPL1,ACOX2,PANK3,FBXW11,ABCB9,HIP1R,AMBP,NACC2,DAB2IP,ERN1,RABEP1,STK4,TAF4,AURKA…
584	Zebra finch	GO:MF	protein heterodimerization activity	GO:0046982	1	359	1144	22	ABCG1,SEPHS1,SYT1,ITGB1,TOP2B,CHRAC1,ABTB2,GTF2A1,HIF1A,SOS2,CHUK,NOLC1,SMC3,HEXA,MAPK6,UBA2,HIP1R,TAF4,AURKA,RCC1,ABCG4,BAK1
585	Zebra finch	GO:MF	TAP binding	GO:0046977	1	9	1144	1	ABCB9
586	Zebra finch	GO:MF	carbohydrate:proton symporter activity	GO:0005351	1	7	1144	1	SLC45A1
587	Zebra finch	GO:MF	glucose transmembrane transporter activity	GO:0005355	1	21	1144	1	SLC2A11
588	Zebra finch	GO:MF	copper ion transmembrane transporter activity	GO:0005375	1	5	1144	1	ATP7B
589	Zebra finch	GO:MF	iron ion transmembrane transporter activity	GO:0005381	1	8	1144	1	SLC39A14
590	Zebra finch	GO:MF	manganese ion transmembrane transporter activity	GO:0005384	1	8	1144	2	ATP2C1,SLC39A14
591	Zebra finch	GO:MF	zinc ion transmembrane transporter activity	GO:0005385	1	22	1144	4	SLC39A6,SLC30A8,SLC30A10,SLC39A14
592	Zebra finch	GO:MF	P-type calcium transporter activity	GO:0005388	1	9	1144	2	ATP2C1,ATP2B4
593	Zebra finch	GO:MF	carbohydrate:cation symporter activity	GO:0005402	1	16	1144	2	SLC45A1,SLC23A2
594	Zebra finch	GO:MF	amino acid:cation symporter activity	GO:0005416	1	18	1144	2	SLC6A5,SLC6A9
595	Zebra finch	GO:MF	proton-dependent oligopeptide secondary active transmembrane transporter activity	GO:0005427	1	2	1144	1	CDH17
596	Zebra finch	GO:MF	sodium:phosphate symporter activity	GO:0005436	1	11	1144	1	SLC34A2
597	Zebra finch	GO:MF	monovalent cation:proton antiporter activity	GO:0005451	1	13	1144	3	SLC9A4,LETM1,SLC9A6
598	Zebra finch	GO:MF	inorganic anion exchanger activity	GO:0005452	1	13	1144	1	SLC4A5
599	Zebra finch	GO:MF	UDP-glucuronic acid transmembrane transporter activity	GO:0005461	1	4	1144	1	SLC35D1
600	Zebra finch	GO:MF	UDP-N-acetylglucosamine transmembrane transporter activity	GO:0005462	1	6	1144	1	SLC35D1
601	Zebra finch	GO:MF	ATP transmembrane transporter activity	GO:0005347	1	11	1144	1	SLC17A9
602	Zebra finch	GO:MF	purine ribonucleotide transmembrane transporter activity	GO:0005346	1	18	1144	2	SLC33A1,SLC17A9
603	Zebra finch	GO:MF	organic acid:sodium symporter activity	GO:0005343	1	27	1144	3	SLC6A5,SLC6A9,SLC23A2
604	Zebra finch	GO:MF	organic acid transmembrane transporter activity	GO:0005342	1	157	1144	16	SLC7A1,SLC25A15,SLC36A4,SLC26A5,SLC26A3,SLCO1A2,ABCG2,SLC25A14,SLC16A2,SLC6A5,SLC16A9,ABCC2,SLC6A9,SLC26A6,SLC43A2,SLC23A2
605	Zebra finch	GO:MF	chloride channel activity	GO:0005254	1	73	1144	8	CLCN1,ANO6,ANO4,BEST1,SLC26A6,GABRA6,GABRG2,GABRP
606	Zebra finch	GO:MF	cation channel activity	GO:0005261	1	338	1144	23	TRPC4,ATP6V1A,ANO6,CACNA1C,CACNA2D4,STIM1,PKD2,RYR3,KCNH7,ITGAV,UNC80,LRRC52,TRPM7,ITPR1,CACNA1H,P2RX4,OTOP2,P2RX1,KCNAB2,GRIK3,KCNQ4,KCND3,TMEM175
607	Zebra finch	GO:MF	calcium channel activity	GO:0005262	1	119	1144	11	TRPC4,CACNA1C,CACNA2D4,STIM1,PKD2,RYR3,ITGAV,TRPM7,ITPR1,CACNA1H,P2RX4
608	Zebra finch	GO:MF	potassium channel activity	GO:0005267	1	125	1144	8	PKD2,KCNH7,LRRC52,KCNAB2,GRIK3,KCNQ4,KCND3,TMEM175
609	Zebra finch	GO:MF	sodium channel activity	GO:0005272	1	44	1144	3	PKD2,CACNA1H,GRIK3
610	Zebra finch	GO:MF	amino acid:sodium symporter activity	GO:0005283	1	14	1144	2	SLC6A5,SLC6A9
611	Zebra finch	GO:MF	L-histidine transmembrane transporter activity	GO:0005290	1	5	1144	1	SLC7A1
612	Zebra finch	GO:MF	UDP-N-acetylgalactosamine transmembrane transporter activity	GO:0005463	1	4	1144	1	SLC35D1
613	Zebra finch	GO:MF	neutral amino acid:sodium symporter activity	GO:0005295	1	4	1144	2	SLC6A5,SLC6A9
614	Zebra finch	GO:MF	inorganic phosphate transmembrane transporter activity	GO:0005315	1	5	1144	1	SLC25A3
615	Zebra finch	GO:MF	lipid transporter activity	GO:0005319	1	151	1144	12	ABCG1,ANO6,ANO4,SLCO1A2,PLEKHA8,ABCD3,SLCO2A1,PLSCR5,STARD5,OSBP2,ABCA5,PCTP
616	Zebra finch	GO:MF	long-chain fatty acid transporter activity	GO:0005324	1	17	1144	1	ABCD3
617	Zebra finch	GO:MF	neurotransmitter transmembrane transporter activity	GO:0005326	1	19	1144	1	SLC6A4
618	Zebra finch	GO:MF	serotonin:sodium symporter activity	GO:0005335	1	3	1144	2	SLC18A2,SLC6A4
619	Zebra finch	GO:MF	nucleoside transmembrane transporter activity	GO:0005337	1	9	1144	1	SLC29A3
620	Zebra finch	GO:MF	nucleotide-sugar transmembrane transporter activity	GO:0005338	1	14	1144	1	SLC35D1
621	Zebra finch	GO:MF	dicarboxylic acid transmembrane transporter activity	GO:0005310	1	29	1144	5	SLC26A5,SLC26A3,SLC25A14,ABCC2,SLC26A6
622	Zebra finch	GO:MF	anion channel activity	GO:0005253	1	86	1144	8	CLCN1,ANO6,ANO4,BEST1,SLC26A6,GABRA6,GABRG2,GABRP
623	Zebra finch	GO:MF	SNAP receptor activity	GO:0005484	1	39	1144	4	STX18,SNAP23,SNAP29,STX12
624	Zebra finch	GO:MF	retinoid binding	GO:0005501	1	37	1144	1	RLBP1
625	Zebra finch	GO:MF	chemokine activity	GO:0008009	1	49	1144	1	CXCL14
626	Zebra finch	GO:MF	beta-catenin binding	GO:0008013	1	87	1144	4	TRPC4,CDH2,DVL3,APC2
627	Zebra finch	GO:MF	microtubule binding	GO:0008017	1	273	1144	25	TUBGCP3,CEP57,MDM1,STIM1,KIF5B,KRIT1,CCDC88C,DLGAP5,NIN,JAKMIP3,TRAF3IP1,KIF5C,CCDC66,FBXW11,CDK5RAP2,GOLGA2,DNM1,CAMSAP1,SKA2,RAE1,APC2,SKA1,FNTA,KIF9,KIF23
628	Zebra finch	GO:MF	G protein-coupled photoreceptor activity	GO:0008020	1	15	1144	1	RGR
629	Zebra finch	GO:MF	protein C-terminus binding	GO:0008022	1	201	1144	18	SCAF4,SYT1,SREBF2,PICK1,PEX1,TOP2B,TERT,CTBP1,SPTBN5,ERCC6,ERCC3,PPARG,ATXN2,DNM1,BAIAP2,MYO1C,CEP250,PIAS4
630	Zebra finch	GO:MF	monocarboxylic acid transmembrane transporter activity	GO:0008028	1	58	1144	5	SLCO1A2,ABCG2,SLC16A2,SLC16A9,SLC26A6
631	Zebra finch	GO:MF	high-density lipoprotein particle binding	GO:0008035	1	19	1144	1	HSPD1
632	Zebra finch	GO:MF	axon guidance receptor activity	GO:0008046	1	9	1144	1	ROBO1
633	Zebra finch	GO:MF	glutamate receptor activity	GO:0008066	1	27	1144	2	GRM7,GRIK3
634	Zebra finch	GO:MF	translation termination factor activity	GO:0008079	1	7	1144	1	ETF1
635	Zebra finch	GO:MF	N-acetyltransferase activity	GO:0008080	1	73	1144	6	EPC1,PHF14,ESCO1,HGSNAT,NAT10,CREBBP
636	Zebra finch	GO:MF	phosphoric diester hydrolase activity	GO:0008081	1	91	1144	9	GPLD1,MPPE1,ENPP2,PDE5A,PLD1,PLCH1,FAN1,PDE8A,GDE1
637	Zebra finch	GO:MF	growth factor activity	GO:0008083	1	164	1144	6	HGF,OSGIN2,BMP3,BTC,GFER,RABEP1
638	Zebra finch	GO:MF	cytoskeletal anchor activity	GO:0008093	1	22	1144	4	NCK2,ANK2,ANK3,BAIAP2
639	Zebra finch	GO:MF	ATPase, acting on DNA	GO:0008094	1	185	1144	21	WRNIP1,TOP2B,ZGRF1,DDX24,FANCM,ERCC6,ERCC3,DDX18,MCM6,DHX9,PIF1,RFC4,DDX55,EP400,BPTF,RECQL5,RAD51D,CHD5,MSH3,RAD17,SNRNP200
640	Zebra finch	GO:MF	phospholipid transporter activity	GO:0005548	1	53	1144	6	ABCG1,ANO6,ANO4,PLEKHA8,PLSCR5,PCTP
641	Zebra finch	GO:MF	phosphatidylinositol-3,4,5-trisphosphate binding	GO:0005547	1	39	1144	8	ARAP1,OBSCN,PARD3,MYO10,FERMT2,MYO1B,ADAP1,HIP1R
642	Zebra finch	GO:MF	phosphatidylinositol-4,5-bisphosphate binding	GO:0005546	1	81	1144	9	SYT1,OBSCN,PARD3,KRIT1,SCIN,MYO1B,HIP1R,RPH3A,GSN
643	Zebra finch	GO:MF	1-phosphatidylinositol binding	GO:0005545	1	14	1144	3	SCIN,ZFYVE9,WDFY1
644	Zebra finch	GO:MF	11-cis retinal binding	GO:0005502	1	6	1144	1	RLBP1
645	Zebra finch	GO:MF	fatty acid binding	GO:0005504	1	39	1144	2	PPARG,ACOX2
646	Zebra finch	GO:MF	iron ion binding	GO:0005506	1	156	1144	7	PPEF1,P3H3,TPH2,KDM3A,TPH1,CYP19A1,PLOD1
647	Zebra finch	GO:MF	copper ion binding	GO:0005507	1	61	1144	3	ATP7B,LOXL4,P2RX4
648	Zebra finch	GO:MF	calcium ion binding	GO:0005509	1	723	1144	60	PPEF1,RGN,FAT3,PROS1,SYT1,STAB2,GNPTAB,ITSN1,STIM1,ESYT2,CDH20,SCIN,EFHB,ATP2C1,CLEC3B,CDH2,CDH17,ENPP2,ANXA13,CAPN8,COLEC11,OTOF,PKD2,TBC1D9,NPNT,FAT1,LETM1,DYSF,LRP4,CAPN3,THBS1,RYR3,RASGRP1,NIN,SPOCK2,ADAM8,RET,ANXA7,CPS1,LRP1B,PLA2G4A,CRB1,OTOL1,PLCH1,FBLN2,DNASE1L3,ITPR1,GRM7,SPARC,RPH3A,HMCN2,ADAMTS13,GSN,ZZEF1,NECAB3,MATN4,SYT11,ADGRV1,FBN2,UMODL1
649	Zebra finch	GO:MF	collagen binding	GO:0005518	1	70	1144	7	ITGB1,COL14A1,THBS1,PCOLCE2,ITGA11,SPARC,TGFBI
650	Zebra finch	GO:MF	insulin-like growth factor binding	GO:0005520	1	29	1144	2	HTRA3,ITGAV
651	Zebra finch	GO:MF	steroid binding	GO:0005496	1	100	1144	8	ABCG1,PGR,PROM1,NR1H3,STARD5,NR3C1,OSBP2,SCAP
652	Zebra finch	GO:MF	lamin binding	GO:0005521	1	17	1144	2	DMD,TMEM201
653	Zebra finch	GO:MF	GTP binding	GO:0005525	1	381	1144	13	EIF2S3,SEPHS1,SPAG1,GUF1,RHOV,NIN,NOLC1,MFN1,RRAD,DNM1,ERAL1,MFN2,ARL8A
654	Zebra finch	GO:MF	glucose binding	GO:0005536	1	11	1144	1	HK1
655	Zebra finch	GO:MF	mannose binding	GO:0005537	1	21	1144	2	COLEC11,BSG
656	Zebra finch	GO:MF	glycosaminoglycan binding	GO:0005539	1	238	1144	18	EVA1C,STAB2,CLEC3B,RSPO2,FGFBP1,LRPAP1,LYVE1,THBS1,SERPINA10,HK1,SPOCK2,PCOLCE2,CEMIP,SERPIND1,APOH,RPL22,ADAMTS15,SOST
657	Zebra finch	GO:MF	hyaluronic acid binding	GO:0005540	1	28	1144	3	STAB2,LYVE1,CEMIP
658	Zebra finch	GO:MF	folic acid binding	GO:0005542	1	12	1144	1	TYMS
659	Zebra finch	GO:MF	calcium-dependent phospholipid binding	GO:0005544	1	53	1144	9	SYT1,ESYT2,ANXA13,DYSF,ANXA7,PLA2G4A,CPNE9,RPH3A,SYT11
660	Zebra finch	GO:MF	profilin binding	GO:0005522	1	10	1144	2	HTT,WIPF1
661	Zebra finch	GO:MF	ubiquinol-cytochrome-c reductase activity	GO:0008121	1	9	1144	1	UQCR11
662	Zebra finch	GO:MF	delayed rectifier potassium channel activity	GO:0005251	1	33	1144	1	KCNQ4
663	Zebra finch	GO:MF	voltage-gated potassium channel activity	GO:0005249	1	89	1144	6	PKD2,KCNH7,LRRC52,KCNAB2,KCNQ4,KCND3
664	Zebra finch	GO:MF	GPI-linked ephrin receptor activity	GO:0005004	1	7	1144	1	NTRK3
665	Zebra finch	GO:MF	fibroblast growth factor-activated receptor activity	GO:0005007	1	5	1144	1	FGFR3
666	Zebra finch	GO:MF	platelet-derived growth factor-activated receptor activity	GO:0005017	1	3	1144	1	PDGFRA
667	Zebra finch	GO:MF	platelet-derived growth factor alpha-receptor activity	GO:0005018	1	1	1144	1	PDGFRA
668	Zebra finch	GO:MF	vascular endothelial growth factor-activated receptor activity	GO:0005021	1	7	1144	2	FLT3,PDGFRA
669	Zebra finch	GO:MF	transforming growth factor beta-activated receptor activity	GO:0005024	1	12	1144	2	BMPR1A,ACVR1
670	Zebra finch	GO:MF	transforming growth factor beta receptor activity, type I	GO:0005025	1	5	1144	2	BMPR1A,ACVR1
671	Zebra finch	GO:MF	neurotrophin receptor activity	GO:0005030	1	4	1144	1	NTRK3
672	Zebra finch	GO:MF	tumor necrosis factor-activated receptor activity	GO:0005031	1	10	1144	2	FAS,TNFRSF1B
673	Zebra finch	GO:MF	death receptor activity	GO:0005035	1	13	1144	2	FAS,TNFRSF1B
674	Zebra finch	GO:MF	low-density lipoprotein particle receptor activity	GO:0005041	1	14	1144	2	STAB2,LRP1B
675	Zebra finch	GO:MF	netrin receptor activity	GO:0005042	1	6	1144	1	UNC5D
676	Zebra finch	GO:MF	signal recognition particle binding	GO:0005047	1	7	1144	1	DERL3
677	Zebra finch	GO:MF	signal sequence binding	GO:0005048	1	49	1144	6	KPNA1,SEC61A2,NUP153,NOLC1,CEMIP,NUP214
678	Zebra finch	GO:MF	nuclear export signal receptor activity	GO:0005049	1	11	1144	1	NUP214
679	Zebra finch	GO:MF	ephrin receptor activity	GO:0005003	1	19	1144	1	NTRK3
680	Zebra finch	GO:MF	transmembrane receptor protein tyrosine phosphatase activity	GO:0005001	1	17	1144	2	PTPRM,PTPRG
681	Zebra finch	GO:MF	vasopressin receptor activity	GO:0005000	1	7	1144	1	INPP5K
682	Zebra finch	GO:MF	vasoactive intestinal polypeptide receptor activity	GO:0004999	1	3	1144	2	ADCYAP1R1,VIPR2
683	Zebra finch	GO:MF	interleukin-10 receptor activity	GO:0004920	1	2	1144	1	IL10RB
684	Zebra finch	GO:MF	G protein-coupled receptor activity	GO:0004930	1	838	1144	22	MLNR,ACKR2,ADCYAP1R1,VIPR2,CALCR,ACKR4,MC2R,HRH3,NPBWR1,NPY2R,TACR2,RGR,SORCS1,GPR39,ADGRG3,PPARG,GRM7,HRH2,INPP5K,OGFR,GRIK3,ADGRV1
685	Zebra finch	GO:MF	extracellularly ATP-gated cation channel activity	GO:0004931	1	7	1144	2	P2RX4,P2RX1
686	Zebra finch	GO:MF	calcitonin receptor activity	GO:0004948	1	2	1144	1	CALCR
687	Zebra finch	GO:MF	chemokine receptor activity	GO:0004950	1	26	1144	2	ACKR2,ACKR4
688	Zebra finch	GO:MF	icosanoid receptor activity	GO:0004953	1	15	1144	1	PPARG
689	Zebra finch	GO:MF	prostanoid receptor activity	GO:0004954	1	11	1144	1	PPARG
690	Zebra finch	GO:MF	transmembrane receptor protein tyrosine kinase adaptor activity	GO:0005068	1	13	1144	1	BLNK
691	Zebra finch	GO:MF	prostaglandin receptor activity	GO:0004955	1	10	1144	1	PPARG
692	Zebra finch	GO:MF	ionotropic glutamate receptor activity	GO:0004970	1	19	1144	1	GRIK3
693	Zebra finch	GO:MF	melanocortin receptor activity	GO:0004977	1	6	1144	1	MC2R
694	Zebra finch	GO:MF	corticotropin receptor activity	GO:0004978	1	1	1144	1	MC2R
695	Zebra finch	GO:MF	neuropeptide Y receptor activity	GO:0004983	1	11	1144	1	NPY2R
696	Zebra finch	GO:MF	G protein-coupled opioid receptor activity	GO:0004985	1	9	1144	2	NPBWR1,OGFR
697	Zebra finch	GO:MF	G protein-coupled serotonin receptor activity	GO:0004993	1	29	1144	2	HRH3,HRH2
698	Zebra finch	GO:MF	tachykinin receptor activity	GO:0004995	1	3	1144	1	TACR2
699	Zebra finch	GO:MF	histamine receptor activity	GO:0004969	1	6	1144	2	HRH3,HRH2
700	Zebra finch	GO:MF	A-type (transient outward) potassium channel activity	GO:0005250	1	4	1144	1	KCND3
701	Zebra finch	GO:MF	MAP-kinase scaffold activity	GO:0005078	1	11	1144	2	DUSP19,AKAP13
702	Zebra finch	GO:MF	GDP-dissociation inhibitor activity	GO:0005092	1	16	1144	2	RANBP1,SESN2
703	Zebra finch	GO:MF	ion channel activity	GO:0005216	1	434	1144	30	TRPC4,CLCN1,ATP6V1A,ANO6,ANO4,CACNA1C,CACNA2D4,STIM1,PKD2,BEST1,RYR3,KCNH7,ITGAV,UNC80,LRRC52,TRPM7,SLC26A6,ITPR1,GABRA6,GABRG2,GABRP,CACNA1H,P2RX4,OTOP2,P2RX1,KCNAB2,GRIK3,KCNQ4,KCND3,TMEM175
704	Zebra finch	GO:MF	intracellular ligand-gated ion channel activity	GO:0005217	1	31	1144	3	PKD2,RYR3,ITPR1
705	Zebra finch	GO:MF	ryanodine-sensitive calcium-release channel activity	GO:0005219	1	4	1144	1	RYR3
706	Zebra finch	GO:MF	inositol 1,4,5-trisphosphate-sensitive calcium-release channel activity	GO:0005220	1	3	1144	1	ITPR1
707	Zebra finch	GO:MF	calcium activated cation channel activity	GO:0005227	1	27	1144	1	ANO6
708	Zebra finch	GO:MF	intracellular calcium activated chloride channel activity	GO:0005229	1	16	1144	2	ANO6,ANO4
709	Zebra finch	GO:MF	extracellular ligand-gated ion channel activity	GO:0005230	1	73	1144	6	GABRA6,GABRG2,GABRP,P2RX4,P2RX1,GRIK3
710	Zebra finch	GO:MF	excitatory extracellular ligand-gated ion channel activity	GO:0005231	1	30	1144	2	P2RX4,P2RX1
711	Zebra finch	GO:MF	inhibitory extracellular ligand-gated ion channel activity	GO:0005237	1	15	1144	2	GABRA6,GABRG2
712	Zebra finch	GO:MF	gap junction channel activity	GO:0005243	1	22	1144	1	GJA8
713	Zebra finch	GO:MF	voltage-gated ion channel activity	GO:0005244	1	200	1144	12	CLCN1,ANO6,CACNA1C,CACNA2D4,PKD2,KCNH7,ITGAV,LRRC52,CACNA1H,KCNAB2,KCNQ4,KCND3
714	Zebra finch	GO:MF	voltage-gated calcium channel activity	GO:0005245	1	46	1144	5	CACNA1C,CACNA2D4,PKD2,ITGAV,CACNA1H
715	Zebra finch	GO:MF	calcium channel regulator activity	GO:0005246	1	44	1144	5	STIM1,NPY2R,RRAD,ITPR1,AMBP
716	Zebra finch	GO:MF	voltage-gated chloride channel activity	GO:0005247	1	11	1144	2	CLCN1,ANO6
717	Zebra finch	GO:MF	voltage-gated sodium channel activity	GO:0005248	1	23	1144	2	PKD2,CACNA1H
718	Zebra finch	GO:MF	transporter activity	GO:0005215	1	1186	1144	95	ABCG1,ATP4B,SLC9A4,SLC7A1,TRPC4,SLC25A15,ATP7B,SLC36A4,CLCN1,ATP6V1A,GJA8,SEC61A2,SLC26A5,SLC26A3,ANO6,SLC25A3,ANO4,SLCO1A2,CACNA1C,CACNA2D4,STIM1,PLEKHA8,ATP2C1,SLC39A6,RALBP1,TMEM241,ATP6V1H,CDH17,ATP6V1C1,SLC30A8,SLC30A10,ABCG2,PKD2,SLC34A2,LETM1,SLC9A6,MMGT1,SLC25A14,SLC16A2,BEST1,RYR3,SLC25A47,SLC6A5,SLC29A3,SLC16A9,ABCC2,CNNM2,SLC18A2,KCNH7,ITGAV,UNC80,ABCD3,SLC6A9,SLC35D1,LRRC52,SLCO2A1,PL…
719	Zebra finch	GO:MF	structural constituent of cytoskeleton	GO:0005200	1	104	1144	9	DMD,TUBGCP3,ANK2,ANK3,ACTR3,TLN2,PPL,ARPC3,EPB42
720	Zebra finch	GO:MF	structural molecule activity	GO:0005198	1	701	1144	52	DMD,TUBGCP3,LAMB1,OBSCN,COL1A2,NUP153,COL14A1,SNTB1,COL22A1,ANK2,NPNT,RPS3A,MRPL35,SPON1,CAPN3,THBS1,ANK3,EIF3A,COL5A2,ACTR3,NEB,LAMC1,COL24A1,ADIPOQ,CLDN18,RPL35A,OTOL1,TLN2,MRPL46,FBLN2,COL7A1,LAMB2,SPARC,TGFBI,PPL,ARPC3,HMCN2,NUP214,NUP88,RPL23A,EPB42,LAMA5,RPL22,VWA1,MRPL24,LAMB3,RPL23,RPL17,FBN2,MFAP2,UMODL1,RPS14
721	Zebra finch	GO:MF	hormone activity	GO:0005179	1	127	1144	5	INS,GCG,ADIPOQ,OSTN,STC1
722	Zebra finch	GO:MF	GTPase inhibitor activity	GO:0005095	1	14	1144	1	PDE6D
723	Zebra finch	GO:MF	signaling receptor binding	GO:0005102	1	1551	1144	94	DSCAM,DMD,TGFBRAP1,IL17D,PGR,WNT11,ARAP1,ALCAM,SEMA3D,HGF,SEMA3C,MAGI2,RELN,LAMB1,FAM3C,SYT1,PICK1,SH3BP1,MYH9,ITGB1,ADAM22,AKAP9,ITGB8,YES1,OSGIN2,CDH17,RSPO2,BMP3,BTC,IL21,PKD2,SPP1,IBSP,NPNT,PDGFRA,LRPAP1,INS,RAPSN,LRP4,THBS1,CCDC88C,LGALS3,FERMT2,CHUK,ANXA7,BLNK,EIF3A,GCG,ITGAV,ERBB4,ANKRD13C,TNR,ADIPOQ,OSTN,IL1RAP,DVL3,TLN2,RASGRF1,NISCH,PLXNB1,LAMB2,TGFBI,CXCL14,DNAJA3,GFER,ABCB9,P2RX4,ATXN…
724	Zebra finch	GO:MF	fibroblast growth factor receptor binding	GO:0005104	1	26	1144	1	FRS3
725	Zebra finch	GO:MF	frizzled binding	GO:0005109	1	37	1144	4	WNT11,CCDC88C,DVL3,WNT9B
726	Zebra finch	GO:MF	death receptor binding	GO:0005123	1	20	1144	1	DAB2IP
727	Zebra finch	GO:MF	cytokine activity	GO:0005125	1	235	1144	10	IL17D,WNT11,FAM3C,BMP3,IL21,SPP1,ADIPOQ,CXCL14,WNT9B,CMTM3
728	Zebra finch	GO:MF	cytokine receptor binding	GO:0005126	1	274	1144	9	TGFBRAP1,IL21,FERMT2,IL1RAP,CXCL14,DNAJA3,DAB2IP,SMURF2,ITCH
729	Zebra finch	GO:MF	protein kinase C binding	GO:0005080	1	55	1144	6	PICK1,PKP2,TOP2B,PLEK,ITGAV,KIAA1614
730	Zebra finch	GO:MF	interferon-gamma receptor binding	GO:0005133	1	2	1144	1	DNAJA3
731	Zebra finch	GO:MF	interleukin-1 receptor binding	GO:0005149	1	17	1144	1	IL1RAP
732	Zebra finch	GO:MF	epidermal growth factor receptor binding	GO:0005154	1	33	1144	4	YES1,BTC,ERBB4,ATXN2
733	Zebra finch	GO:MF	insulin receptor binding	GO:0005158	1	23	1144	2	INS,PTPN11
734	Zebra finch	GO:MF	insulin-like growth factor receptor binding	GO:0005159	1	16	1144	2	INS,CRK
735	Zebra finch	GO:MF	transforming growth factor beta receptor binding	GO:0005160	1	25	1144	3	TGFBRAP1,FERMT2,SMURF2
736	Zebra finch	GO:MF	platelet-derived growth factor receptor binding	GO:0005161	1	15	1144	2	PDGFRA,ERN1
737	Zebra finch	GO:MF	vascular endothelial growth factor receptor binding	GO:0005172	1	14	1144	1	DAB2IP
738	Zebra finch	GO:MF	interleukin-2 receptor binding	GO:0005134	1	5	1144	1	IL21
739	Zebra finch	GO:MF	4-alpha-hydroxytetrahydrobiopterin dehydratase activity	GO:0008124	1	2	1144	1	PCBD2
740	Zebra finch	GO:MF	transcription factor binding	GO:0008134	1	556	1144	40	SIK1,MED14,BCOR,FLT3,COMMD6,MED17,SLC26A5,RARB,TERT,PRKDC,DCAF13,ENPP2,ASAH1,CTBP1,KDM3A,GTF2A1,HIF1A,NOLC1,ERCC3,ZNHIT6,UBA2,PPARG,BRD8,DNAJA3,CREBBP,BAIAP2,RPTOR,BPTF,MYBBP1A,NCOA6,STK4,PRPF6,TAF4,MTOR,NKX3-1,PIM1,RPL23,MED1,SOST,ATG7
741	Zebra finch	GO:MF	translation factor activity, RNA binding	GO:0008135	1	99	1144	8	EIF2S3,EIF3L,EIF3E,EIF3F,EIF3A,ETF1,EIF3I,AGO3
742	Zebra finch	GO:MF	rRNA (cytosine-C5-)-methyltransferase activity	GO:0009383	1	3	1144	1	NOP2
743	Zebra finch	GO:MF	sucrose:cation symporter activity	GO:0009669	1	4	1144	1	SLC45A1
744	Zebra finch	GO:MF	pyrophosphate hydrolysis-driven proton transmembrane transporter activity	GO:0009678	1	31	1144	6	ATP4B,ATP6V1A,ATP2C1,ATP6V1H,ATP6V1C1,ATP6V1B2
745	Zebra finch	GO:MF	photoreceptor activity	GO:0009881	1	17	1144	1	RGR
746	Zebra finch	GO:MF	calcium-dependent protein serine/threonine kinase activity	GO:0009931	1	23	1144	2	PRKCH,PKN2
747	Zebra finch	GO:MF	phosphatidylinositol-5-phosphate binding	GO:0010314	1	20	1144	2	OBSCN,PLA2G4A
748	Zebra finch	GO:MF	H3 histone acetyltransferase activity	GO:0010484	1	9	1144	1	PHF14
749	Zebra finch	GO:MF	telomerase inhibitor activity	GO:0010521	1	5	1144	2	POT1,PIF1
750	Zebra finch	GO:MF	cyclase regulator activity	GO:0010851	1	9	1144	2	GRM7,ADGRV1
751	Zebra finch	GO:MF	cyclase inhibitor activity	GO:0010852	1	3	1144	2	GRM7,ADGRV1
752	Zebra finch	GO:MF	adenylate cyclase regulator activity	GO:0010854	1	2	1144	2	GRM7,ADGRV1
753	Zebra finch	GO:MF	adenylate cyclase inhibitor activity	GO:0010855	1	2	1144	2	GRM7,ADGRV1
754	Zebra finch	GO:MF	calcium-dependent protein kinase activity	GO:0010857	1	24	1144	3	PRKCH,PKN2,PINK1
755	Zebra finch	GO:MF	CoA pyrophosphatase activity	GO:0010945	1	2	1144	1	NUDT7
756	Zebra finch	GO:MF	anaphase-promoting complex binding	GO:0010997	1	8	1144	1	CLSPN
757	Zebra finch	GO:MF	four-way junction helicase activity	GO:0009378	1	6	1144	2	FANCM,RECQL5
758	Zebra finch	GO:MF	biotin binding	GO:0009374	1	5	1144	1	MCCC1
759	Zebra finch	GO:MF	electron transfer activity	GO:0009055	1	140	1144	12	STEAP4,NQO2,SDHA,GSR,NDUFB1,AIFM2,NDUFB3,ETFA,CYP19A1,ALDH2,SURF1,UQCR11
760	Zebra finch	GO:MF	tRNA (guanine-N1-)-methyltransferase activity	GO:0009019	1	4	1144	1	TRMT10A
761	Zebra finch	GO:MF	ATP-dependent microtubule motor activity, plus-end-directed	GO:0008574	1	17	1144	2	KIF5B,KIF5C
762	Zebra finch	GO:MF	JUN kinase phosphatase activity	GO:0008579	1	1	1144	1	DUSP19
763	Zebra finch	GO:MF	cAMP-dependent protein kinase regulator activity	GO:0008603	1	10	1144	1	PRKAG2
764	Zebra finch	GO:MF	phosphorylase kinase regulator activity	GO:0008607	1	3	1144	1	PRKAG2
765	Zebra finch	GO:MF	ubiquitin-like modifier activating enzyme activity	GO:0008641	1	10	1144	3	UBA2,MOCS3,ATG7
766	Zebra finch	GO:MF	rRNA methyltransferase activity	GO:0008649	1	23	1144	2	NOP2,FDXACB1
767	Zebra finch	GO:MF	cysteine-type endopeptidase activator activity involved in apoptotic process	GO:0008656	1	15	1144	3	APAF1,CTSH,NKX3-1
768	Zebra finch	GO:MF	[heparan sulfate]-glucosamine N-sulfotransferase activity	GO:0015016	1	5	1144	2	NDST4,NDST3
769	Zebra finch	GO:MF	S-adenosylmethionine-dependent methyltransferase activity	GO:0008757	1	158	1144	11	NOP2,RNMT,SMYD2,SETD7,TRMT10A,SMYD5,WDR82,SETD1B,COMT,FDXACB1,KMT2D
770	Zebra finch	GO:MF	fructokinase activity	GO:0008865	1	5	1144	1	HK1
771	Zebra finch	GO:MF	glycerophosphodiester phosphodiesterase activity	GO:0008889	1	2	1144	1	GDE1
772	Zebra finch	GO:MF	P-type potassium:proton transporter activity	GO:0008900	1	3	1144	1	ATP4B
773	Zebra finch	GO:MF	inositol monophosphate 1-phosphatase activity	GO:0008934	1	3	1144	2	IMPA1,INPP5F
774	Zebra finch	GO:MF	oxaloacetate decarboxylase activity	GO:0008948	1	4	1144	1	ME3
775	Zebra finch	GO:MF	ribonuclease E activity	GO:0008995	1	1	1144	1	PPP1R8
776	Zebra finch	GO:MF	succinate-semialdehyde dehydrogenase [NAD(P)+] activity	GO:0009013	1	1	1144	1	ALDH5A1
777	Zebra finch	GO:MF	cupric reductase activity	GO:0008823	1	3	1144	2	STEAP4,STEAP3
778	Zebra finch	GO:MF	ATP-dependent microtubule motor activity, minus-end-directed	GO:0008569	1	18	1144	4	DYNC2H1,DYNC1H1,DNAH12,DNAH10
779	Zebra finch	GO:MF	heparan-alpha-glucosaminide N-acetyltransferase activity	GO:0015019	1	1	1144	1	HGSNAT
780	Zebra finch	GO:MF	glutathione disulfide oxidoreductase activity	GO:0015038	1	5	1144	1	GSR
781	Zebra finch	GO:MF	urate transmembrane transporter activity	GO:0015143	1	5	1144	1	ABCG2
782	Zebra finch	GO:MF	carbohydrate transmembrane transporter activity	GO:0015144	1	38	1144	3	SLC2A11,SLC45A1,SLC23A2
783	Zebra finch	GO:MF	monosaccharide transmembrane transporter activity	GO:0015145	1	23	1144	2	SLC2A11,SLC23A2
784	Zebra finch	GO:MF	hexose transmembrane transporter activity	GO:0015149	1	21	1144	1	SLC2A11
785	Zebra finch	GO:MF	disaccharide transmembrane transporter activity	GO:0015154	1	4	1144	1	SLC45A1
786	Zebra finch	GO:MF	oligosaccharide transmembrane transporter activity	GO:0015157	1	4	1144	1	SLC45A1
787	Zebra finch	GO:MF	pyrimidine nucleotide-sugar transmembrane transporter activity	GO:0015165	1	12	1144	1	SLC35D1
788	Zebra finch	GO:MF	amino acid transmembrane transporter activity	GO:0015171	1	78	1144	7	SLC7A1,SLC25A15,SLC36A4,SLC16A2,SLC6A5,SLC6A9,SLC43A2
789	Zebra finch	GO:MF	aromatic amino acid transmembrane transporter activity	GO:0015173	1	10	1144	2	SLC7A1,SLC36A4
790	Zebra finch	GO:MF	basic amino acid transmembrane transporter activity	GO:0015174	1	16	1144	1	SLC7A1
791	Zebra finch	GO:MF	neutral amino acid transmembrane transporter activity	GO:0015175	1	36	1144	4	SLC36A4,SLC6A5,SLC6A9,SLC43A2
792	Zebra finch	GO:MF	L-amino acid transmembrane transporter activity	GO:0015179	1	56	1144	6	SLC7A1,SLC25A15,SLC36A4,SLC6A5,SLC6A9,SLC43A2
793	Zebra finch	GO:MF	L-alanine transmembrane transporter activity	GO:0015180	1	9	1144	1	SLC36A4
794	Zebra finch	GO:MF	arginine transmembrane transporter activity	GO:0015181	1	8	1144	1	SLC7A1
795	Zebra finch	GO:MF	glycine transmembrane transporter activity	GO:0015187	1	9	1144	2	SLC6A5,SLC6A9
796	Zebra finch	GO:MF	succinate transmembrane transporter activity	GO:0015141	1	7	1144	1	SLC25A14
797	Zebra finch	GO:MF	malate transmembrane transporter activity	GO:0015140	1	4	1144	1	SLC25A14
798	Zebra finch	GO:MF	prostaglandin transmembrane transporter activity	GO:0015132	1	2	1144	1	SLCO2A1
799	Zebra finch	GO:MF	oxaloacetate transmembrane transporter activity	GO:0015131	1	4	1144	1	SLC25A14
800	Zebra finch	GO:MF	ion transmembrane transporter activity	GO:0015075	1	845	1144	72	ATP4B,SLC9A4,SLC7A1,TRPC4,SLC25A15,ATP7B,SLC36A4,CLCN1,ATP6V1A,SLC26A5,SLC26A3,ANO6,SLC25A3,ANO4,SLCO1A2,CACNA1C,CACNA2D4,STIM1,ATP2C1,SLC39A6,ATP6V1H,ATP6V1C1,SLC30A8,SLC30A10,ABCG2,PKD2,SLC34A2,LETM1,SLC9A6,MMGT1,SLC25A14,BEST1,RYR3,SLC25A47,SLC6A5,ABCC2,CNNM2,SLC18A2,KCNH7,ITGAV,UNC80,SLC6A9,SLC35D1,LRRC52,SLCO2A1,ABCC5,SLC33A1,TRPM7,SLC26A6,ITPR1,NIPAL4,GABRA6,GABRG2,GABRP,CACNA1H,P2RX4,SURF1…
801	Zebra finch	GO:MF	proton transmembrane transporter activity	GO:0015078	1	129	1144	14	ATP4B,SLC9A4,ATP6V1A,SLC25A3,ATP2C1,ATP6V1H,ATP6V1C1,LETM1,SLC9A6,SLC33A1,SURF1,OTOP2,SLC45A1,ATP6V1B2
802	Zebra finch	GO:MF	potassium ion transmembrane transporter activity	GO:0015079	1	160	1144	11	ATP4B,SLC9A4,PKD2,SLC9A6,KCNH7,LRRC52,KCNAB2,GRIK3,KCNQ4,KCND3,TMEM175
803	Zebra finch	GO:MF	sodium ion transmembrane transporter activity	GO:0015081	1	146	1144	12	SLC9A4,PKD2,SLC34A2,SLC9A6,SLC6A5,SLC18A2,SLC6A9,CACNA1H,SLC6A4,SLC23A2,SLC4A5,GRIK3
804	Zebra finch	GO:MF	calcium ion transmembrane transporter activity	GO:0015085	1	135	1144	14	TRPC4,CACNA1C,CACNA2D4,STIM1,ATP2C1,PKD2,LETM1,RYR3,ITGAV,TRPM7,ITPR1,CACNA1H,P2RX4,ATP2B4
805	Zebra finch	GO:MF	cadmium ion transmembrane transporter activity	GO:0015086	1	4	1144	1	SLC39A14
806	Zebra finch	GO:MF	ferrous iron transmembrane transporter activity	GO:0015093	1	3	1144	1	SLC39A14
807	Zebra finch	GO:MF	coreceptor activity	GO:0015026	1	47	1144	4	ITGB1,LRP5,ITGAV,ACVR2A
808	Zebra finch	GO:MF	magnesium ion transmembrane transporter activity	GO:0015095	1	16	1144	3	MMGT1,CNNM2,NIPAL4
809	Zebra finch	GO:MF	inorganic anion transmembrane transporter activity	GO:0015103	1	141	1144	15	CLCN1,SLC26A5,SLC26A3,ANO6,ANO4,SLC25A14,BEST1,SLC18A2,SLC26A6,GABRA6,GABRG2,GABRP,SLC6A4,SLC4A5,SLC39A14
810	Zebra finch	GO:MF	bicarbonate transmembrane transporter activity	GO:0015106	1	20	1144	4	SLC26A5,SLC26A3,SLC26A6,SLC4A5
811	Zebra finch	GO:MF	chloride transmembrane transporter activity	GO:0015108	1	16	1144	3	SLC26A5,SLC26A3,SLC26A6
812	Zebra finch	GO:MF	sulfate transmembrane transporter activity	GO:0015116	1	16	1144	4	SLC26A5,SLC26A3,SLC25A14,SLC26A6
813	Zebra finch	GO:MF	thiosulfate transmembrane transporter activity	GO:0015117	1	4	1144	1	SLC25A14
814	Zebra finch	GO:MF	bile acid transmembrane transporter activity	GO:0015125	1	21	1144	1	SLCO1A2
815	Zebra finch	GO:MF	bilirubin transmembrane transporter activity	GO:0015127	1	1	1144	1	ABCC2
816	Zebra finch	GO:MF	organic cation transmembrane transporter activity	GO:0015101	1	21	1144	1	SLC25A47
817	Zebra finch	GO:MF	ABC-type xenobiotic transporter activity	GO:0008559	1	14	1144	3	ABCG2,ABCC2,ABCC5
818	Zebra finch	GO:MF	P-type potassium transmembrane transporter activity	GO:0008556	1	10	1144	1	ATP4B
819	Zebra finch	GO:MF	P-type proton-exporting transporter activity	GO:0008553	1	10	1144	2	ATP4B,ATP2C1
820	Zebra finch	GO:MF	UDP-glycosyltransferase activity	GO:0008194	1	147	1144	12	MGAT4A,KDELC2,MFNG,HAS2,PIGY,B4GALNT4,CSGALNACT2,MGAT5,COLGALT2,HEXA,GXYLT2,MGAT4B
821	Zebra finch	GO:MF	ion channel inhibitor activity	GO:0008200	1	39	1144	2	ITPR1,AMBP
822	Zebra finch	GO:MF	heparin binding	GO:0008201	1	168	1144	13	EVA1C,CLEC3B,RSPO2,FGFBP1,LRPAP1,THBS1,SERPINA10,PCOLCE2,SERPIND1,APOH,RPL22,ADAMTS15,SOST
823	Zebra finch	GO:MF	G protein-coupled amine receptor activity	GO:0008227	1	46	1144	2	HRH3,HRH2
824	Zebra finch	GO:MF	peptidase activity	GO:0008233	1	647	1144	47	TMPRSS2,USP12,CTSC,CASP2,USP5,USP25,USP16,HGF,RELN,PITRM1,ADAM22,SCRN1,GGH,CAPN8,PRSS12,CASP6,CTSO,LAP3,HTRA3,CAPN3,LGMN,USP47,ADAM8,EIF3F,CASP7,TANK,SCRN3,CPS1,UCHL5,USP24,USP1,PAPPA2,SENP2,RHBDD1,CTSH,USP30,MMP11,ADAMTS13,BLMH,GGT7,USP48,MMP23B,OTUD3,STAMBP,ADAMTS15,NCSTN,CTSE
825	Zebra finch	GO:MF	metalloexopeptidase activity	GO:0008235	1	71	1144	1	LAP3
826	Zebra finch	GO:MF	serine-type peptidase activity	GO:0008236	1	185	1144	8	TMPRSS2,CTSC,HGF,RELN,PRSS12,HTRA3,RHBDD1,CTSH
827	Zebra finch	GO:MF	metallopeptidase activity	GO:0008237	1	192	1144	11	PITRM1,ADAM22,LAP3,ADAM8,EIF3F,PAPPA2,MMP11,ADAMTS13,MMP23B,STAMBP,ADAMTS15
828	Zebra finch	GO:MF	exopeptidase activity	GO:0008238	1	103	1144	7	CTSC,SCRN1,GGH,LAP3,SCRN3,CTSH,BLMH
829	Zebra finch	GO:MF	dipeptidyl-peptidase activity	GO:0008239	1	10	1144	1	CTSC
830	Zebra finch	GO:MF	omega peptidase activity	GO:0008242	1	136	1144	16	USP12,USP5,USP25,USP16,GGH,USP47,EIF3F,TANK,UCHL5,USP24,USP1,USP30,GGT7,USP48,OTUD3,STAMBP
831	Zebra finch	GO:MF	nucleotidase activity	GO:0008252	1	16	1144	1	BPNT1
832	Zebra finch	GO:MF	poly(U) RNA binding	GO:0008266	1	25	1144	2	PABPC4,DAZAP1
833	Zebra finch	GO:MF	zinc ion binding	GO:0008270	1	833	1144	54	DMD,HERC2,RGN,ZMYM2,MYCBP2,PGR,USP5,USP16,LTN1,PITRM1,BLVRA,NQO2,RARB,ESCO1,SLC30A8,ENPP2,ZGRF1,TNKS,POLR1A,RNF24,TRIM66,NR1H3,UBR1,RASGRP1,SEC23A,TRIM9,ADAM8,ZSWIM8,IKZF5,PIKFYVE,ACMSD,PAPPA2,WDFY1,PPARG,ARIH2,NR3C1,SEC24A,CREBBP,ZFAND2A,ERI2,P2RX4,RPH3A,MMP11,ADAMTS13,ZZEF1,MYT1,MMP23B,UBR4,ADAMTS15,KDM5B,BRCA1,PIAS4,NR5A1,ZNF638
834	Zebra finch	GO:MF	secondary active sulfate transmembrane transporter activity	GO:0008271	1	12	1144	3	SLC26A5,SLC26A3,SLC26A6
835	Zebra finch	GO:MF	metalloendopeptidase inhibitor activity	GO:0008191	1	16	1144	1	SPOCK2
836	Zebra finch	GO:MF	eukaryotic initiation factor 4E binding	GO:0008190	1	10	1144	1	EIF4EBP1
837	Zebra finch	GO:MF	neuropeptide receptor activity	GO:0008188	1	46	1144	5	MC2R,NPBWR1,NPY2R,TACR2,SORCS1
838	Zebra finch	GO:MF	poly-pyrimidine tract binding	GO:0008187	1	28	1144	2	PABPC4,DAZAP1
839	Zebra finch	GO:MF	NADH dehydrogenase (ubiquinone) activity	GO:0008137	1	45	1144	2	NDUFB1,NDUFB3
840	Zebra finch	GO:MF	protein tyrosine/serine/threonine phosphatase activity	GO:0008138	1	42	1144	3	STYX,DUSP19,SSH1
841	Zebra finch	GO:MF	nuclear localization sequence binding	GO:0008139	1	26	1144	4	KPNA1,NUP153,NOLC1,NUP214
842	Zebra finch	GO:MF	cAMP response element binding protein binding	GO:0008140	1	10	1144	1	SIK1
843	Zebra finch	GO:MF	poly(A) binding	GO:0008143	1	23	1144	1	PABPC4
844	Zebra finch	GO:MF	drug binding	GO:0008144	1	46	1144	1	SLC6A4
845	Zebra finch	GO:MF	sulfotransferase activity	GO:0008146	1	56	1144	3	NDST4,NDST3,HS3ST1
846	Zebra finch	GO:MF	protein methyltransferase activity	GO:0008276	1	90	1144	6	SMYD2,SETD7,SMYD5,WDR82,SETD1B,KMT2D
847	Zebra finch	GO:MF	methyltransferase activity	GO:0008168	1	221	1144	18	PRDM15,NOP2,TRMU,PRDM4,RNMT,TYMS,TGS1,NDUFAF5,SMYD2,SETD7,TRMT10A,SMYD5,TYW3,WDR82,SETD1B,COMT,FDXACB1,KMT2D
848	Zebra finch	GO:MF	N-methyltransferase activity	GO:0008170	1	97	1144	8	RNMT,SMYD2,SETD7,SMYD5,WDR82,SETD1B,FDXACB1,KMT2D
849	Zebra finch	GO:MF	O-methyltransferase activity	GO:0008171	1	24	1144	1	COMT
850	Zebra finch	GO:MF	RNA methyltransferase activity	GO:0008173	1	67	1144	6	NOP2,RNMT,TGS1,TRMT10A,TYW3,FDXACB1
851	Zebra finch	GO:MF	mRNA methyltransferase activity	GO:0008174	1	12	1144	1	RNMT
852	Zebra finch	GO:MF	tRNA methyltransferase activity	GO:0008175	1	34	1144	2	TRMT10A,TYW3
853	Zebra finch	GO:MF	succinate dehydrogenase (ubiquinone) activity	GO:0008177	1	2	1144	1	SDHA
854	Zebra finch	GO:MF	adenylate cyclase binding	GO:0008179	1	13	1144	1	ADCYAP1R1
855	Zebra finch	GO:MF	C-methyltransferase activity	GO:0008169	1	5	1144	1	NOP2
856	Zebra finch	GO:MF	lipid binding	GO:0008289	1	774	1144	62	ABCG1,MCF2L,PGR,ARAP1,SYT1,PICK1,CYTH4,APPL2,OBSCN,ESYT2,PARD3,KRIT1,SCIN,PLEKHA8,MYO10,MPPE1,ANXA13,SNX25,PROM1,DYSF,NR1H3,ZFYVE26,THBS1,RASGRP1,SYT16,FERMT2,ANXA7,HSPD1,MYO1B,CPS1,PLA2G4A,ZFYVE9,WDFY1,RASA2,PLD1,STARD5,RLBP1,PPARG,NISCH,APPL1,CPNE9,ACOX2,CADPS,ITPR1,NR3C1,PSD2,ADAP1,HIP1R,RPH3A,OSBP2,GLE1,GSN,DAB2IP,APOH,TEX2,PCTP,ANKFY1,SYT11,GOLPH3,ACOT12,NR5A1,SCAP
857	Zebra finch	GO:MF	structural constituent of muscle	GO:0008307	1	43	1144	4	DMD,OBSCN,CAPN3,NEB
858	Zebra finch	GO:MF	voltage-gated anion channel activity	GO:0008308	1	17	1144	2	CLCN1,ANO6
859	Zebra finch	GO:MF	alpha-1,3-mannosylglycoprotein 4-beta-N-acetylglucosaminyltransferase activity	GO:0008454	1	3	1144	2	MGAT4A,MGAT4B
860	Zebra finch	GO:MF	[heparan sulfate]-glucosamine 3-sulfotransferase 1 activity	GO:0008467	1	7	1144	1	HS3ST1
861	Zebra finch	GO:MF	procollagen-lysine 5-dioxygenase activity	GO:0008475	1	3	1144	1	PLOD1
862	Zebra finch	GO:MF	transaminase activity	GO:0008483	1	24	1144	3	ETNPPL,PHYKPL,GFPT1
863	Zebra finch	GO:MF	sulfuric ester hydrolase activity	GO:0008484	1	19	1144	1	PIGN
864	Zebra finch	GO:MF	benzodiazepine receptor activity	GO:0008503	1	11	1144	2	GABRA6,GABRG2
865	Zebra finch	GO:MF	monoamine transmembrane transporter activity	GO:0008504	1	9	1144	2	SLC18A2,SLC6A4
866	Zebra finch	GO:MF	3'(2'),5'-bisphosphate nucleotidase activity	GO:0008441	1	2	1144	1	BPNT1
867	Zebra finch	GO:MF	sucrose:proton symporter activity	GO:0008506	1	4	1144	1	SLC45A1
868	Zebra finch	GO:MF	sodium:bicarbonate symporter activity	GO:0008510	1	6	1144	1	SLC4A5
869	Zebra finch	GO:MF	organic anion transmembrane transporter activity	GO:0008514	1	179	1144	19	SLC7A1,SLC25A15,SLC36A4,SLC26A5,SLC26A3,SLCO1A2,ABCG2,SLC25A14,SLC6A5,ABCC2,SLC6A9,SLC35D1,SLCO2A1,ABCC5,SLC33A1,SLC26A6,SLC17A9,SLC23A2,SLC4A5
870	Zebra finch	GO:MF	sucrose transmembrane transporter activity	GO:0008515	1	4	1144	1	SLC45A1
871	Zebra finch	GO:MF	L-ascorbate:sodium symporter activity	GO:0008520	1	2	1144	1	SLC23A2
872	Zebra finch	GO:MF	acetyl-CoA transmembrane transporter activity	GO:0008521	1	2	1144	1	SLC33A1
873	Zebra finch	GO:MF	phosphatidylcholine transporter activity	GO:0008525	1	18	1144	2	ABCG1,PCTP
874	Zebra finch	GO:MF	G protein-coupled peptide receptor activity	GO:0008528	1	149	1144	13	MLNR,ACKR2,ADCYAP1R1,VIPR2,CALCR,ACKR4,MC2R,NPBWR1,NPY2R,TACR2,SORCS1,INPP5K,OGFR
875	Zebra finch	GO:MF	anion transmembrane transporter activity	GO:0008509	1	304	1144	31	SLC9A4,SLC7A1,SLC25A15,SLC36A4,CLCN1,SLC26A5,SLC26A3,ANO6,ANO4,SLCO1A2,ABCG2,SLC9A6,SLC25A14,BEST1,SLC6A5,ABCC2,SLC18A2,SLC6A9,SLC35D1,SLCO2A1,ABCC5,SLC33A1,SLC26A6,GABRA6,GABRG2,GABRP,SLC6A4,SLC17A9,SLC23A2,SLC4A5,SLC39A14
876	Zebra finch	GO:MF	interleukin-5 receptor activity	GO:0004914	1	2	1144	1	IL5RA
877	Zebra finch	GO:MF	inositol-1,4,5-trisphosphate 3-kinase activity	GO:0008440	1	4	1144	1	ITPKA
878	Zebra finch	GO:MF	selenium binding	GO:0008430	1	8	1144	1	RPH3A
879	Zebra finch	GO:MF	protein prenyltransferase activity	GO:0008318	1	8	1144	1	FNTA
880	Zebra finch	GO:MF	protein transmembrane transporter activity	GO:0008320	1	22	1144	1	SEC61A2
881	Zebra finch	GO:MF	cation transmembrane transporter activity	GO:0008324	1	643	1144	55	ATP4B,SLC9A4,SLC7A1,TRPC4,SLC25A15,ATP7B,SLC36A4,ATP6V1A,ANO6,SLC25A3,CACNA1C,CACNA2D4,STIM1,ATP2C1,SLC39A6,ATP6V1H,ATP6V1C1,SLC30A8,SLC30A10,PKD2,SLC34A2,LETM1,SLC9A6,MMGT1,RYR3,SLC25A47,SLC6A5,CNNM2,SLC18A2,KCNH7,ITGAV,UNC80,SLC6A9,LRRC52,SLC33A1,TRPM7,ITPR1,NIPAL4,CACNA1H,P2RX4,SURF1,OTOP2,P2RX1,SLC6A4,SLC45A1,KCNAB2,SLC23A2,ATP6V1B2,SLC4A5,GRIK3,KCNQ4,ATP2B4,KCND3,TMEM175,SLC39A14
882	Zebra finch	GO:MF	methyl-CpG binding	GO:0008327	1	24	1144	2	LHX4,CDX1
883	Zebra finch	GO:MF	high voltage-gated calcium channel activity	GO:0008331	1	10	1144	1	CACNA1C
884	Zebra finch	GO:MF	low voltage-gated calcium channel activity	GO:0008332	1	3	1144	1	CACNA1H
885	Zebra finch	GO:MF	RNA polymerase II CTD heptapeptide repeat kinase activity	GO:0008353	1	12	1144	1	CCNK
886	Zebra finch	GO:MF	JUN kinase binding	GO:0008432	1	9	1144	1	KIF5B
887	Zebra finch	GO:MF	sialyltransferase activity	GO:0008373	1	21	1144	1	ST3GAL5
888	Zebra finch	GO:MF	acetylglucosaminyltransferase activity	GO:0008375	1	52	1144	6	MGAT4A,MFNG,PIGY,MGAT5,HEXA,MGAT4B
889	Zebra finch	GO:MF	acetylgalactosaminyltransferase activity	GO:0008376	1	47	1144	2	B4GALNT4,CSGALNACT2
890	Zebra finch	GO:MF	galactosyltransferase activity	GO:0008378	1	25	1144	2	C1GALT1C1,COLGALT2
891	Zebra finch	GO:MF	IkappaB kinase activity	GO:0008384	1	3	1144	1	CHUK
892	Zebra finch	GO:MF	3'-5' exonuclease activity	GO:0008408	1	57	1144	5	EXOSC9,TOE1,PDE12,CNOT8,ERI2
893	Zebra finch	GO:MF	5'-3' exonuclease activity	GO:0008409	1	19	1144	1	FAN1
894	Zebra finch	GO:MF	phosphatidylethanolamine binding	GO:0008429	1	11	1144	1	ESYT2
895	Zebra finch	GO:MF	O-acyltransferase activity	GO:0008374	1	50	1144	3	GPAM,PLA2G4A,MOGAT1
896	Zebra finch	GO:MF	L-lysine transmembrane transporter activity	GO:0015189	1	5	1144	1	SLC7A1
897	Zebra finch	GO:MF	interleukin-1 receptor activity	GO:0004908	1	7	1144	2	IL18R1,IL1RAP
898	Zebra finch	GO:MF	GABA-A receptor activity	GO:0004890	1	19	1144	3	GABRA6,GABRG2,GABRP
899	Zebra finch	GO:MF	DNA clamp loader activity	GO:0003689	1	9	1144	2	RFC4,RAD17
900	Zebra finch	GO:MF	double-stranded DNA binding	GO:0003690	1	1658	1144	69	PRDM15,BCOR,POLA1,NPAS2,ERCC5,PGR,FOXM1,ZBTB11,ZNF277,SREBF2,PRDM4,MTERF2,ZBTB47,WDR48,RARB,ZNF236,PRKDC,ZBTB10,GSX2,HDX,TBX22,NONO,NR1H3,MGA,MLH3,GTF2A1,HIF1A,IKZF5,NKX1-2,SP3,CARF,HSPD1,ERBB4,MCM6,DHX9,MTF2,FOXE3,CC2D1B,LHX4,GABPB1,PPARG,XPC,NR3C1,CDX1,CDK5RAP2,GFI1B,NACC2,RPTOR,BPTF,MYBBP1A,VEZF1,ZNF341,MYBL2,TOP1,MYT1,TAF4,MTOR,NKX3-1,HINFP,KDM5B,MED1,BRCA1,MEOX1,MSH3,ZBTB5,NR5A1,ZNF638,KMT2D…
901	Zebra finch	GO:MF	satellite DNA binding	GO:0003696	1	4	1144	1	MLH3
902	Zebra finch	GO:MF	single-stranded DNA binding	GO:0003697	1	121	1144	15	POLA1,ERCC5,POT1,WBP11,WDR48,RPA3,HSPD1,MCM6,DHX9,SMC4,XPC,RAD18,RAD51D,TOP1,MSH3
903	Zebra finch	GO:MF	DNA-binding transcription factor activity	GO:0003700	1	1419	1144	38	PRDM15,NPAS2,PGR,FOXM1,ZBTB11,SREBF2,PRDM4,ZBTB47,RARB,ZNF236,GSX2,HDX,TBX22,NR1H3,MGA,HIF1A,IKZF5,NKX1-2,SP3,CARF,FOXE3,CC2D1B,LHX4,PPARG,NR3C1,CDX1,GFI1B,NACC2,VEZF1,ZNF341,MYBL2,MYT1,NKX3-1,HINFP,MEOX1,ZBTB5,NR5A1,CUX2
904	Zebra finch	GO:MF	steroid hormone receptor activity	GO:0003707	1	27	1144	3	PGR,NR3C1,NKX3-1
905	Zebra finch	GO:MF	transcription elongation regulator activity	GO:0003711	1	4	1144	2	EAF2,TCERG1
906	Zebra finch	GO:MF	transcription coregulator activity	GO:0003712	1	509	1144	32	MED14,BCOR,TDRD3,MED17,USP16,PAWR,ENY2,SERTAD2,CIR1,ASAH1,CTBP1,KDM3A,DHX9,URI1,ZXDC,XPC,TCERG1,BRD8,WWC1,CREBBP,TRRAP,SCAI,MYBBP1A,TADA2A,NCOA6,TOX2,PRPF6,KDM5B,MED1,BRCA1,PIAS4,KMT2D
907	Zebra finch	GO:MF	transcription coactivator activity	GO:0003713	1	282	1144	20	MED14,TDRD3,MED17,USP16,ENY2,SERTAD2,DHX9,ZXDC,XPC,TCERG1,BRD8,WWC1,CREBBP,TADA2A,NCOA6,TOX2,PRPF6,MED1,BRCA1,KMT2D
908	Zebra finch	GO:MF	transcription corepressor activity	GO:0003714	1	188	1144	13	BCOR,PAWR,CIR1,ASAH1,CTBP1,URI1,TCERG1,CREBBP,SCAI,MYBBP1A,KDM5B,MED1,PIAS4
909	Zebra finch	GO:MF	telomerase activity	GO:0003720	1	6	1144	1	TERT
910	Zebra finch	GO:MF	telomerase RNA reverse transcriptase activity	GO:0003721	1	1	1144	1	TERT
911	Zebra finch	GO:MF	RNA binding	GO:0003723	1	1951	1144	113	EIF2S3,RBBP7,ZRSR2,NUFIP1,TDRD3,NOP2,SCAF4,MRPL39,UPF2,DNAJC2,TRMU,WBP11,POLDIP3,EIF3L,LGALS1,MYH9,YARS2,NOM1,RPP40,TERT,RNMT,TYMS,PRKDC,DCAF13,EIF3E,COL14A1,PUF60,SLC4A1AP,IARS2,ANKRD17,GRSF1,ZGRF1,EXOSC9,LARP1B,TRMT10A,RPS3A,SEPSECS,PTCD3,IMMT,MRPS26,FASTKD5,ENOX2,NONO,NAT10,ZNF106,EIF2AK4,DDX24,DYNC1H1,KTN1,LGALS3,ANXA7,EIF3F,NOLC1,PDCD4,EIF3A,SEC23IP,TNS1,RBM45,HSPD1,DDX18,PRPF40A,DHX9,UCHL5,…
912	Zebra finch	GO:MF	RNA helicase activity	GO:0003724	1	76	1144	6	DDX24,FANCM,DDX18,DHX9,DDX55,SNRNP200
913	Zebra finch	GO:MF	double-stranded RNA binding	GO:0003725	1	78	1144	3	HSPD1,DHX9,AGO3
914	Zebra finch	GO:MF	DNA replication origin binding	GO:0003688	1	23	1144	4	POLA1,HSPD1,MCM6,DHX9
915	Zebra finch	GO:MF	damaged DNA binding	GO:0003684	1	69	1144	10	ERCC5,POT1,RPA3,CUL4B,ERCC3,XPC,RAD18,CREBBP,UNG,BRCA1
916	Zebra finch	GO:MF	chromatin binding	GO:0003682	1	573	1144	46	CHAF1B,PRDM15,POLA1,TDRD3,NCAPD2,DNAJC2,MLLT10,TOP2B,ENY2,ATAD2,ANKRD17,SETD7,CTBP1,POLR1A,KDM3A,STAG2,NONO,MLH3,FANCM,ERCC6,SMC3,ERCC3,SP3,DHX9,MTF2,STAG1,SMC4,TICRR,URI1,PPARG,PBRM1,WDR82,CREBBP,EP400,CABIN1,TTF1,NCOA6,TOX2,TOP1,RCC1,HINFP,NCAPD3,MED1,MEOX1,RAD17,NR5A1
917	Zebra finch	GO:MF	DNA helicase activity	GO:0003678	1	76	1144	9	WRNIP1,FANCM,ERCC3,MCM6,DHX9,PIF1,RFC4,RECQL5,CHD5
918	Zebra finch	GO:MF	complement binding	GO:0001848	1	21	1144	1	VSIG4
919	Zebra finch	GO:MF	complement component C3b binding	GO:0001851	1	5	1144	1	VSIG4
920	Zebra finch	GO:MF	nucleoside binding	GO:0001882	1	9	1144	1	POLR3B
921	Zebra finch	GO:MF	G-protein alpha-subunit binding	GO:0001965	1	27	1144	3	RIC8B,CCDC88C,ADGRV1
922	Zebra finch	GO:MF	fibronectin binding	GO:0001968	1	28	1144	3	ITGB1,THBS1,ITGAV
923	Zebra finch	GO:MF	protease binding	GO:0002020	1	131	1144	9	STIM1,ITGB1,COL1A2,SERPINB6,INS,ITGAV,DVL3,DERL3,PINK1
924	Zebra finch	GO:MF	p53 binding	GO:0002039	1	69	1144	7	SMYD2,SETD7,HTT,HIF1A,HSPD1,NTRK3,CREBBP
925	Zebra finch	GO:MF	single-stranded RNA binding	GO:0003727	1	91	1144	5	DHX9,ENDOV,PABPC4,AGO3,DAZAP1
926	Zebra finch	GO:MF	opsin binding	GO:0002046	1	4	1144	1	SPTBN5
927	Zebra finch	GO:MF	polyprenyltransferase activity	GO:0002094	1	2	1144	1	COQ2
928	Zebra finch	GO:MF	interleukin-33 receptor activity	GO:0002114	1	2	1144	1	IL1RAP
929	Zebra finch	GO:MF	aminoacyl-tRNA editing activity	GO:0002161	1	15	1144	1	IARS2
930	Zebra finch	GO:MF	dystroglycan binding	GO:0002162	1	10	1144	1	DMD
931	Zebra finch	GO:MF	molecular_function	GO:0003674	1	18679	1144	1144	CHAF1B,TTC3,DSCAM,TMPRSS2,PRDM15,ABCG1,UBASH3A,SIK1,TRAPPC10,MED14,BCOR,DMD,POLA1,EIF2S3,SH3KBP1,PHKA2,PPEF1,RBBP7,ZRSR2,TUBGCP3,MCF2L,CUL4A,ATP4B,GCC2,NCK2,TGFBRAP1,SLC9A4,IL18R1,NPAS2,MGAT4A,TMEM131,HERC2,RGN,ERCC5,TEX30,FARP1,DNAJC3,ARHGAP20,ZMYM2,IL17D,USP12,LNX2,FLT3,SLC7A1,NBEA,TRPC4,COG6,SLC25A15,ATP7B,PHF11,MLNR,LRCH1,NUFIP1,RGCC,TDRD3,COMMD6,MYCBP2,KDELC2,VMO1,DYNC2H1,PGR,CEP57,SESN3,MED…
932	Zebra finch	GO:MF	nucleic acid binding	GO:0003676	1	4252	1144	226	PRDM15,BCOR,POLA1,EIF2S3,RBBP7,ZRSR2,NPAS2,ERCC5,NUFIP1,TDRD3,PGR,FOXM1,NOP2,SCAF4,MRPL39,ZBTB11,UPF2,DNAJC2,TRMU,POT1,ZNF277,ARID2,WBP11,POLDIP3,SREBF2,EIF3L,LGALS1,MYH9,PRDM4,MTERF2,POLR3B,YARS2,ZBTB47,WDR48,NOM1,MLLT10,AKAP9,RPA3,WRNIP1,RPP40,RARB,TOP2B,NUP153,TERT,ZNF236,RNMT,TYMS,PRKDC,ZBTB10,DCAF13,EIF3E,ENPP2,COL14A1,CHRAC1,PUF60,SLC4A1AP,TAF1A,IARS2,COLEC11,ANKRD17,GRSF1,ZGRF1,EXOSC9,LARP…
933	Zebra finch	GO:MF	DNA binding	GO:0003677	1	2488	1144	124	PRDM15,BCOR,POLA1,NPAS2,ERCC5,PGR,FOXM1,ZBTB11,UPF2,POT1,ZNF277,ARID2,WBP11,SREBF2,PRDM4,MTERF2,POLR3B,ZBTB47,WDR48,MLLT10,AKAP9,RPA3,WRNIP1,RARB,TOP2B,NUP153,TERT,ZNF236,PRKDC,ZBTB10,CHRAC1,PUF60,TAF1A,COLEC11,GSX2,POLN,POLR1A,KDM3A,HDX,TBX22,CUL4B,AIFM1,NONO,NR1H3,MGA,MLH3,GTF2A1,HIF1A,SOS2,FANCM,AIFM2,ERCC6,POLL,IKZF5,NKX1-2,ERCC3,SP3,CARF,HSPD1,GTF3C3,ERBB4,MCM6,DHX9,MTF2,PIF1,FOXE3,CC2D1B,LH…
934	Zebra finch	GO:MF	4-hydroxybenzoate decaprenyltransferase activity	GO:0002083	1	1	1144	1	COQ2
935	Zebra finch	GO:MF	opsonin binding	GO:0001846	1	15	1144	2	VSIG4,ITGAV
936	Zebra finch	GO:MF	mRNA binding	GO:0003729	1	553	1144	15	TYMS,SLC4A1AP,GRSF1,EXOSC9,RPS3A,EIF3A,DHX9,ETF1,SRRM4,THOC5,PPP1R8,PABPC4,DAZAP1,SECISBP2,RPS14
937	Zebra finch	GO:MF	structural constituent of ribosome	GO:0003735	1	171	1144	10	RPS3A,MRPL35,RPL35A,MRPL46,RPL23A,RPL22,MRPL24,RPL23,RPL17,RPS14
938	Zebra finch	GO:MF	NAD+ ADP-ribosyltransferase activity	GO:0003950	1	27	1144	1	TNKS
939	Zebra finch	GO:MF	NAD+ kinase activity	GO:0003951	1	17	1144	2	CERK,NADK
940	Zebra finch	GO:MF	NAD+ nucleosidase activity	GO:0003953	1	16	1144	3	IL18R1,CD38,IL1RAP
941	Zebra finch	GO:MF	NADH dehydrogenase activity	GO:0003954	1	47	1144	3	AIFM1,NDUFB1,NDUFB3
942	Zebra finch	GO:MF	NAD(P)H dehydrogenase (quinone) activity	GO:0003955	1	49	1144	3	NQO2,NDUFB1,NDUFB3
943	Zebra finch	GO:MF	RNA-directed DNA polymerase activity	GO:0003964	1	6	1144	1	TERT
944	Zebra finch	GO:MF	RNA-directed 5'-3' RNA polymerase activity	GO:0003968	1	1	1144	1	TERT
945	Zebra finch	GO:MF	UDP-N-acetylglucosamine-lysosomal-enzyme N-acetylglucosaminephosphotransferase activity	GO:0003976	1	3	1144	1	GNPTAB
946	Zebra finch	GO:MF	acetyl-CoA C-acetyltransferase activity	GO:0003985	1	5	1144	2	HADHA,ACAA2
947	Zebra finch	GO:MF	acetyl-CoA hydrolase activity	GO:0003986	1	5	1144	3	NUDT7,ACAA2,ACOT12
948	Zebra finch	GO:MF	acetate-CoA ligase activity	GO:0003987	1	4	1144	2	DIP2A,ACSS2
949	Zebra finch	GO:MF	acetyl-CoA C-acyltransferase activity	GO:0003988	1	7	1144	2	HADHA,ACAA2
950	Zebra finch	GO:MF	acetyl-CoA carboxylase activity	GO:0003989	1	3	1144	1	ACACA
951	Zebra finch	GO:MF	acid phosphatase activity	GO:0003993	1	9	1144	1	ACP6
952	Zebra finch	GO:MF	acyl-CoA dehydrogenase activity	GO:0003995	1	11	1144	1	ACAD8
953	Zebra finch	GO:MF	L-iduronidase activity	GO:0003940	1	1	1144	1	IDUA
954	Zebra finch	GO:MF	GTPase activity	GO:0003924	1	300	1144	8	EIF2S3,GUF1,RHOV,MFN1,RRAD,DNM1,MFN2,ARL8A
955	Zebra finch	GO:MF	DNA topoisomerase type II (double strand cut, ATP-hydrolyzing) activity	GO:0003918	1	3	1144	1	TOP2B
956	Zebra finch	GO:MF	DNA topoisomerase type I (single strand cut, ATP-independent) activity	GO:0003917	1	4	1144	1	TOP1
957	Zebra finch	GO:MF	translation initiation factor activity	GO:0003743	1	58	1144	7	EIF2S3,EIF3L,EIF3E,EIF3F,EIF3A,EIF3I,AGO3
958	Zebra finch	GO:MF	translation release factor activity	GO:0003747	1	7	1144	1	ETF1
959	Zebra finch	GO:MF	peptidyl-prolyl cis-trans isomerase activity	GO:0003755	1	45	1144	1	FKBP15
960	Zebra finch	GO:MF	protein disulfide isomerase activity	GO:0003756	1	19	1144	1	QSOX2
961	Zebra finch	GO:MF	microtubule motor activity	GO:0003777	1	67	1144	9	DYNC2H1,KIF5B,DYNC1H1,SMC3,KIF5C,DNAH12,DNAH10,KIF9,KIF23
962	Zebra finch	GO:MF	actin binding	GO:0003779	1	449	1144	42	DMD,NCK2,PAWR,PICK1,MYH9,FGD4,ACTR3B,ITGB1,SCIN,MYO10,SNTB1,WDR1,AFAP1,USH1C,SPTBN5,FERMT2,MICAL2,MYPN,MLPH,TNS1,WIPF1,MYO1B,ACTR3,NEB,MYO9A,TLN2,MYO5A,TRPM7,FHOD1,ABLIM3,MYO15A,HIP1R,ARPC3,SSH1,MYO18B,FKBP15,GSN,MYO1C,SLC6A4,TMEM201,DIXDC1,CGN
963	Zebra finch	GO:MF	protein-glutamine gamma-glutamyltransferase activity	GO:0003810	1	10	1144	1	EPB42
964	Zebra finch	GO:MF	mRNA 3'-UTR binding	GO:0003730	1	192	1144	4	EXOSC9,PABPC4,DAZAP1,SECISBP2
965	Zebra finch	GO:MF	antigen binding	GO:0003823	1	163	1144	1	EP400
966	Zebra finch	GO:MF	3-hydroxyacyl-CoA dehydrogenase activity	GO:0003857	1	8	1144	1	HADHA
967	Zebra finch	GO:MF	3-hydroxybutyrate dehydrogenase activity	GO:0003858	1	2	1144	1	BDH1
968	Zebra finch	GO:MF	4-hydroxyphenylpyruvate dioxygenase activity	GO:0003868	1	2	1144	1	HPD
969	Zebra finch	GO:MF	AMP deaminase activity	GO:0003876	1	3	1144	1	AMPD1
970	Zebra finch	GO:MF	DNA-directed DNA polymerase activity	GO:0003887	1	25	1144	4	POLA1,CHRAC1,POLN,POLL
971	Zebra finch	GO:MF	DNA-directed 5'-3' RNA polymerase activity	GO:0003899	1	43	1144	4	POLR3B,POLR1A,POLR2F,POLR2M
972	Zebra finch	GO:MF	DNA topoisomerase activity	GO:0003916	1	7	1144	2	TOP2B,TOP1
973	Zebra finch	GO:MF	2-acylglycerol O-acyltransferase activity	GO:0003846	1	6	1144	1	MOGAT1
974	Zebra finch	GO:MF	acyl-CoA oxidase activity	GO:0003997	1	7	1144	1	ACOX2
975	Zebra finch	GO:MF	phosphatidylserine binding	GO:0001786	1	59	1144	7	SYT1,APPL2,SCIN,ANXA13,THBS1,APPL1,SYT11
976	Zebra finch	GO:MF	aminocarboxymuconate-semialdehyde decarboxylase activity	GO:0001760	1	1	1144	1	ACMSD
977	Zebra finch	GO:MF	RNA 7-methylguanosine cap binding	GO:0000340	1	12	1144	1	DCPS
978	Zebra finch	GO:MF	four-way junction DNA binding	GO:0000400	1	17	1144	2	FANCM,RAD51D
979	Zebra finch	GO:MF	Y-form DNA binding	GO:0000403	1	5	1144	1	RAD18
980	Zebra finch	GO:MF	heteroduplex DNA loop binding	GO:0000404	1	1	1144	1	XPC
981	Zebra finch	GO:MF	bubble DNA binding	GO:0000405	1	8	1144	2	ERCC5,XPC
982	Zebra finch	GO:MF	inositol hexakisphosphate binding	GO:0000822	1	3	1144	1	GLE1
983	Zebra finch	GO:MF	inositol hexakisphosphate kinase activity	GO:0000828	1	8	1144	1	ITPKA
984	Zebra finch	GO:MF	translation repressor activity, mRNA regulatory element binding	GO:0000900	1	15	1144	1	TYMS
985	Zebra finch	GO:MF	transcription cis-regulatory region binding	GO:0000976	1	1500	1144	56	PRDM15,BCOR,NPAS2,PGR,FOXM1,ZBTB11,ZNF277,SREBF2,PRDM4,ZBTB47,RARB,ZNF236,ZBTB10,HDX,TBX22,NONO,NR1H3,MGA,GTF2A1,HIF1A,IKZF5,NKX1-2,SP3,CARF,ERBB4,DHX9,MTF2,FOXE3,CC2D1B,LHX4,GABPB1,PPARG,NR3C1,CDX1,CDK5RAP2,GFI1B,NACC2,RPTOR,BPTF,MYBBP1A,VEZF1,ZNF341,MYBL2,TOP1,MYT1,TAF4,MTOR,NKX3-1,HINFP,MED1,BRCA1,MEOX1,ZBTB5,NR5A1,KMT2D,CUX2
986	Zebra finch	GO:MF	RNA polymerase II transcription regulatory region sequence-specific DNA binding	GO:0000977	1	1401	1144	47	PRDM15,BCOR,NPAS2,PGR,FOXM1,ZBTB11,ZNF277,SREBF2,PRDM4,ZBTB47,RARB,ZNF236,ZBTB10,HDX,TBX22,NR1H3,MGA,GTF2A1,HIF1A,IKZF5,NKX1-2,SP3,CARF,DHX9,MTF2,FOXE3,CC2D1B,LHX4,PPARG,NR3C1,CDX1,GFI1B,NACC2,BPTF,MYBBP1A,VEZF1,ZNF341,MYBL2,TOP1,MYT1,NKX3-1,HINFP,MED1,MEOX1,ZBTB5,NR5A1,CUX2
987	Zebra finch	GO:MF	RNA polymerase II cis-regulatory region sequence-specific DNA binding	GO:0000978	1	1184	1144	40	PRDM15,NPAS2,PGR,ZBTB11,ZNF277,SREBF2,PRDM4,ZBTB47,RARB,ZNF236,HDX,TBX22,NR1H3,MGA,HIF1A,IKZF5,NKX1-2,SP3,CARF,DHX9,FOXE3,CC2D1B,PPARG,NR3C1,CDX1,GFI1B,NACC2,BPTF,MYBBP1A,ZNF341,MYBL2,TOP1,MYT1,NKX3-1,HINFP,MED1,MEOX1,ZBTB5,NR5A1,CUX2
988	Zebra finch	GO:MF	RNA polymerase II core promoter sequence-specific DNA binding	GO:0000979	1	20	1144	1	GTF2A1
989	Zebra finch	GO:MF	DNA-binding transcription factor activity, RNA polymerase II-specific	GO:0000981	1	1361	1144	38	PRDM15,NPAS2,PGR,FOXM1,ZBTB11,SREBF2,PRDM4,ZBTB47,RARB,ZNF236,GSX2,HDX,TBX22,NR1H3,MGA,HIF1A,IKZF5,NKX1-2,SP3,CARF,FOXE3,CC2D1B,LHX4,PPARG,NR3C1,CDX1,GFI1B,NACC2,VEZF1,ZNF341,MYBL2,MYT1,NKX3-1,HINFP,MEOX1,ZBTB5,NR5A1,CUX2
990	Zebra finch	GO:MF	cis-regulatory region sequence-specific DNA binding	GO:0000987	1	1203	1144	42	PRDM15,NPAS2,PGR,ZBTB11,ZNF277,SREBF2,PRDM4,ZBTB47,RARB,ZNF236,HDX,TBX22,NR1H3,MGA,HIF1A,IKZF5,NKX1-2,SP3,CARF,DHX9,FOXE3,CC2D1B,PPARG,NR3C1,CDX1,GFI1B,NACC2,RPTOR,BPTF,MYBBP1A,ZNF341,MYBL2,TOP1,MYT1,MTOR,NKX3-1,HINFP,MED1,MEOX1,ZBTB5,NR5A1,CUX2
991	Zebra finch	GO:MF	RNA polymerase III cis-regulatory region sequence-specific DNA binding	GO:0000992	1	6	1144	2	RPTOR,MTOR
992	Zebra finch	GO:MF	RNA cap binding	GO:0000339	1	19	1144	1	DCPS
993	Zebra finch	GO:MF	nicotinamide-nucleotide adenylyltransferase activity	GO:0000309	1	3	1144	1	NMNAT1
994	Zebra finch	GO:MF	adenine nucleotide transmembrane transporter activity	GO:0000295	1	18	1144	2	SLC33A1,SLC17A9
995	Zebra finch	GO:MF	ferric-chelate reductase activity	GO:0000293	1	6	1144	2	STEAP4,STEAP3
996	Zebra finch	GO:MF	alpha-1,2-mannosyltransferase activity	GO:0000026	1	5	1144	1	ALG9
997	Zebra finch	GO:MF	mannosyltransferase activity	GO:0000030	1	25	1144	3	ALG1,POMT1,ALG9
998	Zebra finch	GO:MF	peptidyltransferase activity	GO:0000048	1	4	1144	1	GGT7
999	Zebra finch	GO:MF	tRNA binding	GO:0000049	1	74	1144	10	EIF2S3,TRMU,YARS2,TERT,IARS2,TRMT10A,SEPSECS,NAT10,EIF2AK4,RPL35A
1000	Zebra finch	GO:MF	fatty-acyl-CoA binding	GO:0000062	1	21	1144	2	HADHA,ACOT12
1001	Zebra finch	GO:MF	L-ornithine transmembrane transporter activity	GO:0000064	1	5	1144	2	SLC7A1,SLC25A15
1002	Zebra finch	GO:MF	succinate dehydrogenase activity	GO:0000104	1	3	1144	1	SDHA
1003	Zebra finch	GO:MF	RNA polymerase II complex binding	GO:0000993	1	50	1144	6	ERCC5,SCAF4,SMYD2,DHX9,URI1,RECQL5
1004	Zebra finch	GO:MF	microfilament motor activity	GO:0000146	1	28	1144	6	MYH9,MYO10,MYO1B,MYO5A,MYO15A,MYO1C
1005	Zebra finch	GO:MF	ribonuclease MRP activity	GO:0000171	1	2	1144	1	RPP40
1006	Zebra finch	GO:MF	3'-5'-exoribonuclease activity	GO:0000175	1	35	1144	5	EXOSC9,TOE1,PDE12,CNOT8,ERI2
1007	Zebra finch	GO:MF	rDNA binding	GO:0000182	1	8	1144	2	RPTOR,MTOR
1008	Zebra finch	GO:MF	DNA secondary structure binding	GO:0000217	1	37	1144	7	ERCC5,POT1,FANCM,XPC,RAD18,RAD51D,CLSPN
1009	Zebra finch	GO:MF	peptide-N4-(N-acetyl-beta-glucosaminyl)asparagine amidase activity	GO:0000224	1	1	1144	1	NGLY1
1010	Zebra finch	GO:MF	1-phosphatidylinositol-3-phosphate 5-kinase activity	GO:0000285	1	1	1144	1	PIKFYVE
1011	Zebra finch	GO:MF	magnesium ion binding	GO:0000287	1	221	1144	16	SIK1,CERK,PDXP,IMPA1,PRKACB,PIF1,FARSB,FAN1,NUDT7,UBA2,COMT,ENDOV,ERN1,STK4,PINK1,SIK2
1012	Zebra finch	GO:MF	SNARE binding	GO:0000149	1	113	1144	9	SYT1,SNAP23,TRIM9,SEC24A,SNAP29,GOLGA2,SLC6A4,STX12,SYT11
1013	Zebra finch	GO:MF	phosphotyrosine residue binding	GO:0001784	1	44	1144	5	NCK2,YES1,SH3BP2,PTPN11,CRK
1014	Zebra finch	GO:MF	RNA polymerase III type 1 promoter sequence-specific DNA binding	GO:0001002	1	3	1144	2	RPTOR,MTOR
1015	Zebra finch	GO:MF	RNA polymerase III type 3 promoter sequence-specific DNA binding	GO:0001006	1	6	1144	2	RPTOR,MTOR
1016	Zebra finch	GO:MF	lipopolysaccharide binding	GO:0001530	1	32	1144	1	HSPD1
1017	Zebra finch	GO:MF	amyloid-beta binding	GO:0001540	1	83	1144	4	CALCR,LRPAP1,APBA2,DLGAP3
1018	Zebra finch	GO:MF	peptide YY receptor activity	GO:0001601	1	2	1144	1	NPY2R
1019	Zebra finch	GO:MF	purinergic nucleotide receptor activity	GO:0001614	1	22	1144	2	P2RX4,P2RX1
1020	Zebra finch	GO:MF	virus receptor activity	GO:0001618	1	76	1144	3	ITGB1,ITGAV,BSG
1021	Zebra finch	GO:MF	calcitonin gene-related peptide receptor activity	GO:0001635	1	4	1144	1	CALCR
1022	Zebra finch	GO:MF	G protein-coupled chemoattractant receptor activity	GO:0001637	1	26	1144	2	ACKR2,ACKR4
1023	Zebra finch	GO:MF	adenylate cyclase inhibiting G protein-coupled glutamate receptor activity	GO:0001640	1	9	1144	2	GRM7,GRIK3
1024	Zebra finch	GO:MF	group III metabotropic glutamate receptor activity	GO:0001642	1	2	1144	1	GRM7
1025	Zebra finch	GO:MF	peptide receptor activity	GO:0001653	1	153	1144	13	MLNR,ACKR2,ADCYAP1R1,VIPR2,CALCR,ACKR4,MC2R,NPBWR1,NPY2R,TACR2,SORCS1,INPP5K,OGFR
1026	Zebra finch	GO:MF	G protein-coupled receptor binding	GO:0001664	1	292	1144	12	WNT11,ARAP1,MAGI2,PICK1,CCDC88C,GCG,DVL3,CXCL14,PTPN11,DNM1,ITCH,WNT9B
1027	Zebra finch	GO:MF	ATPase activator activity	GO:0001671	1	25	1144	2	ATP4B,DNAJC10
1028	Zebra finch	GO:MF	pseudophosphatase activity	GO:0001691	1	2	1144	1	STYX
1029	Zebra finch	GO:MF	lipid kinase activity	GO:0001727	1	7	1144	1	CERK
1030	Zebra finch	GO:MF	ceramide kinase activity	GO:0001729	1	2	1144	1	CERK
1031	Zebra finch	GO:MF	dihydronicotinamide riboside quinone reductase activity	GO:0001512	1	1	1144	1	NQO2
1032	Zebra finch	GO:MF	guanine nucleotide transmembrane transporter activity	GO:0001409	1	4	1144	1	SLC17A9
1033	Zebra finch	GO:MF	DNA-binding transcription activator activity, RNA polymerase II-specific	GO:0001228	1	446	1144	14	PRDM15,PGR,PRDM4,NR1H3,HIF1A,CARF,LHX4,NR3C1,CDX1,GFI1B,VEZF1,MYBL2,HINFP,MEOX1
1034	Zebra finch	GO:MF	DNA-binding transcription repressor activity, RNA polymerase II-specific	GO:0001227	1	310	1144	10	SREBF2,IKZF5,SP3,CC2D1B,PPARG,NR3C1,NACC2,HINFP,ZBTB5,CUX2
1035	Zebra finch	GO:MF	RNA polymerase III transcription regulatory region sequence-specific DNA binding	GO:0001016	1	7	1144	2	RPTOR,MTOR
1036	Zebra finch	GO:MF	RNA polymerase III general transcription initiation factor binding	GO:0001025	1	3	1144	2	RPTOR,MTOR
1037	Zebra finch	GO:MF	core promoter sequence-specific DNA binding	GO:0001046	1	43	1144	3	GTF2A1,NR3C1,TAF4
1038	Zebra finch	GO:MF	RNA polymerase I activity	GO:0001054	1	2	1144	1	POLR1A
1039	Zebra finch	GO:MF	transcription regulatory region nucleic acid binding	GO:0001067	1	1502	1144	56	PRDM15,BCOR,NPAS2,PGR,FOXM1,ZBTB11,ZNF277,SREBF2,PRDM4,ZBTB47,RARB,ZNF236,ZBTB10,HDX,TBX22,NONO,NR1H3,MGA,GTF2A1,HIF1A,IKZF5,NKX1-2,SP3,CARF,ERBB4,DHX9,MTF2,FOXE3,CC2D1B,LHX4,GABPB1,PPARG,NR3C1,CDX1,CDK5RAP2,GFI1B,NACC2,RPTOR,BPTF,MYBBP1A,VEZF1,ZNF341,MYBL2,TOP1,MYT1,TAF4,MTOR,NKX3-1,HINFP,MED1,BRCA1,MEOX1,ZBTB5,NR5A1,KMT2D,CUX2
1040	Zebra finch	GO:MF	regulatory region RNA binding	GO:0001069	1	2	1144	1	DHX9
1041	Zebra finch	GO:MF	RNA polymerase II general transcription initiation factor binding	GO:0001091	1	20	1144	2	NOLC1,ZNHIT6
1042	Zebra finch	GO:MF	RNA polymerase III type 2 promoter sequence-specific DNA binding	GO:0001003	1	3	1144	2	RPTOR,MTOR
1043	Zebra finch	GO:MF	TFIIB-class transcription factor binding	GO:0001093	1	4	1144	1	NOLC1
1044	Zebra finch	GO:MF	basal transcription machinery binding	GO:0001098	1	70	1144	8	ERCC5,SCAF4,SMYD2,NOLC1,DHX9,ZNHIT6,URI1,RECQL5
1045	Zebra finch	GO:MF	basal RNA polymerase II transcription machinery binding	GO:0001099	1	70	1144	8	ERCC5,SCAF4,SMYD2,NOLC1,DHX9,ZNHIT6,URI1,RECQL5
1046	Zebra finch	GO:MF	TFIIIC-class transcription factor complex binding	GO:0001156	1	3	1144	2	RPTOR,MTOR
1047	Zebra finch	GO:MF	DNA-binding transcription activator activity	GO:0001216	1	452	1144	15	PRDM15,PGR,PRDM4,NR1H3,HIF1A,CARF,LHX4,NR3C1,CDX1,GFI1B,VEZF1,ZNF341,MYBL2,HINFP,MEOX1
1048	Zebra finch	GO:MF	DNA-binding transcription repressor activity	GO:0001217	1	312	1144	10	SREBF2,IKZF5,SP3,CC2D1B,PPARG,NR3C1,NACC2,HINFP,ZBTB5,CUX2
1049	Zebra finch	GO:MF	transcription coregulator binding	GO:0001221	1	43	1144	3	TERT,BAIAP2,RPL23
1050	Zebra finch	GO:MF	transcription coactivator binding	GO:0001223	1	20	1144	2	TERT,RPL23
1051	Zebra finch	GO:MF	TFIID-class transcription factor complex binding	GO:0001094	1	10	1144	1	ZNHIT6
1052	Zebra finch	GO:MF	adenylate kinase activity	GO:0004017	1	9	1144	3	AK5,AK8,AK6
1053	Zebra finch	GO:MF	N6-(1,2-dicarboxyethyl)AMP AMP-lyase (fumarate-forming) activity	GO:0004018	1	1	1144	1	ADSL
1054	Zebra finch	GO:MF	aldehyde dehydrogenase (NAD+) activity	GO:0004029	1	16	1144	2	ALDH1L2,ALDH2
1055	Zebra finch	GO:MF	transmembrane receptor protein serine/threonine kinase activity	GO:0004675	1	19	1144	3	BMPR1A,ACVR2A,ACVR1
1056	Zebra finch	GO:MF	DNA-dependent protein kinase activity	GO:0004677	1	3	1144	1	PRKDC
1057	Zebra finch	GO:MF	AMP-activated protein kinase activity	GO:0004679	1	8	1144	2	PRKAG2,PRKACB
1058	Zebra finch	GO:MF	calmodulin-dependent protein kinase activity	GO:0004683	1	27	1144	6	PHKA2,PHKA1,ITPKA,CAMKK1,PHKG1,CAMK1G
1059	Zebra finch	GO:MF	cyclic nucleotide-dependent protein kinase activity	GO:0004690	1	9	1144	2	PRKACB,AKAP13
1060	Zebra finch	GO:MF	cAMP-dependent protein kinase activity	GO:0004691	1	7	1144	2	PRKACB,AKAP13
1061	Zebra finch	GO:MF	cyclin-dependent protein serine/threonine kinase activity	GO:0004693	1	29	1144	1	CCNK
1062	Zebra finch	GO:MF	eukaryotic translation initiation factor 2alpha kinase activity	GO:0004694	1	4	1144	1	EIF2AK4
1063	Zebra finch	GO:MF	protein kinase C activity	GO:0004697	1	17	1144	2	PRKCH,PKN2
1064	Zebra finch	GO:MF	calcium-dependent protein kinase C activity	GO:0004698	1	16	1144	2	PRKCH,PKN2
1065	Zebra finch	GO:MF	G protein-coupled receptor kinase activity	GO:0004703	1	7	1144	1	ADRBK2
1066	Zebra finch	GO:MF	JUN kinase kinase kinase activity	GO:0004706	1	8	1144	1	MAP3K13
1067	Zebra finch	GO:MF	MAP kinase activity	GO:0004707	1	14	1144	2	MAPK6,MAPK13
1068	Zebra finch	GO:MF	MAP kinase kinase kinase activity	GO:0004709	1	26	1144	2	MAP3K13,MAP3K3
1069	Zebra finch	GO:MF	ribosomal protein S6 kinase activity	GO:0004711	1	7	1144	1	RPS6KB1
1070	Zebra finch	GO:MF	Rab geranylgeranyltransferase activity	GO:0004663	1	4	1144	1	FNTA
1071	Zebra finch	GO:MF	CAAX-protein geranylgeranyltransferase activity	GO:0004662	1	2	1144	1	FNTA
1072	Zebra finch	GO:MF	protein geranylgeranyltransferase activity	GO:0004661	1	5	1144	1	FNTA
1073	Zebra finch	GO:MF	protein farnesyltransferase activity	GO:0004660	1	3	1144	1	FNTA
1074	Zebra finch	GO:MF	alpha-1,4-glucosidase activity	GO:0004558	1	6	1144	1	GAA
1075	Zebra finch	GO:MF	beta-N-acetylhexosaminidase activity	GO:0004563	1	6	1144	1	HEXA
1076	Zebra finch	GO:MF	beta-galactosidase activity	GO:0004565	1	4	1144	1	GLB1
1077	Zebra finch	GO:MF	beta-glucuronidase activity	GO:0004566	1	3	1144	1	GUSB
1078	Zebra finch	GO:MF	chitobiosyldiphosphodolichol beta-mannosyltransferase activity	GO:0004578	1	1	1144	1	ALG1
1079	Zebra finch	GO:MF	pantothenate kinase activity	GO:0004594	1	4	1144	1	PANK3
1080	Zebra finch	GO:MF	peroxidase activity	GO:0004601	1	53	1144	1	GPX7
1081	Zebra finch	GO:MF	protein serine/threonine/tyrosine kinase activity	GO:0004712	1	44	1144	3	CLK4,RPS6KB1,AURKA
1082	Zebra finch	GO:MF	glutathione peroxidase activity	GO:0004602	1	21	1144	1	GPX7
1083	Zebra finch	GO:MF	glycosylphosphatidylinositol phospholipase D activity	GO:0004621	1	1	1144	1	GPLD1
1084	Zebra finch	GO:MF	lysophospholipase activity	GO:0004622	1	24	1144	3	ENPP2,PLA2G4A,GDE1
1085	Zebra finch	GO:MF	phospholipase A2 activity	GO:0004623	1	35	1144	1	PLA2G4A
1086	Zebra finch	GO:MF	phospholipase C activity	GO:0004629	1	27	1144	1	PLCH1
1087	Zebra finch	GO:MF	phospholipase D activity	GO:0004630	1	5	1144	2	GPLD1,PLD1
1088	Zebra finch	GO:MF	phosphoserine phosphatase activity	GO:0004647	1	3	1144	1	PDXP
1089	Zebra finch	GO:MF	prenyltransferase activity	GO:0004659	1	18	1144	3	COQ2,FNTA,FDPS
1090	Zebra finch	GO:MF	phospholipase activity	GO:0004620	1	108	1144	7	GPLD1,ENPP2,SEC23IP,PLA2G4A,PLD1,PLCH1,GDE1
1091	Zebra finch	GO:MF	hydrolase activity, hydrolyzing O-glycosyl compounds	GO:0004553	1	98	1144	6	GLB1,HEXA,CEMIP,GAA,GUSB,IDUA
1092	Zebra finch	GO:MF	protein tyrosine kinase activity	GO:0004713	1	144	1144	10	FLT3,YES1,PKDCC,PDGFRA,TXK,FGFR3,RET,ERBB4,NTRK3,CLK4
1093	Zebra finch	GO:MF	non-membrane spanning protein tyrosine kinase activity	GO:0004715	1	46	1144	3	YES1,PKDCC,TXK
1094	Zebra finch	GO:MF	ubiquitin-protein transferase activity	GO:0004842	1	435	1144	27	TTC3,BCOR,CUL4A,HERC2,MYCBP2,LTN1,UBE2D3,RNF24,CUL4B,UBR1,EIF2AK4,SEL1L,TRIM9,HECW2,ARIH2,RAD18,FBXW11,MGRN1,LRSAM1,SMURF2,RNF157,ITCH,UBE4B,UBR4,RNF214,MED1,BRCA1
1095	Zebra finch	GO:MF	thiol-dependent deubiquitinase	GO:0004843	1	123	1144	14	USP12,USP5,USP25,USP16,USP47,EIF3F,TANK,UCHL5,USP24,USP1,USP30,USP48,OTUD3,STAMBP
1096	Zebra finch	GO:MF	uracil DNA N-glycosylase activity	GO:0004844	1	4	1144	1	UNG
1097	Zebra finch	GO:MF	uridine phosphorylase activity	GO:0004850	1	2	1144	1	UPP2
1098	Zebra finch	GO:MF	enzyme inhibitor activity	GO:0004857	1	391	1144	33	DNAJC3,PROS1,POT1,PRKAG2,SERPINB6,SERPINB1,ROCK1,SPINT1,SERPINA10,WARS,LGALS3,STYX,SPOCK2,ITPRIP,DUSP19,MGAT5,PDC,UCHL5,PIF1,PDE6D,URI1,COL7A1,GRM7,BOD1,SERPIND1,CABIN1,AMBP,RPTOR,PPP1R8,ATP2B4,RPL23,ADGRV1,UMODL1
1099	Zebra finch	GO:MF	phospholipase inhibitor activity	GO:0004859	1	12	1144	1	PDC
1100	Zebra finch	GO:MF	protein kinase inhibitor activity	GO:0004860	1	69	1144	5	DNAJC3,PRKAG2,ITPRIP,DUSP19,RPTOR
1101	Zebra finch	GO:MF	cAMP-dependent protein kinase inhibitor activity	GO:0004862	1	8	1144	1	PRKAG2
1102	Zebra finch	GO:MF	protein phosphatase inhibitor activity	GO:0004864	1	48	1144	6	LGALS3,MGAT5,URI1,BOD1,CABIN1,PPP1R8
1103	Zebra finch	GO:MF	protein serine/threonine phosphatase inhibitor activity	GO:0004865	1	13	1144	1	PPP1R8
1104	Zebra finch	GO:MF	endopeptidase inhibitor activity	GO:0004866	1	175	1144	11	PROS1,SERPINB6,SERPINB1,ROCK1,SPINT1,SERPINA10,SPOCK2,UCHL5,COL7A1,SERPIND1,AMBP
1105	Zebra finch	GO:MF	serine-type endopeptidase inhibitor activity	GO:0004867	1	98	1144	7	SERPINB6,SERPINB1,SPINT1,SERPINA10,COL7A1,SERPIND1,AMBP
1106	Zebra finch	GO:MF	nuclear receptor activity	GO:0004879	1	54	1144	7	PGR,RARB,NR1H3,PPARG,NR3C1,NKX3-1,NR5A1
1107	Zebra finch	GO:MF	glucocorticoid receptor activity	GO:0004883	1	1	1144	1	NR3C1
1108	Zebra finch	GO:MF	transmembrane signaling receptor activity	GO:0004888	1	1331	1144	58	IL18R1,FLT3,MLNR,CD200R1,ROBO1,IL10RB,ACKR2,ADCYAP1R1,VIPR2,CALCR,ACKR4,MC2R,PTPRM,YES1,HRH3,NPBWR1,PKDCC,NPY2R,PDGFRA,TXK,FGFR3,LYVE1,LRP5,TACR2,BMPR1A,RGR,RET,FAS,SORCS1,ERBB4,GPR39,ACVR2A,ACVR1,IL1RAP,NTRK3,ITGA11,CTSH,ADGRG3,PPARG,PLXNB1,PTPRG,IL5RA,GRM7,HRH2,CLK4,GABRA6,GABRG2,GABRP,P2RX4,P2RX1,INPP5K,OGFR,TNFRSF8,TNFRSF1B,UNC5D,GRIK3,CSF3R,ADGRV1
1109	Zebra finch	GO:MF	tubulin-tyrosine ligase activity	GO:0004835	1	1	1144	1	TTL
1110	Zebra finch	GO:MF	tyrosine-tRNA ligase activity	GO:0004831	1	2	1144	1	YARS2
1111	Zebra finch	GO:MF	tryptophan-tRNA ligase activity	GO:0004830	1	2	1144	2	WARS2,WARS
1112	Zebra finch	GO:MF	phenylalanine-tRNA ligase activity	GO:0004826	1	4	1144	1	FARSB
1113	Zebra finch	GO:MF	protein-lysine 6-oxidase activity	GO:0004720	1	5	1144	1	LOXL4
1114	Zebra finch	GO:MF	phosphoprotein phosphatase activity	GO:0004721	1	185	1144	15	PPEF1,PPM1H,PDXP,PPP4R1,PTPRM,PTP4A3,PPP2R5D,MTMR8,STYX,PALD1,DUSP19,LRRC40,PTPRG,PTPN11,SSH1
1115	Zebra finch	GO:MF	protein serine/threonine phosphatase activity	GO:0004722	1	105	1144	6	PPEF1,PPM1H,PPP4R1,DUSP19,LRRC40,SSH1
1116	Zebra finch	GO:MF	protein tyrosine phosphatase activity	GO:0004725	1	104	1144	8	PTPRM,PTP4A3,MTMR8,PALD1,DUSP19,PTPRG,PTPN11,SSH1
1117	Zebra finch	GO:MF	non-membrane spanning protein tyrosine phosphatase activity	GO:0004726	1	9	1144	1	PTPN11
1118	Zebra finch	GO:MF	prenylated protein tyrosine phosphatase activity	GO:0004727	1	2	1144	1	PTP4A3
1119	Zebra finch	GO:MF	NAD-retinol dehydrogenase activity	GO:0004745	1	19	1144	1	DHRS7C
1120	Zebra finch	GO:MF	transmembrane receptor protein tyrosine kinase activity	GO:0004714	1	126	1144	10	FLT3,YES1,PKDCC,PDGFRA,TXK,FGFR3,RET,ERBB4,NTRK3,CLK4
1121	Zebra finch	GO:MF	ribonucleoside-diphosphate reductase activity, thioredoxin disulfide as acceptor	GO:0004748	1	3	1144	1	RRM1
1122	Zebra finch	GO:MF	succinate-semialdehyde dehydrogenase (NAD+) activity	GO:0004777	1	1	1144	1	ALDH5A1
1123	Zebra finch	GO:MF	thioredoxin-disulfide reductase activity	GO:0004791	1	6	1144	2	TXNRD1,TXNRD2
1124	Zebra finch	GO:MF	thiosulfate sulfurtransferase activity	GO:0004792	1	3	1144	1	MOCS3
1125	Zebra finch	GO:MF	thymidylate synthase activity	GO:0004799	1	1	1144	1	TYMS
1126	Zebra finch	GO:MF	triglyceride lipase activity	GO:0004806	1	30	1144	2	AADAC,PNPLA2
1127	Zebra finch	GO:MF	aminoacyl-tRNA ligase activity	GO:0004812	1	43	1144	5	WARS2,YARS2,IARS2,WARS,FARSB
1128	Zebra finch	GO:MF	isoleucine-tRNA ligase activity	GO:0004822	1	2	1144	1	IARS2
1129	Zebra finch	GO:MF	selenide, water dikinase activity	GO:0004756	1	2	1144	1	SEPHS1
1130	Zebra finch	GO:MF	nucleotide diphosphatase activity	GO:0004551	1	20	1144	2	ENPP2,NUDT6
1131	Zebra finch	GO:MF	nucleoside diphosphate kinase activity	GO:0004550	1	19	1144	2	AK5,AK8
1132	Zebra finch	GO:MF	tRNA-specific ribonuclease activity	GO:0004549	1	14	1144	1	RPP40
1133	Zebra finch	GO:MF	aminopeptidase activity	GO:0004177	1	39	1144	3	LAP3,CTSH,BLMH
1134	Zebra finch	GO:MF	carboxypeptidase activity	GO:0004180	1	44	1144	2	LAP3,BLMH
1135	Zebra finch	GO:MF	aspartic-type endopeptidase activity	GO:0004190	1	26	1144	2	CASP7,CTSE
1136	Zebra finch	GO:MF	calcium-dependent cysteine-type endopeptidase activity	GO:0004198	1	17	1144	2	CAPN8,CAPN3
1137	Zebra finch	GO:MF	metalloendopeptidase activity	GO:0004222	1	106	1144	7	PITRM1,ADAM22,ADAM8,MMP11,ADAMTS13,MMP23B,ADAMTS15
1138	Zebra finch	GO:MF	serine-type endopeptidase activity	GO:0004252	1	167	1144	7	TMPRSS2,CTSC,HGF,PRSS12,HTRA3,RHBDD1,CTSH
1139	Zebra finch	GO:MF	enoyl-CoA hydratase activity	GO:0004300	1	10	1144	2	HADHA,ECHDC2
1140	Zebra finch	GO:MF	estradiol 17-beta-dehydrogenase activity	GO:0004303	1	19	1144	1	HSD17B2
1141	Zebra finch	GO:MF	formate-tetrahydrofolate ligase activity	GO:0004329	1	2	1144	1	MTHFD1
1142	Zebra finch	GO:MF	geranyltranstransferase activity	GO:0004337	1	2	1144	1	FDPS
1143	Zebra finch	GO:MF	glucokinase activity	GO:0004340	1	5	1144	1	HK1
1144	Zebra finch	GO:MF	gluconolactonase activity	GO:0004341	1	1	1144	1	RGN
1145	Zebra finch	GO:MF	glutamine-fructose-6-phosphate transaminase (isomerizing) activity	GO:0004360	1	2	1144	1	GFPT1
1146	Zebra finch	GO:MF	glutathione-disulfide reductase (NADPH) activity	GO:0004362	1	1	1144	1	GSR
1147	Zebra finch	GO:MF	glycerol-3-phosphate O-acyltransferase activity	GO:0004366	1	4	1144	1	GPAM
1148	Zebra finch	GO:MF	endopeptidase activity	GO:0004175	1	444	1144	35	TMPRSS2,USP12,CTSC,CASP2,USP5,USP25,USP16,HGF,PITRM1,ADAM22,CAPN8,PRSS12,CASP6,CTSO,HTRA3,CAPN3,LGMN,USP47,ADAM8,CASP7,CPS1,USP24,USP1,SENP2,RHBDD1,CTSH,USP30,MMP11,ADAMTS13,BLMH,USP48,MMP23B,ADAMTS15,NCSTN,CTSE
1149	Zebra finch	GO:MF	electron-transferring-flavoprotein dehydrogenase activity	GO:0004174	1	2	1144	1	AIFM2
1150	Zebra finch	GO:MF	dolichyl-phosphate-mannose-protein mannosyltransferase activity	GO:0004169	1	8	1144	1	POMT1
1151	Zebra finch	GO:MF	dimethylallyltranstransferase activity	GO:0004161	1	2	1144	1	FDPS
1152	Zebra finch	GO:MF	aldehyde dehydrogenase [NAD(P)+] activity	GO:0004030	1	17	1144	2	ALDH1L2,ALDH2
1153	Zebra finch	GO:MF	aldo-keto reductase (NADP) activity	GO:0004033	1	28	1144	1	KCNAB2
1154	Zebra finch	GO:MF	aminoacyl-tRNA hydrolase activity	GO:0004045	1	4	1144	1	PTRH1
1155	Zebra finch	GO:MF	aminoacylase activity	GO:0004046	1	7	1144	1	ASPA
1156	Zebra finch	GO:MF	asparagine synthase (glutamine-hydrolyzing) activity	GO:0004066	1	2	1144	1	ASNS
1157	Zebra finch	GO:MF	biliverdin reductase (NAD(P)+) activity	GO:0004074	1	2	1144	1	BLVRA
1158	Zebra finch	GO:MF	biotin carboxylase activity	GO:0004075	1	1	1144	1	MCCC1
1159	Zebra finch	GO:MF	guanylate kinase activity	GO:0004385	1	9	1144	1	LRGUK
1160	Zebra finch	GO:MF	carbamoyl-phosphate synthase (ammonia) activity	GO:0004087	1	1	1144	1	CPS1
1161	Zebra finch	GO:MF	catalase activity	GO:0004096	1	5	1144	1	GPX7
1162	Zebra finch	GO:MF	cyclic-nucleotide phosphodiesterase activity	GO:0004112	1	28	1144	2	PDE5A,PDE8A
1163	Zebra finch	GO:MF	3',5'-cyclic-nucleotide phosphodiesterase activity	GO:0004114	1	26	1144	2	PDE5A,PDE8A
1164	Zebra finch	GO:MF	3',5'-cyclic-AMP phosphodiesterase activity	GO:0004115	1	16	1144	1	PDE8A
1165	Zebra finch	GO:MF	cytidylate kinase activity	GO:0004127	1	4	1144	1	AK8
1166	Zebra finch	GO:MF	cytochrome-c oxidase activity	GO:0004129	1	27	1144	1	SURF1
1167	Zebra finch	GO:MF	diacylglycerol O-acyltransferase activity	GO:0004144	1	4	1144	1	MOGAT1
1168	Zebra finch	GO:MF	carbamoyl-phosphate synthase (glutamine-hydrolyzing) activity	GO:0004088	1	2	1144	1	CPS1
1169	Zebra finch	GO:MF	helicase activity	GO:0004386	1	163	1144	16	WRNIP1,ZGRF1,DDX24,FANCM,ERCC6,ERCC3,DDX18,MCM6,DHX9,PIF1,RFC4,DDX55,EP400,RECQL5,CHD5,SNRNP200
1170	Zebra finch	GO:MF	hexokinase activity	GO:0004396	1	5	1144	1	HK1
1171	Zebra finch	GO:MF	histidine ammonia-lyase activity	GO:0004397	1	1	1144	1	HAL
1172	Zebra finch	GO:MF	phenylalanine 4-monooxygenase activity	GO:0004505	1	3	1144	1	PCBD2
1173	Zebra finch	GO:MF	tryptophan 5-monooxygenase activity	GO:0004510	1	2	1144	2	TPH2,TPH1
1174	Zebra finch	GO:MF	neolactotetraosylceramide alpha-2,3-sialyltransferase activity	GO:0004513	1	2	1144	1	ST3GAL5
1175	Zebra finch	GO:MF	nicotinate-nucleotide adenylyltransferase activity	GO:0004515	1	4	1144	1	NMNAT1
1176	Zebra finch	GO:MF	nuclease activity	GO:0004518	1	207	1144	20	ERCC5,RPP40,ENPP2,ZGRF1,EXOSC9,N4BP2,FANCM,TOE1,FAN1,PDE12,DNASE1L3,CNOT8,ERI2,ENDOG,ENDOV,ERN1,EME1,CPSF3L,PPP1R8,AGO3
1177	Zebra finch	GO:MF	endonuclease activity	GO:0004519	1	125	1144	13	ERCC5,RPP40,ZGRF1,N4BP2,FAN1,DNASE1L3,ENDOG,ENDOV,ERN1,EME1,CPSF3L,PPP1R8,AGO3
1178	Zebra finch	GO:MF	endodeoxyribonuclease activity	GO:0004520	1	41	1144	6	ERCC5,ZGRF1,FAN1,DNASE1L3,ENDOG,ENDOV
1179	Zebra finch	GO:MF	kynurenine 3-monooxygenase activity	GO:0004502	1	1	1144	1	KMO
1180	Zebra finch	GO:MF	endoribonuclease activity	GO:0004521	1	65	1144	6	RPP40,ENDOG,ENDOV,ERN1,CPSF3L,AGO3
1181	Zebra finch	GO:MF	exonuclease activity	GO:0004527	1	83	1144	7	ENPP2,EXOSC9,TOE1,FAN1,PDE12,CNOT8,ERI2
1182	Zebra finch	GO:MF	phosphodiesterase I activity	GO:0004528	1	6	1144	2	ENPP2,FAN1
1183	Zebra finch	GO:MF	deoxyribonuclease I activity	GO:0004530	1	5	1144	1	DNASE1L3
1184	Zebra finch	GO:MF	exoribonuclease activity	GO:0004532	1	38	1144	5	EXOSC9,TOE1,PDE12,CNOT8,ERI2
1185	Zebra finch	GO:MF	poly(A)-specific ribonuclease activity	GO:0004535	1	13	1144	3	TOE1,PDE12,CNOT8
1186	Zebra finch	GO:MF	deoxyribonuclease activity	GO:0004536	1	60	1144	6	ERCC5,ZGRF1,FAN1,DNASE1L3,ENDOG,ENDOV
1187	Zebra finch	GO:MF	ribonuclease activity	GO:0004540	1	111	1144	12	RPP40,EXOSC9,TOE1,PDE12,CNOT8,ERI2,ENDOG,ENDOV,ERN1,CPSF3L,PPP1R8,AGO3
1188	Zebra finch	GO:MF	ribonuclease P activity	GO:0004526	1	11	1144	1	RPP40
1189	Zebra finch	GO:MF	cytokine receptor activity	GO:0004896	1	99	1144	8	IL18R1,FLT3,IL10RB,ACKR2,ACKR4,IL1RAP,IL5RA,CSF3R
1190	Zebra finch	GO:MF	monooxygenase activity	GO:0004497	1	106	1144	6	TPH2,TPH1,MICAL2,KMO,CYP19A1,PCBD2
1191	Zebra finch	GO:MF	methylenetetrahydrofolate reductase (NAD(P)H) activity	GO:0004489	1	1	1144	1	MTHFR
1192	Zebra finch	GO:MF	histone acetyltransferase activity	GO:0004402	1	45	1144	3	EPC1,PHF14,CREBBP
1193	Zebra finch	GO:MF	hyalurononglucosaminidase activity	GO:0004415	1	8	1144	1	CEMIP
1194	Zebra finch	GO:MF	phosphatidylinositol phospholipase C activity	GO:0004435	1	26	1144	1	PLCH1
1195	Zebra finch	GO:MF	phosphatidylinositol-3-phosphatase activity	GO:0004438	1	17	1144	1	MTMR8
1196	Zebra finch	GO:MF	phosphatidylinositol-4,5-bisphosphate 5-phosphatase activity	GO:0004439	1	9	1144	2	INPP5K,INPP5B
1197	Zebra finch	GO:MF	inositol-polyphosphate 5-phosphatase activity	GO:0004445	1	6	1144	1	INPP5K
1198	Zebra finch	GO:MF	malic enzyme activity	GO:0004470	1	4	1144	1	ME3
1199	Zebra finch	GO:MF	methylmalonyl-CoA epimerase activity	GO:0004493	1	1	1144	1	MCEE
1200	Zebra finch	GO:MF	malate dehydrogenase (decarboxylating) (NAD+) activity	GO:0004471	1	3	1144	1	ME3
1201	Zebra finch	GO:MF	methenyltetrahydrofolate cyclohydrolase activity	GO:0004477	1	3	1144	1	MTHFD1
1202	Zebra finch	GO:MF	methionine adenosyltransferase activity	GO:0004478	1	2	1144	1	MAT1A
1203	Zebra finch	GO:MF	mRNA (guanine-N7-)-methyltransferase activity	GO:0004482	1	1	1144	1	RNMT
1204	Zebra finch	GO:MF	methylcrotonoyl-CoA carboxylase activity	GO:0004485	1	2	1144	1	MCCC1
1205	Zebra finch	GO:MF	methylenetetrahydrofolate dehydrogenase [NAD(P)+] activity	GO:0004486	1	4	1144	1	MTHFD1
1206	Zebra finch	GO:MF	methylenetetrahydrofolate dehydrogenase (NAD+) activity	GO:0004487	1	3	1144	1	MTHFD1
1207	Zebra finch	GO:MF	methylenetetrahydrofolate dehydrogenase (NADP+) activity	GO:0004488	1	4	1144	1	MTHFD1
1208	Zebra finch	GO:MF	malate dehydrogenase (decarboxylating) (NADP+) activity	GO:0004473	1	3	1144	1	ME3
1209	Zebra finch	GO:MF	L-proline transmembrane transporter activity	GO:0015193	1	7	1144	1	SLC36A4
1210	Zebra finch	GO:MF	L-tryptophan transmembrane transporter activity	GO:0015196	1	2	1144	1	SLC36A4
1211	Zebra finch	GO:MF	nucleotide transmembrane transporter activity	GO:0015215	1	27	1144	3	ABCC5,SLC33A1,SLC17A9
1212	Zebra finch	GO:MF	ribonucleoside binding	GO:0032549	1	3	1144	1	POLR3B
1213	Zebra finch	GO:MF	guanyl ribonucleotide binding	GO:0032561	1	402	1144	14	EIF2S3,SEPHS1,SPAG1,PDE5A,GUF1,RHOV,NIN,NOLC1,MFN1,RRAD,DNM1,ERAL1,MFN2,ARL8A
1214	Zebra finch	GO:MF	GTPase activating protein binding	GO:0032794	1	15	1144	1	PLXNB1
1215	Zebra finch	GO:MF	sterol response element binding	GO:0032810	1	2	1144	1	NR1H3
1216	Zebra finch	GO:MF	tumor necrosis factor receptor superfamily binding	GO:0032813	1	49	1144	1	DAB2IP
1217	Zebra finch	GO:MF	calcitonin binding	GO:0032841	1	1	1144	1	CALCR
1218	Zebra finch	GO:MF	sterol binding	GO:0032934	1	60	1144	6	ABCG1,PROM1,NR1H3,STARD5,OSBP2,SCAP
1219	Zebra finch	GO:MF	membrane insertase activity	GO:0032977	1	14	1144	2	MMGT1,EMC1
1220	Zebra finch	GO:MF	acetylcholine receptor binding	GO:0033130	1	13	1144	1	RAPSN
1221	Zebra finch	GO:MF	ribonuclease P RNA binding	GO:0033204	1	10	1144	1	RPP40
1222	Zebra finch	GO:MF	amide binding	GO:0033218	1	387	1144	23	KPNA1,SEC61A2,ADCYAP1R1,VIPR2,CALCR,NQO2,PLEKHA8,NUP153,TYMS,NPBWR1,HADHA,LRPAP1,NOLC1,ACVR1,PLA2G4A,MCCC1,APBA2,CEMIP,PPARG,PANK3,NUP214,DLGAP3,ACOT12
1223	Zebra finch	GO:MF	monocarboxylic acid binding	GO:0033293	1	73	1144	4	MCCC1,STARD5,PPARG,ACOX2
1224	Zebra finch	GO:MF	receptor serine/threonine kinase binding	GO:0033612	1	30	1144	2	MAGI2,BMP3
1225	Zebra finch	GO:MF	DNA/RNA helicase activity	GO:0033677	1	4	1144	2	DHX9,PIF1
1226	Zebra finch	GO:MF	5'-3' DNA/RNA helicase activity	GO:0033678	1	1	1144	1	PIF1
1227	Zebra finch	GO:MF	sulfiredoxin activity	GO:0032542	1	2	1144	1	SESN2
1228	Zebra finch	GO:MF	histone demethylase activity (H3-K9 specific)	GO:0032454	1	14	1144	1	KDM3A
1229	Zebra finch	GO:MF	histone demethylase activity (H3-K4 specific)	GO:0032453	1	8	1144	1	KDM5B
1230	Zebra finch	GO:MF	histone demethylase activity	GO:0032452	1	30	1144	2	KDM3A,KDM5B
1231	Zebra finch	GO:MF	bile acid binding	GO:0032052	1	11	1144	1	STARD5
1232	Zebra finch	GO:MF	DNA insertion or deletion binding	GO:0032135	1	6	1144	2	XPC,MSH3
1233	Zebra finch	GO:MF	single base insertion or deletion binding	GO:0032138	1	4	1144	1	MSH3
1234	Zebra finch	GO:MF	dinucleotide insertion or deletion binding	GO:0032139	1	3	1144	1	MSH3
1235	Zebra finch	GO:MF	single guanine insertion binding	GO:0032142	1	3	1144	1	MSH3
1236	Zebra finch	GO:MF	dinucleotide repeat insertion binding	GO:0032181	1	2	1144	1	MSH3
1237	Zebra finch	GO:MF	ubiquitin-like protein binding	GO:0032182	1	101	1144	9	HERC2,USP5,USP25,USP16,WDR48,N4BP2,UBA2,ASCC2,RAE1
1238	Zebra finch	GO:MF	3'-5' DNA/RNA helicase activity	GO:0033679	1	1	1144	1	DHX9
1239	Zebra finch	GO:MF	SUMO binding	GO:0032183	1	14	1144	3	HERC2,USP25,UBA2
1240	Zebra finch	GO:MF	phosphatidylinositol-3-phosphate binding	GO:0032266	1	45	1144	5	OBSCN,PARD3,ZFYVE26,PLA2G4A,DAB2IP
1241	Zebra finch	GO:MF	oxidized DNA binding	GO:0032356	1	10	1144	1	POT1
1242	Zebra finch	GO:MF	oxidized purine DNA binding	GO:0032357	1	9	1144	1	POT1
1243	Zebra finch	GO:MF	MHC class I receptor activity	GO:0032393	1	6	1144	1	CTSH
1244	Zebra finch	GO:MF	activating MHC class I receptor activity	GO:0032397	1	2	1144	1	CTSH
1245	Zebra finch	GO:MF	maltose alpha-glucosidase activity	GO:0032450	1	3	1144	1	GAA
1246	Zebra finch	GO:MF	demethylase activity	GO:0032451	1	40	1144	2	KDM3A,KDM5B
1247	Zebra finch	GO:MF	riboflavin transmembrane transporter activity	GO:0032217	1	5	1144	1	ABCG2
1248	Zebra finch	GO:MF	clathrin light chain binding	GO:0032051	1	7	1144	1	HIP1R
1249	Zebra finch	GO:MF	sialic acid binding	GO:0033691	1	22	1144	1	ADIPOQ
1250	Zebra finch	GO:MF	3alpha,7alpha,12alpha-trihydroxy-5beta-cholestanoyl-CoA 24-hydroxylase activity	GO:0033791	1	1	1144	1	ACOX2
1251	Zebra finch	GO:MF	box H/ACA snoRNA binding	GO:0034513	1	5	1144	1	NOLC1
1252	Zebra finch	GO:MF	phosphatidylinositol bisphosphate phosphatase activity	GO:0034593	1	23	1144	3	MTMR8,INPP5K,INPP5B
1253	Zebra finch	GO:MF	phosphatidylinositol trisphosphate phosphatase activity	GO:0034594	1	9	1144	1	INPP5K
1254	Zebra finch	GO:MF	phosphatidylinositol phosphate 5-phosphatase activity	GO:0034595	1	12	1144	3	INPP5F,INPP5K,INPP5B
1255	Zebra finch	GO:MF	phosphatidylinositol phosphate 4-phosphatase activity	GO:0034596	1	8	1144	1	INPP5F
1256	Zebra finch	GO:MF	glutathione transmembrane transporter activity	GO:0034634	1	5	1144	1	ABCC5
1257	Zebra finch	GO:MF	histone demethylase activity (H3-trimethyl-K4 specific)	GO:0034647	1	4	1144	1	KDM5B
1258	Zebra finch	GO:MF	histone demethylase activity (H3-dimethyl-K4 specific)	GO:0034648	1	4	1144	1	KDM5B
1259	Zebra finch	GO:MF	inhibin binding	GO:0034711	1	5	1144	1	ACVR2A
1260	Zebra finch	GO:MF	type I transforming growth factor beta receptor binding	GO:0034713	1	9	1144	1	FERMT2
1261	Zebra finch	GO:MF	gamma-glutamyl-peptidase activity	GO:0034722	1	1	1144	1	GGH
1262	Zebra finch	GO:MF	phosphatidylinositol 3-kinase activity	GO:0035004	1	12	1144	2	PIK3CA,PIK3CD
1263	Zebra finch	GO:MF	1-phosphatidylinositol-4-phosphate 3-kinase activity	GO:0035005	1	7	1144	2	PIK3CA,PIK3CD
1264	Zebra finch	GO:MF	histone acetyltransferase binding	GO:0035035	1	27	1144	1	HIF1A
1265	Zebra finch	GO:MF	methylated histone binding	GO:0035064	1	73	1144	5	TDRD3,MTF2,BPTF,CHD5,NCAPD3
1266	Zebra finch	GO:MF	box C/D RNA binding	GO:0034512	1	2	1144	1	NOLC1
1267	Zebra finch	GO:MF	U3 snoRNA binding	GO:0034511	1	10	1144	1	PRKDC
1268	Zebra finch	GO:MF	phosphatidylinositol-3,4,5-trisphosphate 5-phosphatase activity	GO:0034485	1	6	1144	1	INPP5K
1269	Zebra finch	GO:MF	heparan sulfate sulfotransferase activity	GO:0034483	1	16	1144	3	NDST4,NDST3,HS3ST1
1270	Zebra finch	GO:MF	O-fucosylpeptide 3-beta-N-acetylglucosaminyltransferase activity	GO:0033829	1	3	1144	1	MFNG
1271	Zebra finch	GO:MF	N-acetyl-beta-glucosaminyl-glycoprotein 4-beta-N-acetylgalactosaminyltransferase activity	GO:0033842	1	2	1144	1	B4GALNT4
1272	Zebra finch	GO:MF	pyridoxal phosphatase activity	GO:0033883	1	2	1144	1	PDXP
1273	Zebra finch	GO:MF	ATPase-coupled lipid transmembrane transporter activity	GO:0034040	1	7	1144	1	ABCG1
1274	Zebra finch	GO:MF	ABC-type sterol transporter activity	GO:0034041	1	1	1144	1	ABCG1
1275	Zebra finch	GO:MF	poly(G) binding	GO:0034046	1	8	1144	1	DAZAP1
1276	Zebra finch	GO:MF	DNA polymerase activity	GO:0034061	1	31	1144	5	POLA1,TERT,CHRAC1,POLN,POLL
1277	Zebra finch	GO:MF	steroid dehydrogenase activity, acting on the CH-OH group of donors, NAD or NADP as acceptor	GO:0033764	1	31	1144	1	HSD17B2
1278	Zebra finch	GO:MF	5'-3' RNA polymerase activity	GO:0034062	1	45	1144	5	POLR3B,TERT,POLR1A,POLR2F,POLR2M
1279	Zebra finch	GO:MF	apolipoprotein A-I binding	GO:0034186	1	5	1144	1	HSPD1
1280	Zebra finch	GO:MF	peptide N-acetyltransferase activity	GO:0034212	1	55	1144	4	EPC1,PHF14,ESCO1,CREBBP
1281	Zebra finch	GO:MF	GPI anchor binding	GO:0034235	1	7	1144	1	MPPE1
1282	Zebra finch	GO:MF	protein kinase A regulatory subunit binding	GO:0034237	1	25	1144	2	AKAP9,ARFGEF2
1283	Zebra finch	GO:MF	ubiquitin-ubiquitin ligase activity	GO:0034450	1	11	1144	1	UBE4B
1284	Zebra finch	GO:MF	dynactin binding	GO:0034452	1	12	1144	2	HTT,SPTBN5
1285	Zebra finch	GO:MF	3'-5' RNA helicase activity	GO:0034458	1	4	1144	1	DHX9
1286	Zebra finch	GO:MF	apolipoprotein binding	GO:0034185	1	18	1144	2	LRP4,HSPD1
1287	Zebra finch	GO:MF	histone kinase activity	GO:0035173	1	16	1144	1	AURKA
1288	Zebra finch	GO:MF	clathrin heavy chain binding	GO:0032050	1	9	1144	2	CEMIP,GPR107
1289	Zebra finch	GO:MF	myosin tail binding	GO:0032029	1	1	1144	1	SPTBN5
1290	Zebra finch	GO:MF	protein phosphatase 2B binding	GO:0030346	1	7	1144	1	ATP2B4
1291	Zebra finch	GO:MF	syntaxin-3 binding	GO:0030348	1	3	1144	1	SYT1
1292	Zebra finch	GO:MF	translation repressor activity	GO:0030371	1	25	1144	2	TYMS,EIF4EBP1
1293	Zebra finch	GO:MF	nuclear receptor coactivator activity	GO:0030374	1	57	1144	6	MED14,MED17,ENY2,BRD8,NCOA6,MED1
1294	Zebra finch	GO:MF	lactose binding	GO:0030395	1	3	1144	1	LGALS1
1295	Zebra finch	GO:MF	peptidase inhibitor activity	GO:0030414	1	181	1144	12	PROS1,SERPINB6,SERPINB1,ROCK1,SPINT1,SERPINA10,SPOCK2,UCHL5,COL7A1,SERPIND1,AMBP,UMODL1
1296	Zebra finch	GO:MF	ankyrin binding	GO:0030506	1	20	1144	1	OBSCN
1297	Zebra finch	GO:MF	snoRNA binding	GO:0030515	1	32	1144	4	NUFIP1,PRKDC,NOLC1,NUDT7
1298	Zebra finch	GO:MF	snoRNP binding	GO:0030519	1	1	1144	1	NOLC1
1299	Zebra finch	GO:MF	Hsp70 protein binding	GO:0030544	1	43	1144	5	DNAJC2,DNAJC10,IQCG,DNAJA3,ERN1
1300	Zebra finch	GO:MF	signaling receptor regulator activity	GO:0030545	1	53	1144	4	LRPAP1,LYPD1,LYPD6,FNTA
1301	Zebra finch	GO:MF	signaling receptor activator activity	GO:0030546	1	502	1144	23	IL17D,WNT11,SEMA3D,HGF,SEMA3C,FAM3C,OSGIN2,BMP3,BTC,IL21,SPP1,LRPAP1,INS,LGALS3,GCG,ADIPOQ,OSTN,CXCL14,GFER,RABEP1,STC1,WNT9B,CMTM3
1302	Zebra finch	GO:MF	signaling receptor inhibitor activity	GO:0030547	1	40	1144	3	LRPAP1,LYPD1,LYPD6
1303	Zebra finch	GO:MF	acetylcholine receptor regulator activity	GO:0030548	1	16	1144	3	LYPD1,LYPD6,FNTA
1304	Zebra finch	GO:MF	acetylcholine receptor inhibitor activity	GO:0030550	1	7	1144	2	LYPD1,LYPD6
1305	Zebra finch	GO:MF	cyclin binding	GO:0030332	1	32	1144	2	POLN,GAK
1306	Zebra finch	GO:MF	estrogen receptor binding	GO:0030331	1	44	1144	5	DCAF13,PPARG,NCOA6,NKX3-1,MED1
1307	Zebra finch	GO:MF	protein tyrosine kinase activator activity	GO:0030296	1	19	1144	1	ERCC6
1308	Zebra finch	GO:MF	protein kinase activator activity	GO:0030295	1	85	1144	11	RGCC,WNT11,PRKAG2,INCENP,CCNK,ERCC6,ALS2,DUSP19,PIK3CA,RPTOR,STK4
1309	Zebra finch	GO:MF	alpha-1,6-mannosylglycoprotein 6-beta-N-acetylglucosaminyltransferase activity	GO:0030144	1	2	1144	1	MGAT5
1310	Zebra finch	GO:MF	manganese ion binding	GO:0030145	1	65	1144	8	PPEF1,MPPE1,IMPA1,LAP3,MGAT5,NUDT7,NEK4,PIM1
1311	Zebra finch	GO:MF	signaling receptor complex adaptor activity	GO:0030159	1	43	1144	6	NCK2,MAGI2,CARD10,BLNK,PTPN11,CRK
1312	Zebra finch	GO:MF	PDZ domain binding	GO:0030165	1	87	1144	11	DMD,LNX2,SNTB1,CCDC88C,ACVR2A,SLC26A6,GRM7,BAIAP2,SHISA6,ARHGEF16,ATP2B4
1313	Zebra finch	GO:MF	low-density lipoprotein particle binding	GO:0030169	1	17	1144	2	STAB2,THBS1
1314	Zebra finch	GO:MF	pyridoxal phosphate binding	GO:0030170	1	57	1144	2	ETNPPL,PHYKPL
1315	Zebra finch	GO:MF	semaphorin receptor binding	GO:0030215	1	23	1144	4	SEMA3D,SEMA3C,SH3BP1,PLXNB1
1316	Zebra finch	GO:MF	cyclic nucleotide binding	GO:0030551	1	37	1144	2	PDE5A,RAPGEF4
1317	Zebra finch	GO:MF	lipoprotein particle receptor activity	GO:0030228	1	17	1144	2	STAB2,LRP1B
1318	Zebra finch	GO:MF	carbohydrate binding	GO:0030246	1	277	1144	16	P3H3,EVA1C,CHODL,LGALS1,CLEC3B,ENPP2,COLEC11,ALPK1,LGALS3,HK1,LY75,GAA,GUSB,PLOD1,CNTN2,BSG
1319	Zebra finch	GO:MF	polysaccharide binding	GO:0030247	1	26	1144	1	ENPP2
1320	Zebra finch	GO:MF	LRR domain binding	GO:0030275	1	17	1144	3	ROBO1,PAWR,ZXDC
1321	Zebra finch	GO:MF	clathrin binding	GO:0030276	1	70	1144	8	SYT1,AP3B2,CEMIP,HIP1R,GPR107,SYT11,AP4B1,GAK
1322	Zebra finch	GO:MF	testosterone dehydrogenase [NAD(P)] activity	GO:0030283	1	10	1144	1	HSD17B2
1323	Zebra finch	GO:MF	estrogen receptor activity	GO:0030284	1	5	1144	1	NKX3-1
1324	Zebra finch	GO:MF	protein serine/threonine kinase inhibitor activity	GO:0030291	1	33	1144	2	PRKAG2,RPTOR
1325	Zebra finch	GO:MF	nitric-oxide synthase regulator activity	GO:0030235	1	9	1144	1	ATP2B4
1326	Zebra finch	GO:MF	myosin heavy chain binding	GO:0032036	1	13	1144	2	SPTBN5,AMPD1
1327	Zebra finch	GO:MF	cAMP binding	GO:0030552	1	23	1144	1	RAPGEF4
1328	Zebra finch	GO:MF	neurotransmitter receptor activity	GO:0030594	1	107	1144	6	HRH3,HRH2,GABRA6,GABRG2,GABRP,GRIK3
1329	Zebra finch	GO:MF	nucleosomal DNA binding	GO:0031492	1	39	1144	1	RCC1
1330	Zebra finch	GO:MF	peptidyl-proline dioxygenase activity	GO:0031543	1	13	1144	1	P3H3
1331	Zebra finch	GO:MF	peptidyl-proline 3-dioxygenase activity	GO:0031544	1	4	1144	1	P3H3
1332	Zebra finch	GO:MF	polyubiquitin modification-dependent protein binding	GO:0031593	1	53	1144	2	RAD18,UIMC1
1333	Zebra finch	GO:MF	ubiquitin conjugating enzyme binding	GO:0031624	1	33	1144	2	ZMYM2,ARIH2
1334	Zebra finch	GO:MF	ubiquitin protein ligase binding	GO:0031625	1	298	1144	19	CUL4A,HERC2,USP25,CUL4B,HIF1A,TANK,HSPD1,PRKACB,RAD18,CRK,UBB,AURKA,MFN2,TNFRSF1B,PINK1,SYT11,RPL23,BRCA1,PIAS4
1335	Zebra finch	GO:MF	adrenergic receptor binding	GO:0031690	1	20	1144	1	MAGI2
1336	Zebra finch	GO:MF	beta-1 adrenergic receptor binding	GO:0031697	1	5	1144	1	MAGI2
1337	Zebra finch	GO:MF	angiotensin receptor binding	GO:0031701	1	8	1144	1	ARAP1
1338	Zebra finch	GO:MF	type 1 angiotensin receptor binding	GO:0031702	1	7	1144	1	ARAP1
1339	Zebra finch	GO:MF	D1 dopamine receptor binding	GO:0031748	1	9	1144	1	PTPN11
1340	Zebra finch	GO:MF	D2 dopamine receptor binding	GO:0031749	1	5	1144	1	DNM1
1341	Zebra finch	GO:MF	glucagon receptor binding	GO:0031769	1	2	1144	1	GCG
1342	Zebra finch	GO:MF	insulin-like growth factor I binding	GO:0031994	1	13	1144	1	ITGAV
1343	Zebra finch	GO:MF	myosin light chain binding	GO:0032027	1	8	1144	1	SPATA6
1344	Zebra finch	GO:MF	nucleosome binding	GO:0031491	1	70	1144	3	MLLT10,CABIN1,RCC1
1345	Zebra finch	GO:MF	chromatin DNA binding	GO:0031490	1	103	1144	6	KDM3A,DHX9,CREBBP,TOX2,RCC1,MED1
1346	Zebra finch	GO:MF	mitogen-activated protein kinase kinase kinase binding	GO:0031435	1	18	1144	2	DUSP19,DAB2IP
1347	Zebra finch	GO:MF	mitogen-activated protein kinase kinase binding	GO:0031434	1	13	1144	1	DAB2IP
1348	Zebra finch	GO:MF	U12 snRNA binding	GO:0030626	1	2	1144	1	RNPC3
1349	Zebra finch	GO:MF	pre-mRNA 3'-splice site binding	GO:0030628	1	6	1144	1	ZRSR2
1350	Zebra finch	GO:MF	receptor tyrosine kinase binding	GO:0030971	1	72	1144	6	LRP4,BLNK,EIF3A,PTPN11,ARHGEF16,FNTA
1351	Zebra finch	GO:MF	mismatched DNA binding	GO:0030983	1	15	1144	3	MLH3,XPC,MSH3
1352	Zebra finch	GO:MF	heat shock protein binding	GO:0031072	1	127	1144	17	BCOR,NPAS2,HSPA13,DNAJC2,APAF1,PDXP,HTT,HIF1A,DNAJC10,TTC4,IQCG,NR3C1,DNAJA3,ERN1,CSNK2A1,BAK1,DNAJC7
1353	Zebra finch	GO:MF	phosphatidylcholine binding	GO:0031210	1	31	1144	3	ESYT2,RASGRP1,PCTP
1354	Zebra finch	GO:MF	small GTPase binding	GO:0031267	1	263	1144	27	GCC2,FARP1,MYCBP2,IPO8,FGD4,ADCYAP1R1,RALBP1,ROCK1,RAB3GAP2,ITPKA,MLPH,RAPGEF4,ALS2,NCKAP1,PKN2,DOCK7,PDE6D,DVL3,MYO5A,AKAP13,RPH3A,RANBP1,ANKFY1,MYO1C,ARHGEF16,RAB11FIP1,RCC1
1355	Zebra finch	GO:MF	cGMP binding	GO:0030553	1	15	1144	1	PDE5A
1356	Zebra finch	GO:MF	translation initiation factor binding	GO:0031369	1	34	1144	4	EIF3F,GLE1,EIF4EBP1,SYT11
1357	Zebra finch	GO:MF	sodium ion binding	GO:0031402	1	7	1144	2	SLC34A2,CAPN3
1358	Zebra finch	GO:MF	lithium ion binding	GO:0031403	1	2	1144	1	IMPA1
1359	Zebra finch	GO:MF	chloride ion binding	GO:0031404	1	13	1144	2	CTSC,NQO2
1360	Zebra finch	GO:MF	carboxylic acid binding	GO:0031406	1	177	1144	13	SESN3,P3H3,TYMS,UBR1,CPS1,ADIPOQ,MCCC1,STARD5,PPARG,ACOX2,GRM7,PLOD1,SESN2
1361	Zebra finch	GO:MF	L-ascorbic acid binding	GO:0031418	1	21	1144	2	P3H3,PLOD1
1362	Zebra finch	GO:MF	alkali metal ion binding	GO:0031420	1	17	1144	3	IMPA1,SLC34A2,CAPN3
1363	Zebra finch	GO:MF	titin binding	GO:0031432	1	13	1144	2	OBSCN,CAPN3
1364	Zebra finch	GO:MF	protein tag	GO:0031386	1	13	1144	1	UBB
1365	Zebra finch	GO:MF	histone serine kinase activity	GO:0035174	1	6	1144	1	AURKA
1366	Zebra finch	GO:MF	siRNA binding	GO:0035197	1	10	1144	1	DHX9
1367	Zebra finch	GO:MF	miRNA binding	GO:0035198	1	31	1144	1	AGO3
1368	Zebra finch	GO:MF	protein kinase B binding	GO:0043422	1	12	1144	2	APPL1,PINK1
1369	Zebra finch	GO:MF	bHLH transcription factor binding	GO:0043425	1	27	1144	1	CREBBP
1370	Zebra finch	GO:MF	MRF binding	GO:0043426	1	5	1144	1	CREBBP
1371	Zebra finch	GO:MF	protein-membrane adaptor activity	GO:0043495	1	23	1144	3	MYH9,NUP153,RAPSN
1372	Zebra finch	GO:MF	kinetochore binding	GO:0043515	1	6	1144	1	SPDL1
1373	Zebra finch	GO:MF	leucine zipper domain binding	GO:0043522	1	11	1144	1	PAWR
1374	Zebra finch	GO:MF	ADP binding	GO:0043531	1	38	1144	5	ABCG1,APAF1,MYH9,PRKAG2,ERN1
1375	Zebra finch	GO:MF	inositol 1,3,4,5 tetrakisphosphate binding	GO:0043533	1	5	1144	1	ADAP1
1376	Zebra finch	GO:MF	protein serine/threonine kinase activator activity	GO:0043539	1	40	1144	4	INCENP,CCNK,ALS2,STK4
1377	Zebra finch	GO:MF	phosphatidylinositol 3-kinase binding	GO:0043548	1	32	1144	2	GSN,DAB2IP
1378	Zebra finch	GO:MF	insulin receptor substrate binding	GO:0043560	1	11	1144	2	PIK3CA,PTPN11
1379	Zebra finch	GO:MF	sequence-specific DNA binding	GO:0043565	1	1666	1144	67	PRDM15,BCOR,POLA1,NPAS2,PGR,FOXM1,ZBTB11,UPF2,POT1,ZNF277,SREBF2,PRDM4,ZBTB47,RARB,TERT,ZNF236,ZBTB10,GSX2,HDX,TBX22,NONO,NR1H3,MGA,MLH3,GTF2A1,HIF1A,ERCC6,IKZF5,NKX1-2,SP3,CARF,HSPD1,ERBB4,MCM6,DHX9,MTF2,PIF1,FOXE3,CC2D1B,LHX4,GABPB1,PPARG,NR3C1,CDX1,CDK5RAP2,GFI1B,NACC2,RPTOR,BPTF,MYBBP1A,VEZF1,ZNF341,MYBL2,TOP1,MYT1,TAF4,MTOR,NKX3-1,HINFP,KDM5B,MED1,BRCA1,MEOX1,ZBTB5,NR5A1,KMT2D,CUX2
1380	Zebra finch	GO:MF	P-type divalent copper transporter activity	GO:0043682	1	2	1144	1	ATP7B
1381	Zebra finch	GO:MF	phosphatidylinositol-4-phosphate phosphatase activity	GO:0043812	1	4	1144	1	INPP5F
1382	Zebra finch	GO:MF	glyceraldehyde-3-phosphate dehydrogenase (NAD+) (non-phosphorylating) activity	GO:0043878	1	6	1144	1	ALDH2
1383	Zebra finch	GO:MF	HLH domain binding	GO:0043398	1	4	1144	1	PKD2
1384	Zebra finch	GO:MF	proteoglycan binding	GO:0043394	1	36	1144	1	THBS1
1385	Zebra finch	GO:MF	phosphatidylinositol-3,4-bisphosphate binding	GO:0043325	1	28	1144	3	OBSCN,PLEK,HIP1R
1386	Zebra finch	GO:MF	phospholipase binding	GO:0043274	1	22	1144	2	BLNK,PTPN11
1387	Zebra finch	GO:MF	tumor necrosis factor binding	GO:0043120	1	5	1144	1	TNFRSF1B
1388	Zebra finch	GO:MF	neurotrophin binding	GO:0043121	1	9	1144	1	NTRK3
1389	Zebra finch	GO:MF	ubiquitin binding	GO:0043130	1	84	1144	7	USP5,USP25,USP16,WDR48,N4BP2,ASCC2,RAE1
1390	Zebra finch	GO:MF	glycerol-3-phosphatase activity	GO:0043136	1	2	1144	1	PDXP
1391	Zebra finch	GO:MF	3'-5' DNA helicase activity	GO:0043138	1	17	1144	5	FANCM,ERCC3,MCM6,DHX9,RECQL5
1392	Zebra finch	GO:MF	5'-3' DNA helicase activity	GO:0043139	1	8	1144	1	PIF1
1393	Zebra finch	GO:MF	cation binding	GO:0043169	1	4353	1144	287	TTC3,PRDM15,SIK1,DMD,POLA1,PPEF1,ZRSR2,NPAS2,MGAT4A,HERC2,RGN,ERCC5,ZMYM2,USP12,LNX2,ATP7B,PHF11,NUFIP1,MYCBP2,PGR,FAT3,ME3,USP5,P3H3,PROS1,ARAP1,USP16,LTN1,ZBTB11,SEPHS1,RELN,CERK,ZNF277,ANO6,ARID2,TPH2,SYT1,PICK1,PDXP,MFNG,PRDM4,POLR3B,STAB2,GNPTAB,FGD4,CACNA1C,CACNA2D4,ITSN1,STIM1,OBSCN,ZBTB47,PRKAG2,ESYT2,PITRM1,ITGB1,MLLT10,STEAP4,ZNF804B,COL1A2,BLVRA,CDH20,WRNIP1,NQO2,PHF14,SCIN,ANKMY2,EFHB…
1394	Zebra finch	GO:MF	NADPH:sulfur oxidoreductase activity	GO:0043914	1	1	1144	1	MICAL2
1395	Zebra finch	GO:MF	RNA polymerase core enzyme binding	GO:0043175	1	55	1144	6	ERCC5,SCAF4,SMYD2,DHX9,URI1,RECQL5
1396	Zebra finch	GO:MF	organic acid binding	GO:0043177	1	136	1144	8	P3H3,YARS2,TYMS,CPS1,MCCC1,PPARG,GRM7,PLOD1
1397	Zebra finch	GO:MF	alcohol binding	GO:0043178	1	88	1144	11	ABCG1,TRPC4,PROM1,NR1H3,STARD5,RLBP1,ITPR1,ADAP1,RPH3A,OSBP2,GLE1
1398	Zebra finch	GO:MF	vascular endothelial growth factor receptor 2 binding	GO:0043184	1	9	1144	1	DAB2IP
1399	Zebra finch	GO:MF	sulfate binding	GO:0043199	1	4	1144	1	RCC1
1400	Zebra finch	GO:MF	ATPase-coupled inorganic anion transmembrane transporter activity	GO:0043225	1	16	1144	3	SLC26A5,SLC26A3,SLC26A6
1401	Zebra finch	GO:MF	laminin binding	GO:0043236	1	28	1144	5	NTN4,LGALS1,ITGB1,THBS1,LGALS3
1402	Zebra finch	GO:MF	laminin-1 binding	GO:0043237	1	6	1144	1	NTN4
1403	Zebra finch	GO:MF	amine binding	GO:0043176	1	12	1144	1	SLC6A4
1404	Zebra finch	GO:MF	single-stranded telomeric DNA binding	GO:0043047	1	12	1144	1	POT1
1405	Zebra finch	GO:MF	histone acetyltransferase activity (H3-K23 specific)	GO:0043994	1	5	1144	1	PHF14
1406	Zebra finch	GO:MF	ion channel binding	GO:0044325	1	138	1144	12	TCAF2,PKP2,AKAP9,YES1,ANK2,PKD2,HTT,ANK3,LRRC52,KCNAB2,BAK1,KCND3
1407	Zebra finch	GO:MF	metal ion binding	GO:0046872	1	4265	1144	284	TTC3,PRDM15,SIK1,DMD,POLA1,PPEF1,ZRSR2,NPAS2,MGAT4A,HERC2,RGN,ERCC5,ZMYM2,USP12,LNX2,ATP7B,PHF11,NUFIP1,MYCBP2,PGR,FAT3,ME3,USP5,P3H3,PROS1,ARAP1,USP16,LTN1,ZBTB11,SEPHS1,RELN,CERK,ZNF277,ANO6,ARID2,TPH2,SYT1,PICK1,PDXP,MFNG,PRDM4,POLR3B,STAB2,GNPTAB,FGD4,CACNA1C,CACNA2D4,ITSN1,STIM1,OBSCN,ZBTB47,ESYT2,PITRM1,ITGB1,MLLT10,STEAP4,ZNF804B,COL1A2,BLVRA,CDH20,WRNIP1,NQO2,PHF14,SCIN,ANKMY2,EFHB,RARB,T…
1408	Zebra finch	GO:MF	metal ion transmembrane transporter activity	GO:0046873	1	429	1144	39	ATP4B,SLC9A4,TRPC4,ATP7B,CACNA1C,CACNA2D4,STIM1,ATP2C1,SLC39A6,SLC30A8,SLC30A10,PKD2,SLC34A2,LETM1,SLC9A6,MMGT1,RYR3,SLC6A5,CNNM2,SLC18A2,KCNH7,ITGAV,SLC6A9,LRRC52,TRPM7,ITPR1,NIPAL4,CACNA1H,P2RX4,SLC6A4,KCNAB2,SLC23A2,SLC4A5,GRIK3,KCNQ4,ATP2B4,KCND3,TMEM175,SLC39A14
1409	Zebra finch	GO:MF	ephrin receptor binding	GO:0046875	1	29	1144	1	CRK
1410	Zebra finch	GO:MF	calcium oxalate binding	GO:0046904	1	1	1144	1	AMBP
1411	Zebra finch	GO:MF	tetrapyrrole binding	GO:0046906	1	154	1144	4	STEAP4,HEBP2,CYP19A1,AMBP
1412	Zebra finch	GO:MF	transition metal ion binding	GO:0046914	1	1112	1144	70	DMD,PPEF1,HERC2,RGN,ZMYM2,ATP7B,MYCBP2,PGR,USP5,P3H3,USP16,LTN1,TPH2,PITRM1,BLVRA,NQO2,RARB,MPPE1,ESCO1,IMPA1,SLC30A8,ENPP2,ZGRF1,TNKS,LAP3,POLR1A,KDM3A,RNF24,TRIM66,TPH1,NR1H3,UBR1,RASGRP1,SEC23A,TRIM9,ADAM8,ZSWIM8,LOXL4,IKZF5,PIKFYVE,MGAT5,ACMSD,PAPPA2,WDFY1,CYP19A1,NUDT7,PPARG,NEK4,ARIH2,NR3C1,SEC24A,CREBBP,ZFAND2A,ERI2,P2RX4,RPH3A,MMP11,ADAMTS13,ZZEF1,MYT1,PLOD1,MMP23B,UBR4,ADAMTS15,PIM1,KDM5…
1413	Zebra finch	GO:MF	transition metal ion transmembrane transporter activity	GO:0046915	1	35	1144	6	ATP7B,ATP2C1,SLC39A6,SLC30A8,SLC30A10,SLC39A14
1414	Zebra finch	GO:MF	ER retention sequence binding	GO:0046923	1	5	1144	1	CEMIP
1415	Zebra finch	GO:MF	proton-transporting ATP synthase activity, rotational mechanism	GO:0046933	1	17	1144	1	ATP6V1A
1416	Zebra finch	GO:MF	phosphatidylinositol-4,5-bisphosphate 3-kinase activity	GO:0046934	1	7	1144	2	PIK3CA,PIK3CD
1417	Zebra finch	GO:MF	carboxylic acid transmembrane transporter activity	GO:0046943	1	156	1144	16	SLC7A1,SLC25A15,SLC36A4,SLC26A5,SLC26A3,SLCO1A2,ABCG2,SLC25A14,SLC16A2,SLC6A5,SLC16A9,ABCC2,SLC6A9,SLC26A6,SLC43A2,SLC23A2
1418	Zebra finch	GO:MF	proton-transporting ATPase activity, rotational mechanism	GO:0046961	1	23	1144	4	ATP6V1A,ATP6V1H,ATP6V1C1,ATP6V1B2
1419	Zebra finch	GO:MF	retinoid X receptor binding	GO:0046965	1	17	1144	3	RARB,PPARG,NCOA6
1420	Zebra finch	GO:MF	thyroid hormone receptor binding	GO:0046966	1	30	1144	4	MED17,BRD8,NCOA6,MED1
1421	Zebra finch	GO:MF	histone methyltransferase activity (H3-K36 specific)	GO:0046975	1	11	1144	1	SMYD2
1422	Zebra finch	GO:MF	sphingolipid binding	GO:0046625	1	27	1144	2	PLEKHA8,PLA2G4A
1423	Zebra finch	GO:MF	sphingolipid transporter activity	GO:0046624	1	17	1144	1	PLEKHA8
1424	Zebra finch	GO:MF	glucosyltransferase activity	GO:0046527	1	19	1144	1	KDELC2
1425	Zebra finch	GO:MF	ATP-dependent polydeoxyribonucleotide 5'-hydroxyl-kinase activity	GO:0046404	1	3	1144	1	N4BP2
1426	Zebra finch	GO:MF	small protein activating enzyme binding	GO:0044388	1	5	1144	1	UBA2
1427	Zebra finch	GO:MF	ubiquitin-like protein ligase binding	GO:0044389	1	316	1144	20	CUL4A,HERC2,USP25,CUL4B,HIF1A,TANK,HSPD1,PRKACB,RAD18,CRK,UBB,ITCH,AURKA,MFN2,TNFRSF1B,PINK1,SYT11,RPL23,BRCA1,PIAS4
1428	Zebra finch	GO:MF	ubiquitin-like protein conjugating enzyme binding	GO:0044390	1	39	1144	4	ZMYM2,UBA2,ARIH2,TCERG1
1429	Zebra finch	GO:MF	17-beta-hydroxysteroid dehydrogenase (NAD+) activity	GO:0044594	1	14	1144	1	HSD17B2
1430	Zebra finch	GO:MF	ATPase activity, coupled to transmembrane movement of ions, rotational mechanism	GO:0044769	1	23	1144	4	ATP6V1A,ATP6V1H,ATP6V1C1,ATP6V1B2
1431	Zebra finch	GO:MF	triplex DNA binding	GO:0045142	1	2	1144	1	DHX9
1432	Zebra finch	GO:MF	myosin II binding	GO:0045159	1	13	1144	1	GSN
1433	Zebra finch	GO:MF	protein folding chaperone	GO:0044183	1	36	1144	2	HSPA13,CCT8
1434	Zebra finch	GO:MF	translation regulator activity	GO:0045182	1	154	1144	14	EIF2S3,EIF3L,TYMS,EIF3E,EIF2AK4,EIF3F,EIF3A,ETF1,MTOR,RPL22,EIF4EBP1,EIF3I,AGO3,RPS14
1435	Zebra finch	GO:MF	alpha-catenin binding	GO:0045294	1	11	1144	2	PKP2,CDH2
1436	Zebra finch	GO:MF	gamma-catenin binding	GO:0045295	1	13	1144	2	CDH2,APC2
1437	Zebra finch	GO:MF	protein phosphorylated amino acid binding	GO:0045309	1	56	1144	6	NCK2,SCAF4,YES1,SH3BP2,PTPN11,CRK
1438	Zebra finch	GO:MF	chemorepellent activity	GO:0045499	1	28	1144	2	SEMA3D,SEMA3C
1439	Zebra finch	GO:MF	dynein intermediate chain binding	GO:0045505	1	29	1144	5	DYNC2H1,HTT,SPTBN5,DYNC1H1,DNAH10
1440	Zebra finch	GO:MF	inositol trisphosphate phosphatase activity	GO:0046030	1	10	1144	2	INPP5K,INPP5B
1441	Zebra finch	GO:MF	SMAD binding	GO:0046332	1	78	1144	9	TGFBRAP1,RGCC,MAGI2,COL1A2,FERMT2,BMPR1A,COL5A2,ACVR1,SMURF2
1442	Zebra finch	GO:MF	CXCR chemokine receptor binding	GO:0045236	1	18	1144	1	ITCH
1443	Zebra finch	GO:MF	cysteine-type endopeptidase regulator activity involved in apoptotic process	GO:0043028	1	37	1144	3	APAF1,CTSH,NKX3-1
1444	Zebra finch	GO:MF	ribosomal small subunit binding	GO:0043024	1	17	1144	4	PTCD3,UNG,ERAL1,PIM1
1445	Zebra finch	GO:MF	ribosomal large subunit binding	GO:0043023	1	15	1144	2	LTN1,NMD3
1446	Zebra finch	GO:MF	mediator complex binding	GO:0036033	1	4	1144	1	SMC3
1447	Zebra finch	GO:MF	long-chain fatty acid binding	GO:0036041	1	14	1144	1	PPARG
1448	Zebra finch	GO:MF	long-chain fatty acyl-CoA binding	GO:0036042	1	6	1144	1	ACOT12
1449	Zebra finch	GO:MF	BMP binding	GO:0036122	1	15	1144	2	BMPR1A,SOST
1450	Zebra finch	GO:MF	kringle domain binding	GO:0036143	1	1	1144	1	CLEC3B
1451	Zebra finch	GO:MF	phosphatidylinositol 3-kinase regulatory subunit binding	GO:0036312	1	10	1144	1	DAB2IP
1452	Zebra finch	GO:MF	phosphatidylinositol 3-kinase catalytic subunit binding	GO:0036313	1	3	1144	1	GSN
1453	Zebra finch	GO:MF	glutathione hydrolase activity	GO:0036374	1	8	1144	1	GGT7
1454	Zebra finch	GO:MF	L-phosphoserine phosphatase activity	GO:0036424	1	2	1144	1	PDXP
1455	Zebra finch	GO:MF	D-phosphoserine phosphatase activity	GO:0036425	1	2	1144	1	PDXP
1456	Zebra finch	GO:MF	nitric-oxide synthase inhibitor activity	GO:0036487	1	1	1144	1	ATP2B4
1457	Zebra finch	GO:MF	signaling receptor activity	GO:0038023	1	1549	1144	72	IL18R1,FLT3,MLNR,PGR,CD200R1,ROBO1,IL10RB,ACKR2,ADCYAP1R1,VIPR2,ITGB1,CALCR,ITGB8,RARB,ACKR4,MC2R,PTPRM,YES1,HRH3,NPBWR1,PKDCC,NPY2R,PDGFRA,TXK,FGFR3,LYVE1,LRP5,NR1H3,TACR2,BMPR1A,RGR,RET,FAS,SORCS1,DMBT1,LY75,ITGAV,ERBB4,GPR39,ACVR2A,ACVR1,IL1RAP,NEO1,PRTG,NTRK3,ITGA11,CTSH,ADGRG3,PPARG,PLXNB1,PTPRG,IL5RA,GRM7,NR3C1,HRH2,CLK4,GABRA6,GABRG2,GABRP,P2RX4,P2RX1,INPP5K,OGFR,TNFRSF8,TNFRSF1B,NKX3-1,UN…
1458	Zebra finch	GO:MF	cargo receptor activity	GO:0038024	1	78	1144	11	TMPRSS2,STAB2,ACKR2,ACKR4,ENPP2,PRSS12,LOXL4,DMBT1,LRP1B,SCARF2,HHIPL1
1459	Zebra finch	GO:MF	collagen receptor activity	GO:0038064	1	6	1144	1	ITGA11
1460	Zebra finch	GO:MF	vascular endothelial growth factor binding	GO:0038085	1	5	1144	1	PDGFRA
1461	Zebra finch	GO:MF	pre-mRNA binding	GO:0036002	1	37	1144	2	ZRSR2,RNPC3
1462	Zebra finch	GO:MF	mRNA 3'-UTR AU-rich region binding	GO:0035925	1	25	1144	1	EXOSC9
1463	Zebra finch	GO:MF	deubiquitinase activator activity	GO:0035800	1	2	1144	1	TANK
1464	Zebra finch	GO:MF	oligopeptide transmembrane transporter activity	GO:0035673	1	10	1144	2	CDH17,ABCC5
1465	Zebra finch	GO:MF	UDP-galactosyltransferase activity	GO:0035250	1	21	1144	1	COLGALT2
1466	Zebra finch	GO:MF	UDP-glucosyltransferase activity	GO:0035251	1	12	1144	1	KDELC2
1467	Zebra finch	GO:MF	UDP-xylosyltransferase activity	GO:0035252	1	9	1144	2	KDELC2,GXYLT2
1468	Zebra finch	GO:MF	glutamate receptor binding	GO:0035254	1	48	1144	3	RAPSN,RASGRF1,SHISA6
1469	Zebra finch	GO:MF	ionotropic glutamate receptor binding	GO:0035255	1	27	1144	2	RAPSN,SHISA6
1470	Zebra finch	GO:MF	glucocorticoid receptor binding	GO:0035259	1	14	1144	1	FLT3
1471	Zebra finch	GO:MF	selenocysteine insertion sequence binding	GO:0035368	1	5	1144	1	SECISBP2
1472	Zebra finch	GO:MF	neuregulin binding	GO:0038132	1	5	1144	1	ITGAV
1473	Zebra finch	GO:MF	zymogen binding	GO:0035375	1	1	1144	1	DMBT1
1474	Zebra finch	GO:MF	lipase binding	GO:0035473	1	6	1144	1	LRPAP1
1475	Zebra finch	GO:MF	NADH pyrophosphatase activity	GO:0035529	1	9	1144	1	NUDT6
1476	Zebra finch	GO:MF	signaling adaptor activity	GO:0035591	1	70	1144	10	NCK2,MAGI2,CARD10,PAG1,BLNK,DUSP19,AKAP13,PTPN11,DAB2IP,CRK
1477	Zebra finch	GO:MF	AP-2 adaptor complex binding	GO:0035612	1	10	1144	2	OTOF,BMP2K
1478	Zebra finch	GO:MF	RNA stem-loop binding	GO:0035613	1	14	1144	2	DHX9,DAZAP1
1479	Zebra finch	GO:MF	clathrin adaptor activity	GO:0035615	1	16	1144	1	HIP1R
1480	Zebra finch	GO:MF	AP-1 adaptor complex binding	GO:0035650	1	5	1144	1	AP1AR
1481	Zebra finch	GO:MF	ATP-gated ion channel activity	GO:0035381	1	9	1144	2	P2RX4,P2RX1
1482	Zebra finch	GO:MF	pattern recognition receptor activity	GO:0038187	1	24	1144	1	DMBT1
1483	Zebra finch	GO:MF	co-receptor binding	GO:0039706	1	13	1144	2	NEO1,WNT9B
1484	Zebra finch	GO:MF	interleukin-18 binding	GO:0042007	1	2	1144	1	IL18R1
1485	Zebra finch	GO:MF	actinin binding	GO:0042805	1	38	1144	5	CACNA1C,PKD2,PROM1,MYPN,PPARG
1486	Zebra finch	GO:MF	fucose binding	GO:0042806	1	5	1144	1	COLEC11
1487	Zebra finch	GO:MF	vitamin D receptor binding	GO:0042809	1	15	1144	3	MED14,MED17,MED1
1488	Zebra finch	GO:MF	Wnt-activated receptor activity	GO:0042813	1	15	1144	1	LRP5
1489	Zebra finch	GO:MF	histone deacetylase binding	GO:0042826	1	115	1144	8	BCOR,TOP2B,CIR1,HIF1A,PKN2,NACC2,NKX3-1,UHRF1BP1
1490	Zebra finch	GO:MF	peptidoglycan binding	GO:0042834	1	18	1144	1	HK1
1491	Zebra finch	GO:MF	amide transmembrane transporter activity	GO:0042887	1	37	1144	5	CDH17,ABCG2,ABCC5,SLC33A1,ABCB9
1492	Zebra finch	GO:MF	protein homodimerization activity	GO:0042803	1	679	1144	49	ABCG1,ERCC5,IL17D,CEP57,CLCN1,SEPHS1,PDXP,MYH9,APPL2,YARS2,NQO2,GLB1,TERT,CIDEA,TYMS,IMPA1,SLC30A8,PLEK,ABCG2,PKD2,ZDHHC2,PDGFRA,LRP4,WARS,TRIM9,CHUK,BMPR1A,INPP5F,ALS2,ERBB4,ACVR1,ABCD3,ADIPOQ,MAP3K13,CCDC66,APPL1,ACOX2,PANK3,ABCB9,HIP1R,AMBP,NACC2,DAB2IP,ERN1,RABEP1,STK4,ABCG4,BAK1,ATG7
1493	Zebra finch	GO:MF	xenobiotic transmembrane transporter activity	GO:0042910	1	31	1144	4	RALBP1,ABCG2,ABCC2,ABCC5
1494	Zebra finch	GO:MF	tripeptide transmembrane transporter activity	GO:0042937	1	6	1144	1	ABCC5
1495	Zebra finch	GO:MF	retinoic acid receptor binding	GO:0042974	1	26	1144	4	RARB,PPARG,NCOA6,MED1
1496	Zebra finch	GO:MF	peroxisome proliferator activated receptor binding	GO:0042975	1	12	1144	1	MED1
1497	Zebra finch	GO:MF	alpha-tubulin binding	GO:0043014	1	41	1144	2	FNTA,ARL8A
1498	Zebra finch	GO:MF	gamma-tubulin binding	GO:0043015	1	31	1144	5	TUBGCP3,CEP57,CDK5RAP2,RAD51D,DIXDC1
1499	Zebra finch	GO:MF	ribonucleoprotein complex binding	GO:0043021	1	150	1144	19	LTN1,SEC61A2,DNAJC2,GUF1,LETM1,PTCD3,NOLC1,DHX9,NMD3,ETF1,UNG,DERL3,ERAL1,GEMIN4,ITCH,PRPF6,MTOR,PIM1,SECISBP2
1500	Zebra finch	GO:MF	ribosome binding	GO:0043022	1	68	1144	6	SEC61A2,DNAJC2,GUF1,LETM1,ETF1,MTOR
1501	Zebra finch	GO:MF	neuropeptide binding	GO:0042923	1	26	1144	2	ADCYAP1R1,NPBWR1
1502	Zebra finch	GO:MF	HLA-A specific activating MHC class I receptor activity	GO:0030108	1	1	1144	1	CTSH
1503	Zebra finch	GO:MF	histone methyltransferase activity (H3-K4 specific)	GO:0042800	1	18	1144	3	WDR82,SETD1B,KMT2D
1504	Zebra finch	GO:MF	phosphoric ester hydrolase activity	GO:0042578	1	377	1144	30	PPEF1,ACP6,PPM1H,PDXP,GPLD1,MPPE1,PPP4R1,PTPRM,IMPA1,ENPP2,PTP4A3,BPNT1,PPP2R5D,PDE5A,MTMR8,STYX,PALD1,INPP5F,DUSP19,LRRC40,PLD1,PLCH1,FAN1,PDE8A,PTPRG,GDE1,PTPN11,SSH1,INPP5K,INPP5B
1505	Zebra finch	GO:MF	interleukin-18 receptor activity	GO:0042008	1	2	1144	1	IL18R1
1506	Zebra finch	GO:MF	histone methyltransferase activity	GO:0042054	1	58	1144	6	SMYD2,SETD7,SMYD5,WDR82,SETD1B,KMT2D
1507	Zebra finch	GO:MF	chemoattractant activity	GO:0042056	1	37	1144	2	HGF,LGALS3
1508	Zebra finch	GO:MF	5,10-methylenetetrahydrofolate-dependent methyltransferase activity	GO:0042083	1	1	1144	1	TYMS
1509	Zebra finch	GO:MF	telomeric DNA binding	GO:0042162	1	36	1144	4	UPF2,POT1,TERT,PIF1
1510	Zebra finch	GO:MF	SH2 domain binding	GO:0042169	1	39	1144	4	PAG1,AFAP1,BLNK,CRK
1511	Zebra finch	GO:MF	peptide binding	GO:0042277	1	312	1144	15	KPNA1,SEC61A2,ADCYAP1R1,VIPR2,CALCR,NUP153,NPBWR1,LRPAP1,NOLC1,ACVR1,APBA2,CEMIP,PPARG,NUP214,DLGAP3
1512	Zebra finch	GO:MF	ATPase-coupled ion transmembrane transporter activity	GO:0042625	1	23	1144	4	ATP6V1A,ATP6V1H,ATP6V1C1,ATP6V1B2
1513	Zebra finch	GO:MF	xylosyltransferase activity	GO:0042285	1	11	1144	2	KDELC2,GXYLT2
1514	Zebra finch	GO:MF	MHC class I protein binding	GO:0042288	1	20	1144	1	ABCB9
1515	Zebra finch	GO:MF	URM1 activating enzyme activity	GO:0042292	1	1	1144	1	MOCS3
1516	Zebra finch	GO:MF	phosphate ion binding	GO:0042301	1	13	1144	2	SLC34A2,RPH3A
1517	Zebra finch	GO:MF	chemokine receptor binding	GO:0042379	1	72	1144	2	CXCL14,ITCH
1518	Zebra finch	GO:MF	histone binding	GO:0042393	1	240	1144	18	CHAF1B,TDRD3,NCAPD2,USP16,DNAJC2,MLLT10,PHF14,ATAD2,TNKS,MTF2,UIMC1,BPTF,CHD5,RCC1,HINFP,NCAPD3,KDM5B,KMT2D
1519	Zebra finch	GO:MF	hormone binding	GO:0042562	1	85	1144	7	MLNR,ADCYAP1R1,VIPR2,CALCR,ACVR1,CTSH,NR3C1
1520	Zebra finch	GO:MF	lipid phosphatase activity	GO:0042577	1	17	1144	1	INPP5K
1521	Zebra finch	GO:MF	MHC protein binding	GO:0042287	1	39	1144	1	ABCB9
1522	Zebra finch	GO:MF	extracellular matrix constituent conferring elasticity	GO:0030023	1	9	1144	3	LAMC1,FBLN2,FBN2
1523	Zebra finch	GO:MF	extracellular matrix structural constituent conferring tensile strength	GO:0030020	1	41	1144	5	COL1A2,COL14A1,COL5A2,COL24A1,COL7A1
1524	Zebra finch	GO:MF	inorganic cation transmembrane transporter activity	GO:0022890	1	596	1144	51	ATP4B,SLC9A4,TRPC4,ATP7B,ATP6V1A,ANO6,SLC25A3,CACNA1C,CACNA2D4,STIM1,ATP2C1,SLC39A6,ATP6V1H,ATP6V1C1,SLC30A8,SLC30A10,PKD2,SLC34A2,LETM1,SLC9A6,MMGT1,RYR3,SLC6A5,CNNM2,SLC18A2,KCNH7,ITGAV,UNC80,SLC6A9,LRRC52,SLC33A1,TRPM7,ITPR1,NIPAL4,CACNA1H,P2RX4,SURF1,OTOP2,P2RX1,SLC6A4,SLC45A1,KCNAB2,SLC23A2,ATP6V1B2,SLC4A5,GRIK3,KCNQ4,ATP2B4,KCND3,TMEM175,SLC39A14
1525	Zebra finch	GO:MF	long-chain-enoyl-CoA hydratase activity	GO:0016508	1	2	1144	1	HADHA
1526	Zebra finch	GO:MF	long-chain-3-hydroxyacyl-CoA dehydrogenase activity	GO:0016509	1	2	1144	1	HADHA
1527	Zebra finch	GO:MF	cyclin-dependent protein serine/threonine kinase regulator activity	GO:0016538	1	47	1144	2	CCNE2,CCNK
1528	Zebra finch	GO:MF	glutamate binding	GO:0016595	1	11	1144	2	CPS1,GRM7
1529	Zebra finch	GO:MF	amino acid binding	GO:0016597	1	53	1144	3	YARS2,CPS1,GRM7
1530	Zebra finch	GO:MF	oxidoreductase activity, acting on CH-OH group of donors	GO:0016614	1	139	1144	7	ME3,HADHA,CTBP1,BDH1,HSD17B2,DHRS7C,KCNAB2
1531	Zebra finch	GO:MF	malate dehydrogenase activity	GO:0016615	1	8	1144	1	ME3
1532	Zebra finch	GO:MF	oxidoreductase activity, acting on the CH-OH group of donors, NAD or NADP as acceptor	GO:0016616	1	128	1144	7	ME3,HADHA,CTBP1,BDH1,HSD17B2,DHRS7C,KCNAB2
1533	Zebra finch	GO:MF	oxidoreductase activity, acting on the aldehyde or oxo group of donors, NAD or NADP as acceptor	GO:0016620	1	38	1144	4	ALDH1L2,ALDH5A1,FAR1,ALDH2
1534	Zebra finch	GO:MF	oxidoreductase activity, acting on the CH-CH group of donors	GO:0016627	1	65	1144	5	BLVRA,SDHA,ACOX2,ACAD10,ACAD8
1535	Zebra finch	GO:MF	oxidoreductase activity, acting on the CH-CH group of donors, NAD or NADP as acceptor	GO:0016628	1	29	1144	1	BLVRA
1536	Zebra finch	GO:MF	oxidoreductase activity, acting on the CH-CH group of donors, oxygen as acceptor	GO:0016634	1	11	1144	1	ACOX2
1537	Zebra finch	GO:MF	oxidoreductase activity, acting on the CH-CH group of donors, quinone or related compound as acceptor	GO:0016635	1	3	1144	1	SDHA
1538	Zebra finch	GO:MF	oxidoreductase activity, acting on the CH-NH2 group of donors	GO:0016638	1	20	1144	2	RNLS,LOXL4
1539	Zebra finch	GO:MF	oxidoreductase activity, acting on the CH-NH2 group of donors, oxygen as acceptor	GO:0016641	1	16	1144	2	RNLS,LOXL4
1540	Zebra finch	GO:MF	peptidase activator activity involved in apoptotic process	GO:0016505	1	18	1144	4	CTSC,APAF1,CTSH,NKX3-1
1541	Zebra finch	GO:MF	peptidase activator activity	GO:0016504	1	41	1144	7	CTSC,APAF1,TANK,PCOLCE2,CTSH,PINK1,NKX3-1
1542	Zebra finch	GO:MF	nucleotide receptor activity	GO:0016502	1	22	1144	2	P2RX4,P2RX1
1543	Zebra finch	GO:MF	substance K receptor activity	GO:0016497	1	1	1144	1	TACR2
1544	Zebra finch	GO:MF	palmitoyl-CoA oxidase activity	GO:0016401	1	4	1144	1	ACOX2
1545	Zebra finch	GO:MF	CoA-ligase activity	GO:0016405	1	27	1144	2	DIP2A,ACSS2
1546	Zebra finch	GO:MF	acetyltransferase activity	GO:0016407	1	96	1144	8	EPC1,PHF14,ESCO1,HADHA,HGSNAT,NAT10,CREBBP,ACAA2
1547	Zebra finch	GO:MF	C-acyltransferase activity	GO:0016408	1	20	1144	2	HADHA,ACAA2
1548	Zebra finch	GO:MF	palmitoyltransferase activity	GO:0016409	1	38	1144	2	ZDHHC2,ZDHHC8
1549	Zebra finch	GO:MF	N-acyltransferase activity	GO:0016410	1	99	1144	6	EPC1,PHF14,ESCO1,HGSNAT,NAT10,CREBBP
1550	Zebra finch	GO:MF	acylglycerol O-acyltransferase activity	GO:0016411	1	20	1144	1	MOGAT1
1551	Zebra finch	GO:MF	oxidoreductase activity, acting on the CH-NH group of donors	GO:0016645	1	29	1144	4	ALDH1L2,MTHFD1,AIFM2,MTHFR
1552	Zebra finch	GO:MF	S-acyltransferase activity	GO:0016417	1	32	1144	2	ZDHHC2,ZDHHC8
1553	Zebra finch	GO:MF	tRNA (guanine) methyltransferase activity	GO:0016423	1	13	1144	1	TRMT10A
1554	Zebra finch	GO:MF	rRNA (cytosine) methyltransferase activity	GO:0016434	1	4	1144	1	NOP2
1555	Zebra finch	GO:MF	rRNA (uridine) methyltransferase activity	GO:0016436	1	3	1144	1	FDXACB1
1556	Zebra finch	GO:MF	C-acetyltransferase activity	GO:0016453	1	6	1144	2	HADHA,ACAA2
1557	Zebra finch	GO:MF	pyrophosphatase activity	GO:0016462	1	482	1144	31	EIF2S3,DYNC2H1,MYH9,KIF5B,MYO10,ENPP2,NUDT6,GUF1,RHOV,DYNC1H1,SMC3,MYO1B,KIF5C,DHX9,MFN1,MYO9A,MYO5A,NUDT7,RRAD,DNAH12,MYO15A,DNAH10,MYO18B,DNM1,MYO1C,MFN2,DCPS,CGN,KIF9,KIF23,ARL8A
1558	Zebra finch	GO:MF	oxidoreductase activity	GO:0016491	1	770	1144	57	SESN3,ME3,P3H3,TPH2,FOXRED2,ALDH1L2,TXNRD1,STAB2,RRM1,STEAP4,BLVRA,NQO2,ALDH5A1,SDHA,NDUFAF5,HADHA,GSR,CTBP1,KDM3A,AIFM1,ENOX2,FAR1,TPH1,NDUFB1,MTHFD1,DHRS7,MICAL2,AIFM2,RNLS,LOXL4,DNAJC10,NDUFB3,KMO,STEAP3,GPX7,BDH1,ETFA,CYP19A1,HSD17B2,ACOX2,PCBD2,GFER,HPD,ACAD10,ALDH2,TXNRD2,SURF1,QSOX2,DHRS7C,MTHFR,PLOD1,KCNAB2,SESN2,ACAD8,KDM5B,RSBN1,UQCR11
1559	Zebra finch	GO:MF	C-C chemokine receptor activity	GO:0016493	1	23	1144	2	ACKR2,ACKR4
1560	Zebra finch	GO:MF	CoA carboxylase activity	GO:0016421	1	6	1144	2	MCCC1,ACACA
1561	Zebra finch	GO:MF	activin receptor activity, type I	GO:0016361	1	5	1144	1	ACVR1
1562	Zebra finch	GO:MF	oxidoreductase activity, acting on the CH-NH group of donors, NAD or NADP as acceptor	GO:0016646	1	19	1144	3	ALDH1L2,MTHFD1,MTHFR
1563	Zebra finch	GO:MF	oxidoreductase activity, acting on NAD(P)H	GO:0016651	1	92	1144	8	NQO2,AIFM1,NDUFB1,MICAL2,AIFM2,RNLS,NDUFB3,KMO
1564	Zebra finch	GO:MF	transferase activity, transferring one-carbon groups	GO:0016741	1	231	1144	19	PRDM15,NOP2,TRMU,PRDM4,ALDH1L2,RNMT,TYMS,TGS1,NDUFAF5,SMYD2,SETD7,TRMT10A,SMYD5,TYW3,WDR82,SETD1B,COMT,FDXACB1,KMT2D
1565	Zebra finch	GO:MF	hydroxymethyl-, formyl- and related transferase activity	GO:0016742	1	8	1144	1	ALDH1L2
1566	Zebra finch	GO:MF	acyltransferase activity	GO:0016746	1	255	1144	15	EPC1,PHF14,ESCO1,HADHA,HGSNAT,ZDHHC2,NAT10,GPAM,PLA2G4A,MOGAT1,CREBBP,ZDHHC8,GGT7,EPB42,ACAA2
1567	Zebra finch	GO:MF	acyltransferase activity, transferring groups other than amino-acyl groups	GO:0016747	1	225	1144	13	EPC1,PHF14,ESCO1,HADHA,HGSNAT,ZDHHC2,NAT10,GPAM,PLA2G4A,MOGAT1,CREBBP,ZDHHC8,ACAA2
1568	Zebra finch	GO:MF	aminoacyltransferase activity	GO:0016755	1	21	1144	2	GGT7,EPB42
1569	Zebra finch	GO:MF	glycosyltransferase activity	GO:0016757	1	281	1144	20	MGAT4A,KDELC2,MFNG,HAS2,TNKS,ST3GAL5,PIGY,C1GALT1C1,B4GALNT4,CSGALNACT2,MGAT5,UPP2,COLGALT2,HEXA,GXYLT2,MGAT4B,ALG1,GLT1D1,POMT1,ALG9
1570	Zebra finch	GO:MF	hexosyltransferase activity	GO:0016758	1	203	1144	15	MGAT4A,KDELC2,MFNG,HAS2,PIGY,C1GALT1C1,B4GALNT4,CSGALNACT2,MGAT5,COLGALT2,HEXA,MGAT4B,ALG1,POMT1,ALG9
1571	Zebra finch	GO:MF	pentosyltransferase activity	GO:0016763	1	56	1144	4	KDELC2,TNKS,UPP2,GXYLT2
1572	Zebra finch	GO:MF	transferase activity, transferring alkyl or aryl (other than methyl) groups	GO:0016765	1	59	1144	4	COQ2,MAT1A,FNTA,FDPS
1573	Zebra finch	GO:MF	transferase activity, transferring nitrogenous groups	GO:0016769	1	25	1144	3	ETNPPL,PHYKPL,GFPT1
1574	Zebra finch	GO:MF	phosphotransferase activity, phosphate group as acceptor	GO:0016776	1	39	1144	5	LRGUK,ITPKA,AK5,AK8,AK6
1575	Zebra finch	GO:MF	nucleotidyltransferase activity	GO:0016779	1	134	1144	11	POLA1,POLR3B,TERT,CHRAC1,POLN,POLR1A,POLL,MOCS3,NMNAT1,POLR2F,POLR2M
1576	Zebra finch	GO:MF	phosphotransferase activity, for other substituted phosphate groups	GO:0016780	1	21	1144	2	GNPTAB,PIGN
1577	Zebra finch	GO:MF	phosphotransferase activity, paired acceptors	GO:0016781	1	2	1144	1	SEPHS1
1578	Zebra finch	GO:MF	transferase activity, transferring sulphur-containing groups	GO:0016782	1	74	1144	5	TRMU,NDST4,NDST3,HS3ST1,MOCS3
1579	Zebra finch	GO:MF	oxidoreductase activity, acting on CH or CH2 groups, disulfide as acceptor	GO:0016728	1	3	1144	1	RRM1
1580	Zebra finch	GO:MF	oxidoreductase activity, acting on CH or CH2 groups	GO:0016725	1	9	1144	2	RRM1,ACOX2
1581	Zebra finch	GO:MF	oxidoreductase activity, acting on metal ions, NAD or NADP as acceptor	GO:0016723	1	5	1144	2	STEAP4,STEAP3
1582	Zebra finch	GO:MF	oxidoreductase activity, acting on metal ions	GO:0016722	1	19	1144	2	STEAP4,STEAP3
1583	Zebra finch	GO:MF	oxidoreductase activity, acting on NAD(P)H, quinone or similar compound as acceptor	GO:0016655	1	61	1144	4	NQO2,NDUFB1,AIFM2,NDUFB3
1584	Zebra finch	GO:MF	oxidoreductase activity, acting on other nitrogenous compounds as donors	GO:0016661	1	7	1144	1	NQO2
1585	Zebra finch	GO:MF	oxidoreductase activity, acting on a sulfur group of donors	GO:0016667	1	55	1144	9	TXNRD1,STAB2,GSR,ENOX2,DNAJC10,GFER,TXNRD2,QSOX2,SESN2
1586	Zebra finch	GO:MF	oxidoreductase activity, acting on a sulfur group of donors, NAD(P) as acceptor	GO:0016668	1	12	1144	3	TXNRD1,GSR,TXNRD2
1587	Zebra finch	GO:MF	oxidoreductase activity, acting on a sulfur group of donors, oxygen as acceptor	GO:0016670	1	11	1144	2	GFER,QSOX2
1588	Zebra finch	GO:MF	oxidoreductase activity, acting on a sulfur group of donors, disulfide as acceptor	GO:0016671	1	9	1144	1	DNAJC10
1589	Zebra finch	GO:MF	oxidoreductase activity, acting on a heme group of donors	GO:0016675	1	28	1144	1	SURF1
1590	Zebra finch	GO:MF	oxidoreductase activity, acting on the CH-NH group of donors, quinone or similar compound as acceptor	GO:0016649	1	2	1144	1	AIFM2
1591	Zebra finch	GO:MF	oxidoreductase activity, acting on diphenols and related substances as donors	GO:0016679	1	10	1144	1	UQCR11
1592	Zebra finch	GO:MF	oxidoreductase activity, acting on single donors with incorporation of molecular oxygen	GO:0016701	1	27	1144	1	HPD
1593	Zebra finch	GO:MF	oxidoreductase activity, acting on single donors with incorporation of molecular oxygen, incorporation of two atoms of oxygen	GO:0016702	1	26	1144	1	HPD
1594	Zebra finch	GO:MF	oxidoreductase activity, acting on paired donors, with incorporation or reduction of molecular oxygen	GO:0016705	1	165	1144	8	P3H3,TPH2,TPH1,MICAL2,KMO,CYP19A1,PCBD2,PLOD1
1595	Zebra finch	GO:MF	2-oxoglutarate-dependent dioxygenase activity	GO:0016706	1	47	1144	2	P3H3,PLOD1
1596	Zebra finch	GO:MF	oxidoreductase activity, acting on paired donors, with incorporation or reduction of molecular oxygen, NAD(P)H as one donor, and incorporation of one atom of oxygen	GO:0016709	1	49	1144	2	MICAL2,KMO
1597	Zebra finch	GO:MF	oxidoreductase activity, acting on paired donors, with incorporation or reduction of molecular oxygen, reduced flavin or flavoprotein as one donor, and incorporation of one atom of oxygen	GO:0016712	1	36	1144	1	CYP19A1
1598	Zebra finch	GO:MF	oxidoreductase activity, acting on paired donors, with incorporation or reduction of molecular oxygen, reduced pteridine as one donor, and incorporation of one atom of oxygen	GO:0016714	1	7	1144	3	TPH2,TPH1,PCBD2
1599	Zebra finch	GO:MF	oxidoreductase activity, acting on peroxide as acceptor	GO:0016684	1	57	1144	3	SESN3,GPX7,SESN2
1600	Zebra finch	GO:MF	inositol bisphosphate phosphatase activity	GO:0016312	1	5	1144	1	INPP5K
1601	Zebra finch	GO:MF	1-phosphatidylinositol-4-phosphate 5-kinase activity	GO:0016308	1	8	1144	1	PIKFYVE
1602	Zebra finch	GO:MF	phosphatidylinositol phosphate kinase activity	GO:0016307	1	15	1144	3	PIKFYVE,PIK3CA,PIK3CD
1603	Zebra finch	GO:MF	solute:proton antiporter activity	GO:0015299	1	19	1144	3	SLC9A4,LETM1,SLC9A6
1604	Zebra finch	GO:MF	anion:anion antiporter activity	GO:0015301	1	27	1144	4	SLC26A5,SLC26A3,SLC26A6,SLC4A5
1605	Zebra finch	GO:MF	phosphate:proton symporter activity	GO:0015317	1	1	1144	1	SLC25A3
1606	Zebra finch	GO:MF	inorganic molecular entity transmembrane transporter activity	GO:0015318	1	721	1144	61	ATP4B,SLC9A4,TRPC4,ATP7B,CLCN1,ATP6V1A,SLC26A5,SLC26A3,ANO6,SLC25A3,ANO4,CACNA1C,CACNA2D4,STIM1,ATP2C1,SLC39A6,ATP6V1H,ATP6V1C1,SLC30A8,SLC30A10,PKD2,SLC34A2,LETM1,SLC9A6,MMGT1,SLC25A14,BEST1,RYR3,SLC6A5,CNNM2,SLC18A2,KCNH7,ITGAV,UNC80,SLC6A9,LRRC52,SLC33A1,TRPM7,SLC26A6,ITPR1,NIPAL4,GABRA6,GABRG2,GABRP,CACNA1H,P2RX4,SURF1,OTOP2,P2RX1,SLC6A4,SLC45A1,KCNAB2,SLC23A2,ATP6V1B2,SLC4A5,GRIK3,KCNQ4,ATP2…
1607	Zebra finch	GO:MF	secondary active oligopeptide transmembrane transporter activity	GO:0015322	1	2	1144	1	CDH17
1608	Zebra finch	GO:MF	sodium-independent organic anion transmembrane transporter activity	GO:0015347	1	16	1144	2	SLCO1A2,SLCO2A1
1609	Zebra finch	GO:MF	thyroid hormone transmembrane transporter activity	GO:0015349	1	6	1144	1	SLC16A2
1610	Zebra finch	GO:MF	calcium:cation antiporter activity	GO:0015368	1	11	1144	1	LETM1
1611	Zebra finch	GO:MF	calcium:proton antiporter activity	GO:0015369	1	1	1144	1	LETM1
1612	Zebra finch	GO:MF	solute:sodium symporter activity	GO:0015370	1	70	1144	7	SLC34A2,SLC6A5,SLC18A2,SLC6A9,SLC6A4,SLC23A2,SLC4A5
1613	Zebra finch	GO:MF	anion:sodium symporter activity	GO:0015373	1	14	1144	2	SLC18A2,SLC6A4
1614	Zebra finch	GO:MF	glycine:sodium symporter activity	GO:0015375	1	2	1144	2	SLC6A5,SLC6A9
1615	Zebra finch	GO:MF	cation:chloride symporter activity	GO:0015377	1	17	1144	2	SLC18A2,SLC6A4
1616	Zebra finch	GO:MF	sodium:chloride symporter activity	GO:0015378	1	11	1144	2	SLC18A2,SLC6A4
1617	Zebra finch	GO:MF	sodium:proton antiporter activity	GO:0015385	1	12	1144	2	SLC9A4,SLC9A6
1618	Zebra finch	GO:MF	solute:cation antiporter activity	GO:0015298	1	31	1144	3	SLC9A4,LETM1,SLC9A6
1619	Zebra finch	GO:MF	antiporter activity	GO:0015297	1	84	1144	11	SLC9A4,SLC26A5,SLC26A3,TMEM241,LETM1,SLC9A6,SLC25A14,SLC35D1,SLC26A6,SLC4A5,SLC35E1
1620	Zebra finch	GO:MF	anion:cation symporter activity	GO:0015296	1	22	1144	3	SLC18A2,SLC6A4,SLC39A14
1621	Zebra finch	GO:MF	solute:proton symporter activity	GO:0015295	1	21	1144	3	SLC25A3,SLC33A1,SLC45A1
1622	Zebra finch	GO:MF	purine nucleotide transmembrane transporter activity	GO:0015216	1	21	1144	3	ABCC5,SLC33A1,SLC17A9
1623	Zebra finch	GO:MF	ADP transmembrane transporter activity	GO:0015217	1	8	1144	1	SLC17A9
1624	Zebra finch	GO:MF	biotin transmembrane transporter activity	GO:0015225	1	3	1144	1	ABCG2
1625	Zebra finch	GO:MF	acyl carnitine transmembrane transporter activity	GO:0015227	1	4	1144	1	SLC25A47
1626	Zebra finch	GO:MF	L-ascorbic acid transmembrane transporter activity	GO:0015229	1	2	1144	1	SLC23A2
1627	Zebra finch	GO:MF	heme transmembrane transporter activity	GO:0015232	1	10	1144	1	ABCC5
1628	Zebra finch	GO:MF	sterol transporter activity	GO:0015248	1	34	1144	3	ABCG1,STARD5,OSBP2
1629	Zebra finch	GO:MF	potassium:proton antiporter activity	GO:0015386	1	11	1144	2	SLC9A4,SLC9A6
1630	Zebra finch	GO:MF	proton channel activity	GO:0015252	1	23	1144	2	ATP6V1A,OTOP2
1631	Zebra finch	GO:MF	outward rectifier potassium channel activity	GO:0015271	1	13	1144	2	PKD2,KCND3
1632	Zebra finch	GO:MF	ligand-gated ion channel activity	GO:0015276	1	141	1144	9	PKD2,RYR3,ITPR1,GABRA6,GABRG2,GABRP,P2RX4,P2RX1,GRIK3
1633	Zebra finch	GO:MF	kainate selective glutamate receptor activity	GO:0015277	1	5	1144	1	GRIK3
1634	Zebra finch	GO:MF	calcium-release channel activity	GO:0015278	1	18	1144	3	PKD2,RYR3,ITPR1
1635	Zebra finch	GO:MF	store-operated calcium channel activity	GO:0015279	1	11	1144	2	TRPC4,STIM1
1636	Zebra finch	GO:MF	symporter activity	GO:0015293	1	144	1144	14	SLC36A4,SLC25A3,SLC34A2,SLC16A2,SLC6A5,SLC16A9,SLC18A2,SLC6A9,SLC33A1,SLC6A4,SLC45A1,SLC23A2,SLC4A5,SLC39A14
1637	Zebra finch	GO:MF	solute:cation symporter activity	GO:0015294	1	98	1144	11	SLC25A3,SLC34A2,SLC6A5,SLC18A2,SLC6A9,SLC33A1,SLC6A4,SLC45A1,SLC23A2,SLC4A5,SLC39A14
1638	Zebra finch	GO:MF	channel activity	GO:0015267	1	483	1144	31	TRPC4,CLCN1,ATP6V1A,GJA8,ANO6,ANO4,CACNA1C,CACNA2D4,STIM1,PKD2,BEST1,RYR3,KCNH7,ITGAV,UNC80,LRRC52,TRPM7,SLC26A6,ITPR1,GABRA6,GABRG2,GABRP,CACNA1H,P2RX4,OTOP2,P2RX1,KCNAB2,GRIK3,KCNQ4,KCND3,TMEM175
1639	Zebra finch	GO:MF	ABC-type manganese transporter activity	GO:0015410	1	2	1144	1	ATP2C1
1640	Zebra finch	GO:MF	ABC-type glutathione S-conjugate transporter activity	GO:0015431	1	7	1144	1	ABCC2
1641	Zebra finch	GO:MF	ABC-type peptide antigen transporter activity	GO:0015433	1	5	1144	1	ABCB9
1642	Zebra finch	GO:MF	NAD(P)H oxidase H2O2-forming activity	GO:0016174	1	9	1144	3	AIFM1,MICAL2,KMO
1643	Zebra finch	GO:MF	catechol O-methyltransferase activity	GO:0016206	1	3	1144	1	COMT
1644	Zebra finch	GO:MF	AMP binding	GO:0016208	1	14	1144	2	PRKAG2,ACSS2
1645	Zebra finch	GO:MF	antioxidant activity	GO:0016209	1	87	1144	5	TXNRD1,GSR,GPX7,TXNRD2,SESN2
1646	Zebra finch	GO:MF	steroid dehydrogenase activity	GO:0016229	1	36	1144	1	HSD17B2
1647	Zebra finch	GO:MF	sphingomyelin phosphodiesterase activator activity	GO:0016230	1	2	1144	1	NSMAF
1648	Zebra finch	GO:MF	channel regulator activity	GO:0016247	1	120	1144	8	PKP2,AKAP9,GPLD1,LRRC52,ITPR1,AMBP,KCNAB2,ATP2B4
1649	Zebra finch	GO:MF	formyltetrahydrofolate dehydrogenase activity	GO:0016155	1	2	1144	1	ALDH1L2
1650	Zebra finch	GO:MF	channel inhibitor activity	GO:0016248	1	40	1144	2	ITPR1,AMBP
1651	Zebra finch	GO:MF	glycoprotein-N-acetylgalactosamine 3-beta-galactosyltransferase activity	GO:0016263	1	3	1144	1	C1GALT1C1
1652	Zebra finch	GO:MF	lysine N-methyltransferase activity	GO:0016278	1	62	1144	6	SMYD2,SETD7,SMYD5,WDR82,SETD1B,KMT2D
1653	Zebra finch	GO:MF	protein-lysine N-methyltransferase activity	GO:0016279	1	62	1144	6	SMYD2,SETD7,SMYD5,WDR82,SETD1B,KMT2D
1654	Zebra finch	GO:MF	CoA hydrolase activity	GO:0016289	1	20	1144	3	NUDT7,ACAA2,ACOT12
1655	Zebra finch	GO:MF	palmitoyl-CoA hydrolase activity	GO:0016290	1	14	1144	1	ACAA2
1656	Zebra finch	GO:MF	lipase activity	GO:0016298	1	132	1144	9	GPLD1,ENPP2,SEC23IP,PLA2G4A,PLD1,PLCH1,AADAC,GDE1,PNPLA2
1657	Zebra finch	GO:MF	1-phosphatidylinositol-3-kinase activity	GO:0016303	1	10	1144	2	PIK3CA,PIK3CD
1658	Zebra finch	GO:MF	RNA polymerase II general transcription initiation factor activity	GO:0016251	1	38	1144	2	GTF2A1,TAF4
1659	Zebra finch	GO:MF	sulfurtransferase activity	GO:0016783	1	11	1144	2	TRMU,MOCS3
1660	Zebra finch	GO:MF	translation release factor activity, codon specific	GO:0016149	1	1	1144	1	ETF1
1661	Zebra finch	GO:MF	nucleobase-containing compound transmembrane transporter activity	GO:0015932	1	53	1144	5	SLC29A3,SLC35D1,ABCC5,SLC33A1,SLC17A9
1662	Zebra finch	GO:MF	ABC-type peptide transporter activity	GO:0015440	1	5	1144	1	ABCB9
1663	Zebra finch	GO:MF	potassium channel regulator activity	GO:0015459	1	55	1144	3	AKAP9,LRRC52,KCNAB2
1664	Zebra finch	GO:MF	acetylcholine receptor activity	GO:0015464	1	22	1144	1	HRH3
1665	Zebra finch	GO:MF	cholesterol binding	GO:0015485	1	50	1144	5	ABCG1,PROM1,NR1H3,STARD5,OSBP2
1666	Zebra finch	GO:MF	cation:cation antiporter activity	GO:0015491	1	26	1144	3	SLC9A4,LETM1,SLC9A6
1667	Zebra finch	GO:MF	formate transmembrane transporter activity	GO:0015499	1	1	1144	1	SLC26A6
1668	Zebra finch	GO:MF	C4-dicarboxylate transmembrane transporter activity	GO:0015556	1	16	1144	1	SLC25A14
1669	Zebra finch	GO:MF	phospholipase activator activity	GO:0016004	1	16	1144	1	NSMAF
1670	Zebra finch	GO:MF	efflux transmembrane transporter activity	GO:0015562	1	14	1144	3	ABCG2,ABCC5,SLC26A6
1671	Zebra finch	GO:MF	tubulin binding	GO:0015631	1	381	1144	34	TUBGCP3,CEP57,MDM1,STIM1,KIF5B,KRIT1,HTT,TTLL5,CCDC88C,DLGAP5,NIN,SMC3,JAKMIP3,TRAF3IP1,KIF5C,CCDC66,APPL1,FBXW11,CDK5RAP2,GOLGA2,DNM1,CAMSAP1,RAD51D,SKA2,RAE1,DIXDC1,SYT11,BRCA1,APC2,SKA1,FNTA,KIF9,KIF23,ARL8A
1672	Zebra finch	GO:MF	quaternary ammonium group transmembrane transporter activity	GO:0015651	1	10	1144	1	SLC25A47
1673	Zebra finch	GO:MF	formate efflux transmembrane transporter activity	GO:0015660	1	1	1144	1	SLC26A6
1674	Zebra finch	GO:MF	P-type ion transporter activity	GO:0015662	1	23	1144	4	ATP4B,ATP7B,ATP2C1,ATP2B4
1675	Zebra finch	GO:MF	galactosidase activity	GO:0015925	1	6	1144	1	GLB1
1676	Zebra finch	GO:MF	glucosidase activity	GO:0015926	1	15	1144	1	GAA
1677	Zebra finch	GO:MF	hexosaminidase activity	GO:0015929	1	16	1144	2	HEXA,CEMIP
1678	Zebra finch	GO:MF	organophosphate ester transmembrane transporter activity	GO:0015605	1	31	1144	3	ABCC5,SLC33A1,SLC17A9
1679	Zebra finch	GO:MF	TAP1 binding	GO:0046978	1	6	1144	1	ABCB9
1680	Zebra finch	GO:MF	selenotransferase activity	GO:0016785	1	1	1144	1	SEPSECS
1681	Zebra finch	GO:MF	hydrolase activity, acting on ester bonds	GO:0016788	1	765	1144	62	PPEF1,RGN,ERCC5,ACP6,PPM1H,PDXP,PIGN,RPP40,GPLD1,MPPE1,PPP4R1,PTPRM,IMPA1,ENPP2,PTP4A3,IARS2,BPNT1,PPP2R5D,ZGRF1,NDST3,PDE5A,EXOSC9,N4BP2,MTMR8,STYX,FANCM,PALD1,INPP5F,SEC23IP,DUSP19,PLA2G4A,TOE1,LRRC40,PLD1,PLCH1,AADAC,FAN1,PDE8A,NUDT7,PDE12,DNASE1L3,PTPRG,CNOT8,ERI2,GDE1,PTPN11,SSH1,PTRH1,ENDOG,ENDOV,NOTUM,ERN1,EME1,INPP5K,ASPA,CPSF3L,PPP1R8,INPP5B,AGO3,ACAA2,ACOT12,PNPLA2
1682	Zebra finch	GO:MF	immunoglobulin receptor activity	GO:0019763	1	6	1144	1	CD200R1
1683	Zebra finch	GO:MF	Atg12 activating enzyme activity	GO:0019778	1	1	1144	1	ATG7
1684	Zebra finch	GO:MF	Atg8 activating enzyme activity	GO:0019779	1	1	1144	1	ATG7
1685	Zebra finch	GO:MF	ubiquitin-like protein-specific protease activity	GO:0019783	1	133	1144	15	USP12,USP5,USP25,USP16,USP47,EIF3F,TANK,UCHL5,USP24,USP1,SENP2,USP30,USP48,OTUD3,STAMBP
1686	Zebra finch	GO:MF	ubiquitin-like protein transferase activity	GO:0019787	1	458	1144	28	TTC3,BCOR,CUL4A,HERC2,MYCBP2,LTN1,UBE2D3,RNF24,CUL4B,UBR1,EIF2AK4,SEL1L,TRIM9,HECW2,ARIH2,RAD18,FBXW11,MGRN1,LRSAM1,SMURF2,RNF157,ITCH,UBE4B,UBR4,RNF214,MED1,BRCA1,PIAS4
1687	Zebra finch	GO:MF	SUMO transferase activity	GO:0019789	1	21	1144	1	PIAS4
1688	Zebra finch	GO:MF	procollagen-proline 3-dioxygenase activity	GO:0019797	1	3	1144	1	P3H3
1689	Zebra finch	GO:MF	procollagen-proline dioxygenase activity	GO:0019798	1	8	1144	1	P3H3
1690	Zebra finch	GO:MF	aspartoacylase activity	GO:0019807	1	1	1144	1	ASPA
1691	Zebra finch	GO:MF	cocaine binding	GO:0019811	1	1	1144	1	SLC6A4
1692	Zebra finch	GO:MF	oxygen binding	GO:0019825	1	39	1144	1	CYP19A1
1693	Zebra finch	GO:MF	aspartic-type endopeptidase inhibitor activity	GO:0019828	1	7	1144	1	ROCK1
1694	Zebra finch	GO:MF	ATPase-coupled cation transmembrane transporter activity	GO:0019829	1	54	1144	8	ATP4B,ATP7B,ATP6V1A,ATP2C1,ATP6V1H,ATP6V1C1,ATP6V1B2,ATP2B4
1695	Zebra finch	GO:MF	growth factor binding	GO:0019838	1	141	1144	12	FLT3,CEP57,COL1A2,PDGFRA,FGFBP1,HTRA3,FGFR3,THBS1,ITGAV,ACVR2A,ACVR1,NTRK3
1696	Zebra finch	GO:MF	isoprenoid binding	GO:0019840	1	37	1144	1	RLBP1
1697	Zebra finch	GO:MF	protein-cysteine S-acyltransferase activity	GO:0019707	1	28	1144	2	ZDHHC2,ZDHHC8
1698	Zebra finch	GO:MF	protein-cysteine S-palmitoyltransferase activity	GO:0019706	1	28	1144	2	ZDHHC2,ZDHHC8
1699	Zebra finch	GO:MF	protein-cysteine S-myristoyltransferase activity	GO:0019705	1	6	1144	1	ZDHHC2
1700	Zebra finch	GO:MF	toxin transmembrane transporter activity	GO:0019534	1	8	1144	1	ABCG1
1701	Zebra finch	GO:MF	transmembrane receptor protein phosphatase activity	GO:0019198	1	17	1144	2	PTPRM,PTPRG
1702	Zebra finch	GO:MF	transmembrane receptor protein kinase activity	GO:0019199	1	145	1144	13	FLT3,YES1,PKDCC,PDGFRA,TXK,FGFR3,BMPR1A,RET,ERBB4,ACVR2A,ACVR1,NTRK3,CLK4
1703	Zebra finch	GO:MF	carbohydrate kinase activity	GO:0019200	1	21	1144	1	HK1
1704	Zebra finch	GO:MF	nucleobase-containing compound kinase activity	GO:0019205	1	43	1144	5	LRGUK,N4BP2,AK5,AK8,AK6
1705	Zebra finch	GO:MF	kinase regulator activity	GO:0019207	1	219	1144	15	DNAJC3,RGCC,WNT11,PRKAG2,CCNE2,INCENP,CCNK,WARS,ERCC6,ITPRIP,ALS2,DUSP19,PIK3CA,RPTOR,STK4
1706	Zebra finch	GO:MF	phosphatase regulator activity	GO:0019208	1	75	1144	11	PPP2R5D,BMP2K,PPP2R5E,LGALS3,STYX,MGAT5,URI1,BOD1,CABIN1,PPP1R8,DMPK
1707	Zebra finch	GO:MF	kinase activator activity	GO:0019209	1	91	1144	11	RGCC,WNT11,PRKAG2,INCENP,CCNK,ERCC6,ALS2,DUSP19,PIK3CA,RPTOR,STK4
1708	Zebra finch	GO:MF	retinol binding	GO:0019841	1	16	1144	1	RLBP1
1709	Zebra finch	GO:MF	kinase inhibitor activity	GO:0019210	1	73	1144	6	DNAJC3,PRKAG2,WARS,ITPRIP,DUSP19,RPTOR
1710	Zebra finch	GO:MF	phosphatase inhibitor activity	GO:0019212	1	51	1144	7	LGALS3,STYX,MGAT5,URI1,BOD1,CABIN1,PPP1R8
1711	Zebra finch	GO:MF	deacetylase activity	GO:0019213	1	39	1144	3	NDST4,NDST3,AADAC
1712	Zebra finch	GO:MF	intermediate filament binding	GO:0019215	1	15	1144	1	PKP2
1713	Zebra finch	GO:MF	centromeric DNA binding	GO:0019237	1	6	1144	1	MLH3
1714	Zebra finch	GO:MF	cyclohydrolase activity	GO:0019238	1	5	1144	1	MTHFD1
1715	Zebra finch	GO:MF	deaminase activity	GO:0019239	1	32	1144	1	AMPD1
1716	Zebra finch	GO:MF	oxalate transmembrane transporter activity	GO:0019531	1	9	1144	3	SLC26A5,SLC26A3,SLC26A6
1717	Zebra finch	GO:MF	phosphatase activator activity	GO:0019211	1	17	1144	2	PPP2R5D,PPP2R5E
1718	Zebra finch	GO:MF	beta-1,4-mannosyltransferase activity	GO:0019187	1	1	1144	1	ALG1
1719	Zebra finch	GO:MF	vitamin binding	GO:0019842	1	149	1144	8	P3H3,TYMS,ETNPPL,MCCC1,RLBP1,PHYKPL,PANK3,PLOD1
1720	Zebra finch	GO:MF	calcium channel inhibitor activity	GO:0019855	1	11	1144	2	ITPR1,AMBP
1721	Zebra finch	GO:MF	transmitter-gated ion channel activity	GO:0022824	1	60	1144	3	GABRA6,GABRG2,GRIK3
1722	Zebra finch	GO:MF	wide pore channel activity	GO:0022829	1	30	1144	1	GJA8
1723	Zebra finch	GO:MF	voltage-gated channel activity	GO:0022832	1	201	1144	12	CLCN1,ANO6,CACNA1C,CACNA2D4,PKD2,KCNH7,ITGAV,LRRC52,CACNA1H,KCNAB2,KCNQ4,KCND3
1724	Zebra finch	GO:MF	ligand-gated channel activity	GO:0022834	1	141	1144	9	PKD2,RYR3,ITPR1,GABRA6,GABRG2,GABRP,P2RX4,P2RX1,GRIK3
1725	Zebra finch	GO:MF	transmitter-gated channel activity	GO:0022835	1	60	1144	3	GABRA6,GABRG2,GRIK3
1726	Zebra finch	GO:MF	gated channel activity	GO:0022836	1	343	1144	21	CLCN1,ANO6,ANO4,CACNA1C,CACNA2D4,PKD2,RYR3,KCNH7,ITGAV,LRRC52,ITPR1,GABRA6,GABRG2,GABRP,CACNA1H,P2RX4,P2RX1,KCNAB2,GRIK3,KCNQ4,KCND3
1727	Zebra finch	GO:MF	ion gated channel activity	GO:0022839	1	44	1144	2	ANO6,ANO4
1728	Zebra finch	GO:MF	leak channel activity	GO:0022840	1	19	1144	1	TMEM175
1729	Zebra finch	GO:MF	potassium ion leak channel activity	GO:0022841	1	16	1144	1	TMEM175
1730	Zebra finch	GO:MF	narrow pore channel activity	GO:0022842	1	19	1144	1	TMEM175
1731	Zebra finch	GO:MF	voltage-gated cation channel activity	GO:0022843	1	143	1144	10	CACNA1C,CACNA2D4,PKD2,KCNH7,ITGAV,LRRC52,CACNA1H,KCNAB2,KCNQ4,KCND3
1732	Zebra finch	GO:MF	GABA-gated chloride ion channel activity	GO:0022851	1	13	1144	2	GABRA6,GABRG2
1733	Zebra finch	GO:MF	transmembrane transporter activity	GO:0022857	1	1080	1144	89	ABCG1,ATP4B,SLC9A4,SLC7A1,TRPC4,SLC25A15,ATP7B,SLC36A4,CLCN1,ATP6V1A,GJA8,SEC61A2,SLC26A5,SLC26A3,ANO6,SLC25A3,ANO4,SLCO1A2,CACNA1C,CACNA2D4,STIM1,ATP2C1,SLC39A6,RALBP1,TMEM241,ATP6V1H,CDH17,ATP6V1C1,SLC30A8,SLC30A10,ABCG2,PKD2,SLC34A2,LETM1,SLC9A6,MMGT1,SLC25A14,SLC16A2,BEST1,RYR3,SLC25A47,SLC6A5,SLC29A3,SLC16A9,ABCC2,CNNM2,SLC18A2,KCNH7,ITGAV,UNC80,ABCD3,SLC6A9,SLC35D1,LRRC52,SLCO2A1,ABCC5,SLC3…
1734	Zebra finch	GO:MF	alanine transmembrane transporter activity	GO:0022858	1	12	1144	1	SLC36A4
1735	Zebra finch	GO:MF	macromolecule transmembrane transporter activity	GO:0022884	1	27	1144	1	SEC61A2
1736	Zebra finch	GO:MF	potassium ion antiporter activity	GO:0022821	1	16	1144	2	SLC9A4,SLC9A6
1737	Zebra finch	GO:MF	passive transmembrane transporter activity	GO:0022803	1	483	1144	31	TRPC4,CLCN1,ATP6V1A,GJA8,ANO6,ANO4,CACNA1C,CACNA2D4,STIM1,PKD2,BEST1,RYR3,KCNH7,ITGAV,UNC80,LRRC52,TRPM7,SLC26A6,ITPR1,GABRA6,GABRG2,GABRP,CACNA1H,P2RX4,OTOP2,P2RX1,KCNAB2,GRIK3,KCNQ4,KCND3,TMEM175
1738	Zebra finch	GO:MF	heme binding	GO:0020037	1	144	1144	4	STEAP4,HEBP2,CYP19A1,AMBP
1739	Zebra finch	GO:MF	diacylglycerol binding	GO:0019992	1	14	1144	1	RASGRP1
1740	Zebra finch	GO:MF	IgA binding	GO:0019862	1	3	1144	1	AMBP
1741	Zebra finch	GO:MF	IgE binding	GO:0019863	1	5	1144	1	LGALS3
1742	Zebra finch	GO:MF	immunoglobulin binding	GO:0019865	1	22	1144	2	LGALS3,AMBP
1743	Zebra finch	GO:MF	protein kinase regulator activity	GO:0019887	1	189	1144	14	DNAJC3,RGCC,WNT11,PRKAG2,CCNE2,INCENP,CCNK,ERCC6,ITPRIP,ALS2,DUSP19,PIK3CA,RPTOR,STK4
1744	Zebra finch	GO:MF	protein phosphatase regulator activity	GO:0019888	1	91	1144	11	PPP4R1,PPP2R5D,PPP2R5E,LGALS3,MGAT5,URI1,BOD1,ANKLE2,CABIN1,PPP1R8,DMPK
1745	Zebra finch	GO:MF	kinesin binding	GO:0019894	1	43	1144	4	AP1AR,SPTBN5,KTN1,PLEKHM2
1746	Zebra finch	GO:MF	kinase binding	GO:0019900	1	757	1144	64	DSCAM,SIK1,POLA1,DNAJC3,NBEA,RGCC,FOXM1,PICK1,PKP2,PRKAG2,ITGB1,KIF5B,TOP2B,CDH2,CCNE2,PLEK,CIR1,ANK2,HTT,LRP4,CCNK,WARS,HIF1A,FERMT2,NIN,FAS,BLNK,EIF3A,JAKMIP3,STK11IP,ITGAV,DUSP19,ACVR1,KIAA1614,MAP3K13,MAPK6,PDE8A,NISCH,APPL1,CADPS,NR3C1,WWC1,DNAJA3,PTPN11,TTC28,CDK5RAP2,GOLGA2,DNM1,GSN,DAB2IP,RPTOR,CRK,TEX14,CEP250,FAM83C,CASS4,AURKA,MTOR,ARHGEF16,PINK1,ATP2B4,FNTA,SRCIN1,NBEAL2
1747	Zebra finch	GO:MF	rRNA binding	GO:0019843	1	68	1144	6	PTCD3,FASTKD5,RPL23A,ERAL1,RPL23,RPS14
1748	Zebra finch	GO:MF	protein kinase binding	GO:0019901	1	677	1144	56	DSCAM,SIK1,POLA1,DNAJC3,NBEA,RGCC,FOXM1,PICK1,PKP2,PRKAG2,ITGB1,KIF5B,TOP2B,CDH2,CCNE2,PLEK,CIR1,ANK2,LRP4,CCNK,WARS,HIF1A,FERMT2,BLNK,EIF3A,STK11IP,ITGAV,DUSP19,ACVR1,KIAA1614,MAP3K13,MAPK6,NISCH,APPL1,CADPS,NR3C1,DNAJA3,PTPN11,CDK5RAP2,GOLGA2,DNM1,DAB2IP,RPTOR,CRK,TEX14,CEP250,FAM83C,CASS4,AURKA,MTOR,ARHGEF16,PINK1,ATP2B4,FNTA,SRCIN1,NBEAL2
1749	Zebra finch	GO:MF	protein phosphatase binding	GO:0019903	1	153	1144	9	PARD3,CDH2,LGALS3,PPARG,BOD1,ANKLE2,DAB2IP,EIF4EBP1,ATP2B4
1750	Zebra finch	GO:MF	syntaxin binding	GO:0019905	1	77	1144	5	SYT1,SNAP23,SNAP29,GOLGA2,SLC6A4
1751	Zebra finch	GO:MF	SUMO activating enzyme activity	GO:0019948	1	2	1144	1	UBA2
1752	Zebra finch	GO:MF	cytokine binding	GO:0019955	1	140	1144	13	IL18R1,ACKR2,ITGB1,ACKR4,THBS1,BMPR1A,ITGAV,ACVR1,CHRD,IL5RA,TNFRSF1B,CSF3R,SOST
1753	Zebra finch	GO:MF	chemokine binding	GO:0019956	1	33	1144	4	ACKR2,ITGB1,ACKR4,ITGAV
1754	Zebra finch	GO:MF	C-C chemokine binding	GO:0019957	1	24	1144	2	ACKR2,ACKR4
1755	Zebra finch	GO:MF	C-X3-C chemokine binding	GO:0019960	1	5	1144	2	ITGB1,ITGAV
1756	Zebra finch	GO:MF	phosphatase binding	GO:0019902	1	199	1144	12	CTSC,MAGI2,PARD3,CDH2,LGALS3,PPARG,BOD1,ANKLE2,DAB2IP,TRPC4AP,EIF4EBP1,ATP2B4
1757	Zebra finch	GO:MF	mannokinase activity	GO:0019158	1	5	1144	1	HK1
1758	Zebra finch	GO:MF	myristoyltransferase activity	GO:0019107	1	11	1144	1	ZDHHC2
1759	Zebra finch	GO:MF	DNA N-glycosylase activity	GO:0019104	1	13	1144	1	UNG
1760	Zebra finch	GO:MF	phosphorus-oxygen lyase activity	GO:0016849	1	22	1144	1	CD38
1761	Zebra finch	GO:MF	isomerase activity	GO:0016853	1	171	1144	7	TOP2B,LRR1,HSPD1,MCEE,FKBP15,QSOX2,TOP1
1762	Zebra finch	GO:MF	racemase and epimerase activity	GO:0016854	1	18	1144	1	MCEE
1763	Zebra finch	GO:MF	cis-trans isomerase activity	GO:0016859	1	48	1144	1	FKBP15
1764	Zebra finch	GO:MF	intramolecular oxidoreductase activity	GO:0016860	1	54	1144	1	QSOX2
1765	Zebra finch	GO:MF	intramolecular oxidoreductase activity, transposing S-S bonds	GO:0016864	1	19	1144	1	QSOX2
1766	Zebra finch	GO:MF	ligase activity	GO:0016874	1	175	1144	20	WARS2,ATP6V1A,YARS2,ASNS,IARS2,TTL,QRSL1,TTLL5,WARS,MTHFD1,DIP2A,CPS1,FARSB,MCCC1,UBA2,ACACA,ITCH,ACSS2,MOCS3,ATG7
1767	Zebra finch	GO:MF	ligase activity, forming carbon-oxygen bonds	GO:0016875	1	43	1144	5	WARS2,YARS2,IARS2,WARS,FARSB
1768	Zebra finch	GO:MF	ligase activity, forming carbon-sulfur bonds	GO:0016877	1	41	1144	5	DIP2A,UBA2,ACSS2,MOCS3,ATG7
1769	Zebra finch	GO:MF	acid-thiol ligase activity	GO:0016878	1	31	1144	2	DIP2A,ACSS2
1770	Zebra finch	GO:MF	ligase activity, forming carbon-nitrogen bonds	GO:0016879	1	51	1144	7	ASNS,TTL,QRSL1,TTLL5,MTHFD1,CPS1,MCCC1
1771	Zebra finch	GO:MF	acid-amino acid ligase activity	GO:0016881	1	22	1144	2	TTL,TTLL5
1772	Zebra finch	GO:MF	carbon-nitrogen ligase activity, with glutamine as amido-N-donor	GO:0016884	1	11	1144	3	ASNS,QRSL1,CPS1
1773	Zebra finch	GO:MF	ligase activity, forming carbon-carbon bonds	GO:0016885	1	7	1144	2	MCCC1,ACACA
1774	Zebra finch	GO:MF	endodeoxyribonuclease activity, producing 5'-phosphomonoesters	GO:0016888	1	18	1144	4	ZGRF1,FAN1,DNASE1L3,ENDOV
1775	Zebra finch	GO:MF	amidine-lyase activity	GO:0016842	1	9	1144	1	ADSL
1776	Zebra finch	GO:MF	ammonia-lyase activity	GO:0016841	1	5	1144	1	HAL
1777	Zebra finch	GO:MF	carbon-nitrogen lyase activity	GO:0016840	1	15	1144	2	HAL,ADSL
1778	Zebra finch	GO:MF	carbon-oxygen lyase activity, acting on phosphates	GO:0016838	1	3	1144	1	ETNPPL
1779	Zebra finch	GO:MF	thiolester hydrolase activity	GO:0016790	1	41	1144	3	NUDT7,ACAA2,ACOT12
1780	Zebra finch	GO:MF	phosphatase activity	GO:0016791	1	284	1144	21	PPEF1,ACP6,PPM1H,PDXP,PPP4R1,PTPRM,IMPA1,PTP4A3,BPNT1,PPP2R5D,MTMR8,STYX,PALD1,INPP5F,DUSP19,LRRC40,PTPRG,PTPN11,SSH1,INPP5K,INPP5B
1781	Zebra finch	GO:MF	exonuclease activity, active with either ribo- or deoxyribonucleic acids and producing 5'-phosphomonoesters	GO:0016796	1	58	1144	5	EXOSC9,TOE1,PDE12,CNOT8,ERI2
1782	Zebra finch	GO:MF	hydrolase activity, acting on glycosyl bonds	GO:0016798	1	138	1144	10	IL18R1,GLB1,CD38,IL1RAP,HEXA,CEMIP,UNG,GAA,GUSB,IDUA
1783	Zebra finch	GO:MF	hydrolase activity, hydrolyzing N-glycosyl compounds	GO:0016799	1	38	1144	4	IL18R1,CD38,IL1RAP,UNG
1784	Zebra finch	GO:MF	dipeptidase activity	GO:0016805	1	14	1144	2	SCRN1,SCRN3
1785	Zebra finch	GO:MF	hydrolase activity, acting on carbon-nitrogen (but not peptide) bonds	GO:0016810	1	129	1144	7	DMD,BTD,NGLY1,ASAH1,MTHFD1,ASPA,AMPD1
1786	Zebra finch	GO:MF	endoribonuclease activity, producing 5'-phosphomonoesters	GO:0016891	1	29	1144	3	RPP40,ENDOV,AGO3
1787	Zebra finch	GO:MF	hydrolase activity, acting on carbon-nitrogen (but not peptide) bonds, in linear amides	GO:0016811	1	70	1144	4	BTD,NGLY1,ASAH1,ASPA
1788	Zebra finch	GO:MF	hydrolase activity, acting on acid anhydrides	GO:0016817	1	494	1144	31	EIF2S3,DYNC2H1,MYH9,KIF5B,MYO10,ENPP2,NUDT6,GUF1,RHOV,DYNC1H1,SMC3,MYO1B,KIF5C,DHX9,MFN1,MYO9A,MYO5A,NUDT7,RRAD,DNAH12,MYO15A,DNAH10,MYO18B,DNM1,MYO1C,MFN2,DCPS,CGN,KIF9,KIF23,ARL8A
1789	Zebra finch	GO:MF	hydrolase activity, acting on acid anhydrides, in phosphorus-containing anhydrides	GO:0016818	1	493	1144	31	EIF2S3,DYNC2H1,MYH9,KIF5B,MYO10,ENPP2,NUDT6,GUF1,RHOV,DYNC1H1,SMC3,MYO1B,KIF5C,DHX9,MFN1,MYO9A,MYO5A,NUDT7,RRAD,DNAH12,MYO15A,DNAH10,MYO18B,DNM1,MYO1C,MFN2,DCPS,CGN,KIF9,KIF23,ARL8A
1790	Zebra finch	GO:MF	lyase activity	GO:0016829	1	203	1144	12	ME3,HAL,ADSL,HADHA,ETNPPL,CD38,POLL,ACMSD,ECHDC2,MLYCD,PHYKPL,PCBD2
1791	Zebra finch	GO:MF	carbon-carbon lyase activity	GO:0016830	1	50	1144	3	ME3,ACMSD,MLYCD
1792	Zebra finch	GO:MF	carboxy-lyase activity	GO:0016831	1	33	1144	3	ME3,ACMSD,MLYCD
1793	Zebra finch	GO:MF	carbon-oxygen lyase activity	GO:0016835	1	80	1144	5	HADHA,ETNPPL,POLL,ECHDC2,PCBD2
1794	Zebra finch	GO:MF	hydro-lyase activity	GO:0016836	1	64	1144	3	HADHA,ECHDC2,PCBD2
1795	Zebra finch	GO:MF	hydrolase activity, acting on carbon-nitrogen (but not peptide) bonds, in cyclic amidines	GO:0016814	1	35	1144	2	MTHFD1,AMPD1
1796	Zebra finch	GO:MF	endonuclease activity, active with either ribo- or deoxyribonucleic acids and producing 5'-phosphomonoesters	GO:0016893	1	43	1144	6	RPP40,ZGRF1,FAN1,DNASE1L3,ENDOV,AGO3
1797	Zebra finch	GO:MF	exoribonuclease activity, producing 5'-phosphomonoesters	GO:0016896	1	37	1144	5	EXOSC9,TOE1,PDE12,CNOT8,ERI2
1798	Zebra finch	GO:MF	oxidoreductase activity, acting on the aldehyde or oxo group of donors	GO:0016903	1	46	1144	4	ALDH1L2,ALDH5A1,FAR1,ALDH2
1799	Zebra finch	GO:MF	5'-flap endonuclease activity	GO:0017108	1	9	1144	2	ZGRF1,FAN1
1800	Zebra finch	GO:MF	nucleoside-triphosphatase activity	GO:0017111	1	424	1144	27	EIF2S3,DYNC2H1,MYH9,KIF5B,MYO10,GUF1,RHOV,DYNC1H1,SMC3,MYO1B,KIF5C,DHX9,MFN1,MYO9A,MYO5A,RRAD,DNAH12,MYO15A,DNAH10,MYO18B,DNM1,MYO1C,MFN2,CGN,KIF9,KIF23,ARL8A
1801	Zebra finch	GO:MF	single-stranded DNA helicase activity	GO:0017116	1	19	1144	5	WRNIP1,MCM6,DHX9,PIF1,RFC4
1802	Zebra finch	GO:MF	SH3 domain binding	GO:0017124	1	129	1144	13	SH3KBP1,SH3BP1,AFAP1,SH3BP2,ZNF106,MYPN,WIPF1,HIP1R,DNM1,RAPGEF1,DAB2IP,CRK,SH2D2A
1803	Zebra finch	GO:MF	phospholipid scramblase activity	GO:0017128	1	10	1144	3	ANO6,ANO4,PLSCR5
1804	Zebra finch	GO:MF	fibroblast growth factor binding	GO:0017134	1	23	1144	5	CEP57,FGFBP1,FGFR3,THBS1,ITGAV
1805	Zebra finch	GO:MF	Wnt-protein binding	GO:0017147	1	30	1144	1	LRP5
1806	Zebra finch	GO:MF	glycolipid transfer activity	GO:0017089	1	2	1144	1	PLEKHA8
1807	Zebra finch	GO:MF	DEAD/H-box RNA helicase binding	GO:0017151	1	8	1144	1	POT1
1808	Zebra finch	GO:MF	aryl hydrocarbon receptor binding	GO:0017162	1	9	1144	1	TAF4
1809	Zebra finch	GO:MF	vinculin binding	GO:0017166	1	12	1144	1	DMD
1810	Zebra finch	GO:MF	serine hydrolase activity	GO:0017171	1	189	1144	9	TMPRSS2,CTSC,HGF,RELN,PRSS12,HTRA3,RHBDD1,AADAC,CTSH
1811	Zebra finch	GO:MF	phosphatidylinositol N-acetylglucosaminyltransferase activity	GO:0017176	1	6	1144	1	PIGY
1812	Zebra finch	GO:MF	histone-lysine N-methyltransferase activity	GO:0018024	1	46	1144	6	SMYD2,SETD7,SMYD5,WDR82,SETD1B,KMT2D
1813	Zebra finch	GO:MF	guanyl nucleotide binding	GO:0019001	1	402	1144	14	EIF2S3,SEPHS1,SPAG1,PDE5A,GUF1,RHOV,NIN,NOLC1,MFN1,RRAD,DNM1,ERAL1,MFN2,ARL8A
1814	Zebra finch	GO:MF	pyrimidine nucleotide binding	GO:0019103	1	6	1144	1	POLA1
1815	Zebra finch	GO:MF	semaphorin receptor activity	GO:0017154	1	12	1144	1	PLXNB1
1816	Zebra finch	GO:MF	hydrolase activity	GO:0016787	1	2357	1144	177	TMPRSS2,DMD,EIF2S3,PPEF1,IL18R1,RGN,ERCC5,TEX30,USP12,DYNC2H1,CTSC,CASP2,USP5,ACP6,USP25,USP16,HGF,RELN,PPM1H,PDXP,MYH9,PITRM1,KIF5B,ADAM22,PIGN,WRNIP1,RPP40,SCRN1,BTD,NGLY1,GLB1,GPLD1,MYO10,MPPE1,PPP4R1,PTPRM,GGH,IMPA1,SPAG1,ENPP2,ATAD2,PTP4A3,CAPN8,IARS2,BPNT1,PPP2R5D,QRSL1,ZGRF1,NDST4,NDST3,PRSS12,PDE5A,EXOSC9,NUDT6,CASP6,CTSO,ASAH1,GUF1,N4BP2,LAP3,CD38,HTRA3,MTMR8,RHOV,CAPN3,LGMN,DDX24,DYNC1H…
1817	Zebra finch	GO:MF	sodium channel regulator activity	GO:0017080	1	37	1144	3	PKP2,GPLD1,ATP2B4
1818	Zebra finch	GO:MF	snRNA binding	GO:0017069	1	47	1144	2	RNPC3,TOE1
1819	Zebra finch	GO:MF	G protein-coupled acetylcholine receptor activity	GO:0016907	1	7	1144	1	HRH3
1820	Zebra finch	GO:MF	GABA receptor activity	GO:0016917	1	22	1144	3	GABRA6,GABRG2,GABRP
1821	Zebra finch	GO:MF	retinal binding	GO:0016918	1	18	1144	1	RLBP1
1822	Zebra finch	GO:MF	nuclear receptor binding	GO:0016922	1	133	1144	13	MED14,FLT3,MED17,RARB,DCAF13,ASAH1,KDM3A,PPARG,BRD8,NCOA6,PRPF6,NKX3-1,MED1
1823	Zebra finch	GO:MF	SUMO-specific protease activity	GO:0016929	1	6	1144	1	SENP2
1824	Zebra finch	GO:MF	galactoside binding	GO:0016936	1	8	1144	1	GLB1
1825	Zebra finch	GO:MF	flavin-linked sulfhydryl oxidase activity	GO:0016971	1	3	1144	2	GFER,QSOX2
1826	Zebra finch	GO:MF	syntaxin-1 binding	GO:0017075	1	27	1144	2	SYT1,SLC6A4
1827	Zebra finch	GO:MF	thiol oxidase activity	GO:0016972	1	6	1144	2	GFER,QSOX2
1828	Zebra finch	GO:MF	myosin phosphatase regulator activity	GO:0017020	1	3	1144	1	DMPK
1829	Zebra finch	GO:MF	myosin binding	GO:0017022	1	73	1144	7	DMD,SPTBN5,MLPH,SPATA6,TRPM7,GSN,AMPD1
1830	Zebra finch	GO:MF	TBP-class protein binding	GO:0017025	1	26	1144	1	GTF2A1
1831	Zebra finch	GO:MF	N-acylsphingosine amidohydrolase activity	GO:0017040	1	7	1144	1	ASAH1
1832	Zebra finch	GO:MF	peptide hormone binding	GO:0017046	1	51	1144	4	ADCYAP1R1,VIPR2,CALCR,ACVR1
1833	Zebra finch	GO:MF	structural constituent of nuclear pore	GO:0017056	1	28	1144	3	NUP153,NUP214,NUP88
1834	Zebra finch	GO:MF	fatty acid amide hydrolase activity	GO:0017064	1	3	1144	1	ASAH1
1835	Zebra finch	GO:MF	activin-activated receptor activity	GO:0017002	1	9	1144	2	ACVR2A,ACVR1
1836	Zebra finch	GO:BP	establishment of meiotic spindle localization	GO:0051295	1	5	1125	1	MYH9
1837	Zebra finch	GO:BP	centrosome separation	GO:0051299	1	15	1125	2	RANBP1,AURKA
1838	Zebra finch	GO:BP	centrosome duplication	GO:0051298	1	72	1125	6	SPICE1,MDM1,PKD2,NAT10,CDK5RAP2,BRCA1
1839	Zebra finch	GO:BP	establishment of spindle localization	GO:0051293	1	52	1125	7	MYH9,ITGB1,HTT,DYNC1H1,SPDL1,FBXW11,CDK5RAP2
1840	Zebra finch	GO:BP	establishment of spindle orientation	GO:0051294	1	37	1125	5	ITGB1,HTT,SPDL1,FBXW11,CDK5RAP2
1841	Zebra finch	GO:BP	pigment granule transport	GO:0051904	1	23	1125	3	BBS7,MLPH,MYO5A
1842	Zebra finch	GO:BP	regulation of cell division	GO:0051302	1	175	1125	13	PRDM15,PDXP,PIK3R4,BTC,INCENP,ZFYVE26,PRPF40A,PKN2,TEX14,AURKA,NKX3-1,WNT9B,KIF23
1843	Zebra finch	GO:BP	negative regulation of oxidoreductase activity	GO:0051354	1	39	1125	2	INS,ATP2B4
1844	Zebra finch	GO:BP	positive regulation of oxidoreductase activity	GO:0051353	1	58	1125	5	RGN,TERT,INS,HIF1A,NOS1AP
1845	Zebra finch	GO:BP	negative regulation of ligase activity	GO:0051352	1	2	1125	1	RGN
1846	Zebra finch	GO:BP	negative regulation of lyase activity	GO:0051350	1	26	1125	2	AKAP9,ADGRV1
1847	Zebra finch	GO:BP	positive regulation of lyase activity	GO:0051349	1	22	1125	2	CACNA1C,STIM1
1848	Zebra finch	GO:BP	negative regulation of transferase activity	GO:0051348	1	314	1125	19	RGN,DNAJC3,POT1,PRKAG2,LRP5,WARS,ITPRIP,PDCD4,DUSP19,PIF1,ADIPOQ,PPARG,DNAJA3,DAB2IP,CHMP6,RPTOR,INPP5K,RPL23,SRCIN1
1849	Zebra finch	GO:BP	positive regulation of transferase activity	GO:0051347	1	690	1125	58	FLT3,RGCC,ROBO1,WNT11,HGF,RELN,POT1,CARD10,PRKAG2,PIK3R4,BTC,PKD2,TNKS,PDGFRA,FGFR3,INCENP,INS,THBS1,RASGRP1,PPP2R3C,CCNK,ATG14,FERMT2,ADAM8,RET,ERCC6,GCG,ALS2,DUSP19,ERBB4,PRKACB,ADIPOQ,MAP3K13,DVL3,RFC4,PIK3CA,TNIK,CEMIP,NTRK3,AKAP13,PTPN11,GOLGA2,RAPGEF1,DAB2IP,RPTOR,ERN1,CAMKK1,CRK,UBB,STK4,CASS4,MTOR,PINK1,CLSPN,ATP2B4,MAP3K3,SRCIN1,PARM1
1850	Zebra finch	GO:BP	negative regulation of hydrolase activity	GO:0051346	1	456	1125	30	RGN,FARP1,LRCH1,PROS1,HGF,SERPINB6,SERPINB1,ROCK1,SPINT1,THBS1,SERPINA10,LGALS3,USP47,SPOCK2,MGAT5,UCHL5,PDE6D,LAMP3,URI1,COL7A1,BOD1,DNAJA3,SERPIND1,CABIN1,AMBP,FKBP15,DAB2IP,CSNK2A1,PPP1R8,SLC39A14
1851	Zebra finch	GO:BP	regulation of synapse assembly	GO:0051963	1	100	1125	4	FARP1,IL1RAP,NTRK3,CUX2
1852	Zebra finch	GO:BP	positive regulation of synapse assembly	GO:0051965	1	60	1125	2	IL1RAP,CUX2
1853	Zebra finch	GO:BP	negative regulation of cyclic-nucleotide phosphodiesterase activity	GO:0051344	1	6	1125	2	RGN,SLC39A14
1854	Zebra finch	GO:BP	regulation of cyclic-nucleotide phosphodiesterase activity	GO:0051342	1	10	1125	2	RGN,SLC39A14
1855	Zebra finch	GO:BP	regulation of oxidoreductase activity	GO:0051341	1	116	1125	7	RGN,TERT,INS,HIF1A,ACVR2A,NOS1AP,ATP2B4
1856	Zebra finch	GO:BP	cell division	GO:0051301	1	630	1125	53	PRDM15,NCAPD2,SPICE1,USP16,PDXP,MYH9,PARD3,PIK3R4,ROCK1,CCNE2,BTC,ANAPC10,TNKS,STAG2,INCENP,OIP5,ZFYVE26,CCNK,DYNC1H1,ANK3,SMC3,SPC25,ACTR3,PRPF40A,PKN2,DOCK7,STAG1,SMC4,TIPIN,NEK4,NR3C1,BOD1,SPDL1,TTC28,ANKLE2,GOLGA2,CHMP6,RECQL5,TEX14,SKA2,TOP1,RAE1,AURKA,STAMBP,NKX3-1,RCC1,CEP164,DIXDC1,NCAPD3,WNT9B,SKA1,KIF23,ARL8A
1857	Zebra finch	GO:BP	regulation of ligase activity	GO:0051340	1	12	1125	1	RGN
1858	Zebra finch	GO:BP	regulation of transferase activity	GO:0051338	1	1036	1125	75	NCK2,RGN,DNAJC3,FLT3,RGCC,ROBO1,WNT11,HGF,RELN,POT1,CARD10,PRKAG2,PIK3R4,CCNE2,BTC,PKD2,TNKS,PDGFRA,HTT,FGFR3,INCENP,INS,LRP5,THBS1,RASGRP1,PPP2R3C,CCNK,WARS,ATG14,FERMT2,ADAM8,RET,ERCC6,ITPRIP,PDCD4,GCG,ALS2,DUSP19,ERBB4,PRKACB,PIF1,ADIPOQ,MAP3K13,DVL3,RFC4,PIK3CA,TNIK,CEMIP,NTRK3,AKAP13,PPARG,DNAJA3,PTPN11,GOLGA2,RAPGEF1,DAB2IP,CHMP6,RPTOR,ERN1,CAMKK1,CRK,INPP5K,UBB,SMG8,STK4,CASS4,MTOR,PINK1,S…
1859	Zebra finch	GO:BP	regulation of hydrolase activity	GO:0051336	1	1252	1125	105	RGN,FARP1,ARHGAP20,LRCH1,CASP2,PROS1,ROBO1,WNT11,ARAP1,HGF,MAGI2,APAF1,SH3BP1,RIC8B,FGD4,ADCYAP1R1,ITGB1,SERPINB6,SERPINB1,GPLD1,PPP4R1,RALBP1,ROCK1,PREX2,SCRIB,PLEK,RAB3GAP2,PPP2R5D,TBC1D9,NPNT,PDGFRA,TXK,TBC1D19,RGS12,HTT,FGFR3,AIFM1,NR1H3,SPINT1,THBS1,ARHGAP11A,RASGRP1,SEC23A,LGMN,SERPINA10,PPP2R5E,LGALS3,FERMT2,USP47,SPOCK2,RET,FAS,TANK,ALS2,HSPD1,MGAT5,UCHL5,DOCK7,DEPDC1,RASA2,PCOLCE2,PDE6D,…
1860	Zebra finch	GO:BP	meiotic cell cycle	GO:0051321	1	259	1125	24	TUBGCP3,NCAPD2,MYH9,TOP2B,OSGIN2,CCNE2,STAG2,INCENP,MLH3,FANCM,SMC3,ACTR3,PRKACB,SMC4,GOLGA2,EME1,RAD51D,UBB,SPATA22,TEX14,AURKA,NCAPD3,HORMAD1,MSH3
1861	Zebra finch	GO:BP	attachment of mitotic spindle microtubules to kinetochore	GO:0051315	1	15	1125	1	BOD1
1862	Zebra finch	GO:BP	metaphase plate congression	GO:0051310	1	65	1125	7	SPICE1,TTL,INCENP,DYNC1H1,BOD1,SPDL1,CHMP6
1863	Zebra finch	GO:BP	nuclear pore complex assembly	GO:0051292	1	9	1125	1	NUP153
1864	Zebra finch	GO:BP	meiotic chromosome separation	GO:0051307	1	25	1125	3	TOP2B,FANCM,EME1
1865	Zebra finch	GO:BP	mitotic sister chromatid separation	GO:0051306	1	65	1125	5	DLGAP5,HECW2,SPDL1,CDK5RAP2,TEX14
1866	Zebra finch	GO:BP	chromosome movement towards spindle pole	GO:0051305	1	7	1125	2	DLGAP5,ACTR3
1867	Zebra finch	GO:BP	chromosome separation	GO:0051304	1	95	1125	11	TOP2B,DLGAP5,FANCM,HECW2,SPDL1,CDK5RAP2,RECQL5,EME1,TEX14,CSNK2A1,NCAPD3
1868	Zebra finch	GO:BP	regulation of synaptic transmission, glutamatergic	GO:0051966	1	72	1125	8	RELN,SYT1,CDH2,NPY2R,KMO,TNR,GRM7,GRIK3
1869	Zebra finch	GO:BP	negative regulation of synaptic transmission, glutamatergic	GO:0051967	1	10	1125	2	NPY2R,GRIK3
1870	Zebra finch	GO:BP	establishment of chromosome localization	GO:0051303	1	82	1125	9	SPICE1,TTL,INCENP,DYNC1H1,DLGAP5,ACTR3,BOD1,SPDL1,CHMP6
1871	Zebra finch	GO:BP	regulation of lyase activity	GO:0051339	1	50	1125	4	CACNA1C,STIM1,AKAP9,ADGRV1
1872	Zebra finch	GO:BP	protein heterooligomerization	GO:0051291	1	25	1125	5	SYT1,RRM1,COL1A2,PKD2,FARSB
1873	Zebra finch	GO:BP	protein depolymerization	GO:0051261	1	119	1125	13	NCK2,PDXP,SH3BP1,SCIN,PLEK,WDR1,SPTBN5,MICAL2,PIK3CA,CAMSAP1,GSN,APC2,GAK
1874	Zebra finch	GO:BP	protein homotetramerization	GO:0051289	1	56	1125	7	USP16,APPL2,PKD2,RYR3,MAT1A,GOLGA2,ACACA
1875	Zebra finch	GO:BP	modulation by symbiont of host signal transduction pathway	GO:0052027	1	2	1125	1	SCRIB
1876	Zebra finch	GO:BP	regulation of RNA metabolic process	GO:0051252	1	3847	1125	202	PRDM15,SIK1,MED14,BCOR,DMD,POLA1,RBBP7,NCK2,TGFBRAP1,IL18R1,NPAS2,RGN,NUFIP1,RGCC,TDRD3,COMMD6,PGR,MED17,FOXM1,NOP2,SCAF4,WNT11,USP16,ZBTB11,HGF,DNAJC2,RELN,ARID2,PAWR,SREBF2,CBX7,PRDM4,MTERF2,ZBTB47,PAXIP1,EPC1,MLLT10,CALCR,PHF14,RARB,CNOT10,TERT,ZNF236,YES1,TYMS,ROCK1,PRKDC,ZBTB10,ENY2,ATAD2,PTP4A3,PUF60,SERTAD2,SMYD2,CIR1,GRSF1,EXOSC9,BBS7,PKD2,SPP1,SETD7,UBE2D3,NPNT,TNKS,ASAH1,GSX2,TXK,CD38,C…
1877	Zebra finch	GO:BP	suppression by symbiont of host signal transduction pathway	GO:0052029	1	1	1125	1	SCRIB
1878	Zebra finch	GO:BP	positive regulation of lymphocyte activation	GO:0051251	1	366	1125	18	SH3KBP1,NCK2,SLC7A1,NFKBIZ,LGALS1,PAXIP1,YES1,PRKDC,IL21,CD38,RASGRP1,PPP2R3C,ADAM8,GPAM,HSPD1,PIK3CA,DNAJA3,PTPN11
1879	Zebra finch	GO:BP	negative regulation of lymphocyte activation	GO:0051250	1	160	1125	7	PAWR,PAG1,SCRIB,VSIG4,LGALS3,ITCH,CRTAM
1880	Zebra finch	GO:BP	regulation of lymphocyte activation	GO:0051249	1	523	1125	27	SH3KBP1,NCK2,SLC7A1,NFKBIZ,PAWR,LGALS1,PAXIP1,YES1,PRKDC,PAG1,SCRIB,IL21,CD38,VSIG4,RASGRP1,PPP2R3C,LGALS3,SOS2,ADAM8,GPAM,HSPD1,PIK3CA,DNAJA3,PTPN11,ITCH,TNFRSF1B,CRTAM
1881	Zebra finch	GO:BP	negative regulation of protein metabolic process	GO:0051248	1	1216	1125	81	BCOR,DMD,NCK2,RGN,DNAJC3,MYCBP2,PROS1,USP25,HGF,PRKAG2,PARD3,SERPINB6,SERPINB1,CNOT10,TYMS,ROCK1,PRKDC,EIF3E,PPP2R5D,EXOSC9,SNX25,CTBP1,KDM3A,SPON1,INS,LRP5,NR1H3,SPINT1,CAPN3,EIF2AK4,THBS1,SERPINA10,WARS,RTN1,ATG14,LGALS3,STYX,USP47,SPOCK2,ITPRIP,PDCD4,INPP5F,TRAF3IP1,DNAJC10,ITGAV,DUSP19,MGAT5,UCHL5,MTF2,ADIPOQ,SENP2,PID1,LAMP3,NTRK3,EDC4,URI1,PDE12,COL7A1,BOD1,CNOT8,DNAJA3,SERPIND1,CABIN1,AMBP…
1882	Zebra finch	GO:BP	negative regulation of multicellular organismal process	GO:0051241	1	1174	1125	78	BCOR,CUL4A,IL18R1,RGN,IL17D,RGCC,CTSC,CD200R1,PROS1,ROBO1,WNT11,SEMA3D,HGF,SEMA3C,LRRC17,CARD10,APPL2,KRIT1,CALCR,SERPINB1,PHF14,RARB,CIDEA,PTPRM,ROCK1,RSPO2,SPP1,NPY2R,PCM1,PDGFRA,CD38,LRPAP1,MCF2,VSIG4,TPH1,INS,NR1H3,LRP4,THBS1,LGMN,HIF1A,TACR2,RNLS,BMPR1A,PDCD4,TRAF3IP1,EAF2,FOXE3,DOCK7,TNR,ADIPOQ,CLDN18,PRTG,NTRK3,PPARG,PTPRG,SPARC,WWC1,P2RX4,PTPN11,COMT,DAB2IP,APOH,PCTP,SLC6A4,ITCH,STK4,MTOR…
1883	Zebra finch	GO:BP	positive regulation of multicellular organismal process	GO:0051240	1	1497	1125	94	DSCAM,IL18R1,NPAS2,IL17D,RGCC,ROBO1,CHODL,WNT11,NFKBIZ,HGF,RELN,ANO6,POLR3B,APPL2,STIM1,PAXIP1,PARD3,ITGB1,ITGB8,GPLD1,TERT,ROCK1,PRKDC,SCRIB,PKDCC,IL21,NPNT,NPY2R,GSX2,TXK,CD38,LRPAP1,KDM3A,INS,SPINT1,ITPKA,THBS1,RASGRP1,PPP2R3C,DYNC1H1,HIF1A,PRKCH,FERMT2,NIN,HK1,TACR2,CHUK,ADAM8,BMPR1A,RET,GPAM,HSPD1,ERBB4,ACVR2A,ACVR1,DHX9,TNR,ADIPOQ,MAP3K13,IL1RAP,CTSH,PPARG,APPL1,PLXNB1,HRH2,CREBBP,PTPN11,KS…
1884	Zebra finch	GO:BP	regulation of multicellular organismal process	GO:0051239	1	2888	1125	191	DSCAM,UBASH3A,BCOR,DMD,POLA1,CUL4A,IL18R1,NPAS2,RGN,IL17D,RGCC,CTSC,CD200R1,PROS1,ROBO1,CHODL,WNT11,NFKBIZ,SEMA3D,HGF,SEMA3C,LRRC17,RELN,ANO6,NTN4,SH3BP1,CARD10,POLR3B,APPL2,PKP2,CACNA1C,STIM1,PAXIP1,PARD3,ITGB1,AKAP9,KRIT1,CALCR,SERPINB1,PHF14,SCIN,ITGB8,RARB,NPHP3,GPLD1,TERT,CIDEA,PTPRM,ROCK1,PRKDC,RSPO2,ENPP2,HAS2,SCRIB,WDPCP,PKDCC,BMP2K,ANK2,IL21,SPP1,NPNT,NPY2R,PCM1,PDGFRA,GSX2,TXK,PROM1,FGF…
1885	Zebra finch	GO:BP	sequestering of metal ion	GO:0051238	1	15	1125	1	SLC30A8
1886	Zebra finch	GO:BP	establishment of RNA localization	GO:0051236	1	186	1125	15	UPF2,POLDIP3,NUP153,ENY2,TNKS,KIF5C,DHX9,SENP2,ATXN2,THOC5,GLE1,NUP214,NUP88,MYO1C,RAE1
1887	Zebra finch	GO:BP	maintenance of location	GO:0051235	1	337	1125	34	ABCG1,DMD,ATP7B,SREBF2,CACNA1C,AKAP9,SCIN,CIDEA,SLC30A8,ANK2,PKD2,HTT,LETM1,NR1H3,CAPN3,RYR3,HK1,ANK3,SLC18A2,ITGAV,ANKRD13C,VPS13C,CEMIP,PPARG,ITPR1,GSN,GAA,DHRS7C,PINK1,GOLPH3,FBN2,NR5A1,POLR2M,PNPLA2
1888	Zebra finch	GO:BP	modulation by symbiont of host defense response	GO:0052031	1	8	1125	1	UBB
1889	Zebra finch	GO:BP	spindle elongation	GO:0051231	1	9	1125	1	KIF23
1890	Zebra finch	GO:BP	modulation by symbiont of host programmed cell death	GO:0052040	1	15	1125	2	EIF2AK4,ATG7
1891	Zebra finch	GO:BP	spindle assembly	GO:0051225	1	115	1125	13	TUBGCP3,SPICE1,TNKS,STAG2,INCENP,DYNC1H1,SMC3,STAG1,GOLGA2,MYBL2,AURKA,RCC1,KIF23
1892	Zebra finch	GO:BP	negative regulation of protein transport	GO:0051224	1	135	1125	11	ENY2,ANXA13,PKDCC,INS,NR1H3,ADIPOQ,PTPN11,DERL3,INPP5K,RAB11FIP1,SRCIN1
1893	Zebra finch	GO:BP	regulation of protein transport	GO:0051223	1	570	1125	41	ABCG1,GCC2,TCAF2,SREBF2,PICK1,CACNA1C,KIF5B,ATP2C1,GPLD1,ENY2,SLC30A8,ANXA13,PKDCC,UBE2D3,PCM1,ZDHHC2,CD38,INS,LRP5,NR1H3,HIF1A,ADAM8,ANK3,NOLC1,GCG,RAPGEF4,ADIPOQ,CEMIP,ARIH2,ITPR1,ABLIM3,PTPN11,DERL3,MYO1C,INPP5K,NADK,PINK1,RAB11FIP1,BSG,GOLPH3,SRCIN1
1894	Zebra finch	GO:BP	modulation by symbiont of host molecular function	GO:0052055	1	2	1125	1	SCRIB
1895	Zebra finch	GO:BP	negative regulation by symbiont of host molecular function	GO:0052056	1	2	1125	1	SCRIB
1896	Zebra finch	GO:BP	positive regulation of protein transport	GO:0051222	1	329	1125	24	ABCG1,TCAF2,SREBF2,KIF5B,ATP2C1,GPLD1,SLC30A8,ANXA13,UBE2D3,PCM1,ZDHHC2,CD38,HIF1A,ADAM8,ANK3,GCG,CEMIP,ARIH2,ABLIM3,MYO1C,NADK,PINK1,BSG,GOLPH3
1897	Zebra finch	GO:BP	cytoplasmic sequestering of protein	GO:0051220	1	25	1125	1	PKD2
1898	Zebra finch	GO:BP	cartilage development	GO:0051216	1	194	1125	16	WNT11,SCIN,ITGB8,RARB,GPLD1,TYMS,RSPO2,PKDCC,BMP3,FGFR3,HIF1A,BMPR1A,TGFBI,PTPN11,STC1,SLC39A14
1899	Zebra finch	GO:BP	release of sequestered calcium ion into cytosol	GO:0051209	1	123	1125	11	DMD,CACNA1C,ANK2,PKD2,HTT,LETM1,CAPN3,RYR3,CEMIP,ITPR1,DHRS7C
1900	Zebra finch	GO:BP	negative regulation of RNA metabolic process	GO:0051253	1	1452	1125	68	BCOR,RBBP7,NCK2,RGN,FOXM1,SCAF4,WNT11,PAWR,SREBF2,CBX7,EPC1,PHF14,RARB,TERT,ATAD2,SMYD2,CIR1,UBE2D3,ASAH1,CD38,CTBP1,TBX22,NONO,NR1H3,CAPN3,USP47,PCGF6,PDCD4,IKZF5,SP3,DHX9,MTF2,CC2D1B,DEPDC1,ADIPOQ,URI1,PPARG,TCERG1,NR3C1,UIMC1,WWC1,FBXW11,DNAJA3,CREBBP,GFI1B,NACC2,DAB2IP,SCAI,BPTF,SMURF2,RECQL5,MYBBP1A,INPP5K,UBB,MTOR,MTHFR,NKX3-1,HINFP,KDM5B,RPL23,MED1,BRCA1,PIAS4,SECISBP2,ZBTB5,KMT2D,RPS14,CU…
1901	Zebra finch	GO:BP	positive regulation of RNA metabolic process	GO:0051254	1	1775	1125	113	PRDM15,MED14,NCK2,NPAS2,NUFIP1,RGCC,TDRD3,PGR,MED17,FOXM1,WNT11,USP16,HGF,DNAJC2,SREBF2,PRDM4,PAXIP1,EPC1,MLLT10,RARB,CNOT10,TERT,YES1,ROCK1,PRKDC,ENY2,ATAD2,SERTAD2,GRSF1,EXOSC9,PKD2,SPP1,SETD7,NPNT,TNKS,TXK,CD38,KDM3A,LRP5,NR1H3,CAPN3,CCNK,HIF1A,DLGAP5,MICAL2,CHUK,BMPR1A,RET,ZSWIM8,NOLC1,ERCC6,EAF2,SP3,CARF,ERBB4,ACTR3,ACVR2A,ACVR1,DHX9,MTF2,LHX4,PID1,DVL3,NMD3,GABPB1,EDC4,FHOD1,PPARG,NEK4,PDE1…
1902	Zebra finch	GO:BP	spindle midzone assembly	GO:0051255	1	12	1125	2	INCENP,KIF23
1903	Zebra finch	GO:BP	mitotic spindle midzone assembly	GO:0051256	1	8	1125	1	KIF23
1904	Zebra finch	GO:BP	positive regulation of sequestering of calcium ion	GO:0051284	1	17	1125	1	PKD2
1905	Zebra finch	GO:BP	positive regulation of synaptic transmission, glutamatergic	GO:0051968	1	32	1125	3	RELN,KMO,TNR
1906	Zebra finch	GO:BP	negative regulation of sequestering of calcium ion	GO:0051283	1	124	1125	11	DMD,CACNA1C,ANK2,PKD2,HTT,LETM1,CAPN3,RYR3,CEMIP,ITPR1,DHRS7C
1907	Zebra finch	GO:BP	regulation of sequestering of calcium ion	GO:0051282	1	126	1125	11	DMD,CACNA1C,ANK2,PKD2,HTT,LETM1,CAPN3,RYR3,CEMIP,ITPR1,DHRS7C
1908	Zebra finch	GO:BP	positive regulation of release of sequestered calcium ion into cytosol	GO:0051281	1	42	1125	4	PKD2,HTT,CAPN3,CEMIP
1909	Zebra finch	GO:BP	negative regulation of release of sequestered calcium ion into cytosol	GO:0051280	1	15	1125	1	PKD2
1910	Zebra finch	GO:BP	regulation of transmission of nerve impulse	GO:0051969	1	16	1125	1	TNR
1911	Zebra finch	GO:BP	regulation of release of sequestered calcium ion into cytosol	GO:0051279	1	85	1125	8	DMD,CACNA1C,ANK2,PKD2,HTT,CAPN3,CEMIP,DHRS7C
1912	Zebra finch	GO:BP	chromosome organization	GO:0051276	1	1270	1125	99	CHAF1B,BCOR,POLA1,RBBP7,CUL4A,TDRD3,NCAPD2,CCT8,USP16,DNAJC2,POT1,ARID2,CBX7,PRDM4,PAXIP1,EPC1,RPA3,WRNIP1,PHF14,ANKRD28,TOP2B,TERT,ESCO1,PRKDC,CCNE2,ENY2,ATAD2,CHRAC1,SERTAD2,SMYD2,SETD7,TNKS,CTBP1,KDM3A,SMYD5,CUL4B,STAG2,AIFM1,CENPI,NAT10,INCENP,OIP5,CDAN1,MLH3,DLGAP5,FANCM,ERCC6,PCGF6,SMC3,ERCC3,GCG,HECW2,MCM6,DHX9,MTF2,PIF1,STAG1,RFC4,SMC4,PBRM1,WDR82,XPC,NR3C1,BOD1,BRD8,UIMC1,SPDL1,CREBBP,TR…
1913	Zebra finch	GO:BP	positive regulation of cellular component movement	GO:0051272	1	605	1125	49	TCAF2,WNT11,PODXL,SEMA3D,HGF,SEMA3C,SLC26A5,RELN,LAMB1,ANO6,ITGB1,GPLD1,TERT,ENPP2,HAS2,PDGFRA,FGFBP1,INS,THBS1,LGMN,HIF1A,LGALS3,FERMT2,TACR2,SPOCK2,ADAM8,RET,ITGAV,MGAT5,ACVR1,DOCK7,CEMIP,NTRK3,CTSH,SPARC,CXCL14,P2RX4,SSH1,DAB2IP,SMURF2,CRK,MYO1C,STK4,CASS4,MTOR,PIK3CD,DOCK5,MAP3K3,BSG
1914	Zebra finch	GO:BP	negative regulation of cellular component movement	GO:0051271	1	384	1125	26	RGN,LRCH1,RGCC,CD200R1,ROBO1,WNT11,MAGI2,ARID2,CARD10,KRIT1,PTPRM,AP1AR,THBS1,BMPR1A,ERBB4,ADIPOQ,CHRD,PPARG,NISCH,PTPRG,DAB2IP,SCAI,APOH,CRK,STC1,ATP2B4
1915	Zebra finch	GO:BP	positive regulation of transmission of nerve impulse	GO:0051971	1	6	1125	1	TNR
1916	Zebra finch	GO:BP	protein heterotetramerization	GO:0051290	1	15	1125	3	RRM1,PKD2,FARSB
1917	Zebra finch	GO:BP	regulation of cellular component movement	GO:0051270	1	1149	1125	94	RGN,LRCH1,RGCC,MYCBP2,TCAF2,CD200R1,ROBO1,WNT11,ARAP1,PODXL,SEMA3D,HGF,SEMA3C,MAGI2,SLC26A5,RELN,LAMB1,ANO6,ARID2,SH3BP1,CARD10,APPL2,PKP2,CACNA1C,ITGB1,AKAP9,KRIT1,GPLD1,TERT,PTPRM,ROCK1,ENPP2,HAS2,WDPCP,BTC,AP1AR,ANK2,PDGFRA,GSX2,FGFBP1,INS,THBS1,LGMN,HIF1A,LGALS3,FERMT2,TACR2,SPOCK2,ADAM8,BMPR1A,RET,ZSWIM8,CFAP43,INPP5F,ITGAV,ERBB4,MGAT5,ACVR1,PKN2,DOCK7,ADIPOQ,CHRD,IGSF10,CEMIP,NTRK3,CTSH,ADG…
1918	Zebra finch	GO:BP	kinetochore assembly	GO:0051382	1	18	1125	1	DLGAP5
1919	Zebra finch	GO:BP	protein homooligomerization	GO:0051260	1	181	1125	14	CEP57,USP16,APPL2,STEAP4,PKD2,LETM1,RYR3,MAT1A,ALS2,OTOL1,GOLGA2,NACC2,ACACA,KCND3
1920	Zebra finch	GO:BP	regulation of telomerase activity	GO:0051972	1	51	1125	5	POT1,TNKS,PIF1,PPARG,PARM1
1921	Zebra finch	GO:BP	positive regulation of telomerase activity	GO:0051973	1	34	1125	3	POT1,TNKS,PARM1
1922	Zebra finch	GO:BP	negative regulation of telomerase activity	GO:0051974	1	14	1125	3	POT1,PIF1,PPARG
1923	Zebra finch	GO:BP	protein complex oligomerization	GO:0051259	1	237	1125	21	CEP57,USP16,SYT1,APPL2,RRM1,STEAP4,COL1A2,PKD2,HGSNAT,LETM1,RYR3,MAT1A,ALS2,ZNHIT6,FARSB,OTOL1,TRPM7,GOLGA2,NACC2,ACACA,KCND3
1924	Zebra finch	GO:BP	regulation of chromosome segregation	GO:0051983	1	86	1125	8	DLGAP5,HECW2,RAD18,SPDL1,CDK5RAP2,TEX14,CSNK2A1,HORMAD1
1925	Zebra finch	GO:BP	positive regulation of chromosome segregation	GO:0051984	1	13	1125	1	RAD18
1926	Zebra finch	GO:BP	negative regulation of chromosome segregation	GO:0051985	1	44	1125	3	SPDL1,CDK5RAP2,TEX14
1927	Zebra finch	GO:BP	protein polymerization	GO:0051258	1	307	1125	24	TUBGCP3,NCK2,PICK1,AKAP9,SCIN,AP1AR,TTC17,SPTBN5,NIN,NCKAP1,ACTR3,KANK4,HIP1R,ARPC3,SSH1,CDK5RAP2,GOLGA2,DNM1,CAMSAP1,GSN,BAIAP2,MYO1C,MTOR,PINK1
1928	Zebra finch	GO:BP	modulation by symbiont of host transcription	GO:0052026	1	1	1125	1	NTRK3
1929	Zebra finch	GO:BP	meiotic spindle midzone assembly	GO:0051257	1	2	1125	1	INCENP
1930	Zebra finch	GO:BP	protein tetramerization	GO:0051262	1	85	1125	10	USP16,APPL2,RRM1,PKD2,RYR3,MAT1A,FARSB,TRPM7,GOLGA2,ACACA
1931	Zebra finch	GO:BP	kinetochore organization	GO:0051383	1	23	1125	2	DLGAP5,SMC4
1932	Zebra finch	GO:BP	myoblast migration	GO:0051451	1	13	1125	1	ROCK1
1933	Zebra finch	GO:BP	negative regulation of nervous system development	GO:0051961	1	151	1125	11	SEMA3D,SEMA3C,APPL2,SPP1,PCM1,MCF2,LRP4,BMPR1A,TNR,PRTG,NTRK3
1934	Zebra finch	GO:BP	actin filament capping	GO:0051693	1	44	1125	4	NCK2,SCIN,SPTBN5,GSN
1935	Zebra finch	GO:BP	regulation of sensory perception of pain	GO:0051930	1	39	1125	3	NPY2R,COMT,MTOR
1936	Zebra finch	GO:BP	maintenance of ER location	GO:0051685	1	1	1125	1	POLR2M
1937	Zebra finch	GO:BP	localization of cell	GO:0051674	1	1840	1125	138	SH3KBP1,NCK2,RGN,LRCH1,RGCC,FAT3,TCAF2,CD200R1,PROS1,ROBO1,WNT11,PODXL,SEMA3D,HGF,SEMA3C,MAGI2,SLC26A5,RELN,LAMB1,ANO6,ARID2,NTN4,SH3BP1,CARD10,MYH9,APPL2,ACKR2,PAXIP1,ITGB1,KRIT1,COL1A2,ITGB8,TOP2B,ACKR4,GPLD1,TERT,PTPRM,YES1,ROCK1,CDH2,ENPP2,HAS2,PTP4A3,SCRIB,WDPCP,BTC,AP1AR,FAT1,PCM1,PDGFRA,GSX2,FGFBP1,WDR1,INS,LRP5,RHOV,THBS1,LGMN,HIF1A,LGALS3,FERMT2,DNAAF2,TACR2,SPOCK2,ADAM8,BMPR1A,RET,CFAP4…
1938	Zebra finch	GO:BP	localization within membrane	GO:0051668	1	775	1125	66	TCAF2,SEC61A2,MAGI2,RELN,PICK1,PKP2,PARD3,ITGB1,KIF5B,ADAM22,ATP2C1,ROCK1,CDH2,ANXA13,SCRIB,RAB3GAP2,PKDCC,OTOF,ANK2,RPS3A,ZDHHC2,EXOC6B,MMGT1,INS,RAPSN,LRP4,CAPN3,SEC23A,PRKCH,LGALS3,FERMT2,ANK3,TM9SF3,INPP5F,PIKFYVE,ABCD3,ADIPOQ,PID1,RPL35A,TNIK,MYO5A,CEMIP,APPL1,DNAJA3,SSH1,ZDHHC8,GSN,SHISA6,RABEP1,MYO1C,INPP5K,RPL23A,LAMA5,ARFGEF2,RPL22,ARHGEF16,EMC1,ATP2B4,RPL23,BSG,SGTA,RPL17,GAK,FNTA,GOLPH…
1939	Zebra finch	GO:BP	membrane raft localization	GO:0051665	1	8	1125	1	GSN
1940	Zebra finch	GO:BP	maintenance of centrosome location	GO:0051661	1	6	1125	1	AKAP9
1941	Zebra finch	GO:BP	establishment of centrosome localization	GO:0051660	1	10	1125	2	PARD3,FHOD1
1942	Zebra finch	GO:BP	maintenance of organelle location	GO:0051657	1	11	1125	2	AKAP9,POLR2M
1943	Zebra finch	GO:BP	regulation of sensory perception	GO:0051931	1	40	1125	3	NPY2R,COMT,MTOR
1944	Zebra finch	GO:BP	establishment of mitochondrion localization	GO:0051654	1	27	1125	2	HIF1A,UBB
1945	Zebra finch	GO:BP	spindle localization	GO:0051653	1	57	1125	8	MYH9,ITGB1,HTT,DYNC1H1,ACTR3,SPDL1,FBXW11,CDK5RAP2
1946	Zebra finch	GO:BP	maintenance of location in cell	GO:0051651	1	223	1125	25	DMD,ATP7B,CACNA1C,AKAP9,SCIN,SLC30A8,ANK2,PKD2,HTT,LETM1,CAPN3,RYR3,HK1,ANK3,ANKRD13C,VPS13C,CEMIP,ITPR1,GSN,GAA,DHRS7C,PINK1,GOLPH3,NR5A1,POLR2M
1947	Zebra finch	GO:BP	synaptic transmission, GABAergic	GO:0051932	1	48	1125	4	KIF5B,NISCH,GABRA6,GABRG2
1948	Zebra finch	GO:BP	biological process involved in interaction with host	GO:0051701	1	243	1125	18	TMPRSS2,KPNA1,LGALS1,ITGB1,NUP153,TYMS,SCRIB,EIF2AK4,PIKFYVE,ITGAV,NTRK3,THOC5,GSN,UBB,ULK2,ITCH,BSG,ATG7
1949	Zebra finch	GO:BP	mitochondrion localization	GO:0051646	1	49	1125	5	HIF1A,MFN1,UBB,MFN2,SLC4A5
1950	Zebra finch	GO:BP	centrosome localization	GO:0051642	1	33	1125	8	PARD3,KIF5B,AKAP9,DLGAP5,NIN,FHOD1,AURKA,TMEM201
1951	Zebra finch	GO:BP	amino acid neurotransmitter reuptake	GO:0051933	1	9	1125	1	ITGB1
1952	Zebra finch	GO:BP	glutamate reuptake	GO:0051935	1	5	1125	1	ITGB1
1953	Zebra finch	GO:BP	catecholamine transport	GO:0051937	1	73	1125	7	SYT1,HRH3,NPY2R,SLC18A2,NISCH,PINK1,SYT11
1954	Zebra finch	GO:BP	actin filament network formation	GO:0051639	1	12	1125	1	FHOD1
1955	Zebra finch	GO:BP	serotonin uptake	GO:0051610	1	11	1125	2	SLC18A2,SLC6A4
1956	Zebra finch	GO:BP	histamine transport	GO:0051608	1	15	1125	1	SNAP23
1957	Zebra finch	GO:BP	defense response to virus	GO:0051607	1	269	1125	15	DNAJC3,POLR3B,IL10RB,ANKRD17,IL21,EIF2AK4,ERCC6,GPAM,DMBT1,TRAF3IP1,DHX9,TTC4,PDE12,ITCH,ATG7
1958	Zebra finch	GO:BP	detection of stimulus	GO:0051606	1	689	1125	25	PPEF1,CUL4A,SYT1,CACNA2D4,STIM1,WDR48,RPA3,CDH2,PKD2,MRPS26,CUL4B,BEST1,RGR,DMBT1,PDC,CRB1,USP1,RFC4,CCDC66,RAD18,UBB,CEP250,CRTAM,FNTA,ADGRV1
1959	Zebra finch	GO:BP	protein maturation	GO:0051604	1	303	1125	25	TMPRSS2,DYNC2H1,CASP2,MYH9,PITRM1,CLEC3B,PRSS12,SPON1,THBS1,LGMN,ADAM8,CASP7,HSPD1,PRKACB,RHBDD1,CTSH,CREBBP,ADAMTS13,GSN,APOH,INPP5B,NCSTN,BAK1,CNTN2,CTSE
1960	Zebra finch	GO:BP	proteolysis involved in cellular protein catabolic process	GO:0051603	1	760	1125	52	TTC3,CUL4A,RGN,DNAJC3,USP12,CTSC,USP5,USP25,USP16,LTN1,FOXRED2,NUB1,NGLY1,BBS7,ANAPC10,UBE2D3,CTSO,CUL4B,UBR1,SEL1L,LGMN,STYX,TRIM9,USP47,ZSWIM8,DNAJC10,HECW2,UCHL5,USP24,USP1,RHBDD1,LAMP3,CTSH,ARIH2,FBXW11,ZFAND2A,USP30,DERL3,DAB2IP,SMURF2,UBB,ITCH,TRPC4AP,CSNK2A1,AURKA,USP48,UBE4B,UBR4,PINK1,RPL23,TMEM259,SGTA
1961	Zebra finch	GO:BP	response to electrical stimulus	GO:0051602	1	44	1125	2	AKAP9,TACR2
1962	Zebra finch	GO:BP	L-glutamate import	GO:0051938	1	15	1125	1	ITGB1
1963	Zebra finch	GO:BP	regulation of amino acid uptake involved in synaptic transmission	GO:0051941	1	3	1125	1	ITGB1
1964	Zebra finch	GO:BP	endoplasmic reticulum localization	GO:0051643	1	9	1125	2	ESYT2,POLR2M
1965	Zebra finch	GO:BP	biological process involved in interaction with symbiont	GO:0051702	1	99	1125	4	EIF2AK4,CCNK,HSPD1,INPP5K
1966	Zebra finch	GO:BP	biological process involved in intraspecies interaction between organisms	GO:0051703	1	53	1125	4	PCM1,RPTOR,SLC6A4,MTOR
1967	Zebra finch	GO:BP	positive regulation of calcium ion transport	GO:0051928	1	126	1125	15	RGN,STIM1,ADCYAP1R1,CALCR,ANK2,PKD2,HTT,CAPN3,LGALS3,GCG,CEMIP,P2RX4,P2RX1,STC1,BAK1
1968	Zebra finch	GO:BP	regulation of mitochondrial depolarization	GO:0051900	1	20	1125	1	PPP2R3C
1969	Zebra finch	GO:BP	membrane depolarization	GO:0051899	1	89	1125	6	CACNA1C,ANK2,PPP2R3C,ANK3,CACNA1H,P2RX4
1970	Zebra finch	GO:BP	negative regulation of protein kinase B signaling	GO:0051898	1	64	1125	4	MAGI2,RAPGEF1,INPP5K,OTUD3
1971	Zebra finch	GO:BP	positive regulation of protein kinase B signaling	GO:0051897	1	192	1125	20	FLT3,HGF,ITGB1,CALCR,BTC,PDGFRA,FGFR3,INS,THBS1,FERMT2,ADAM8,RET,ERBB4,PIK3CA,P2RX4,PTPN11,CASS4,MTOR,PIK3CD,PINK1
1972	Zebra finch	GO:BP	regulation of protein kinase B signaling	GO:0051896	1	264	1125	27	FLT3,SESN3,HGF,MAGI2,ITGB1,CALCR,BTC,PDGFRA,FGFR3,INS,THBS1,FERMT2,ADAM8,RET,INPP5F,ERBB4,PIK3CA,NTRK3,P2RX4,PTPN11,RAPGEF1,INPP5K,CASS4,MTOR,PIK3CD,OTUD3,PINK1
1973	Zebra finch	GO:BP	negative regulation of focal adhesion assembly	GO:0051895	1	18	1125	1	THBS1
1974	Zebra finch	GO:BP	positive regulation of focal adhesion assembly	GO:0051894	1	27	1125	3	ROCK1,FERMT2,PTPN11
1975	Zebra finch	GO:BP	regulation of focal adhesion assembly	GO:0051893	1	65	1125	5	ROCK1,WDPCP,THBS1,FERMT2,PTPN11
1976	Zebra finch	GO:BP	mitochondrial depolarization	GO:0051882	1	23	1125	1	PPP2R3C
1977	Zebra finch	GO:BP	regulation of mitochondrial membrane potential	GO:0051881	1	75	1125	7	PPP2R3C,HEBP2,PID1,MFN1,UBB,PINK1,BAK1
1978	Zebra finch	GO:BP	pigment granule aggregation in cell center	GO:0051877	1	2	1125	1	BBS7
1979	Zebra finch	GO:BP	pigment granule localization	GO:0051875	1	26	1125	3	BBS7,MLPH,MYO5A
1980	Zebra finch	GO:BP	regulation of fibrinolysis	GO:0051917	1	14	1125	2	THBS1,APOH
1981	Zebra finch	GO:BP	protein autoubiquitination	GO:0051865	1	75	1125	7	LTN1,UBE2D3,RAD18,LRSAM1,RNF157,ITCH,BRCA1
1982	Zebra finch	GO:BP	modulation by host of symbiont process	GO:0051851	1	65	1125	3	EIF2AK4,CCNK,INPP5K
1983	Zebra finch	GO:BP	modulation of process of other organism involved in symbiotic interaction	GO:0051817	1	123	1125	10	KPNA1,TYMS,SCRIB,EIF2AK4,CCNK,NTRK3,INPP5K,UBB,ULK2,ATG7
1984	Zebra finch	GO:BP	short-chain fatty acid biosynthetic process	GO:0051790	1	4	1125	1	ACSS2
1985	Zebra finch	GO:BP	negative regulation of calcium ion transport	GO:0051926	1	70	1125	4	PKD2,RRAD,INPP5K,STC1
1986	Zebra finch	GO:BP	multi-organism process	GO:0051704	1	1155	1125	60	TUBGCP3,RGN,PGR,CEP57,KPNA1,CCT8,LRGUK,SLC26A3,PICK1,MYH9,ADCYAP1R1,WDR48,ITGB1,NUP153,SPAG1,SPP1,CD38,KDM3A,MLH3,ABCC2,CFAP43,SP3,PIKFYVE,ACVR2A,ACVR1,SPATA6,RHBDD1,IQCG,SLC26A6,AFF4,FBXW11,CACNA1H,GOLGA3,COMT,OSBP2,AMBP,NUP214,SMURF2,SHISA6,P2RX1,NUP88,SLC6A4,UBB,SPATA22,TEX14,GGT7,RAE1,AURKA,MTOR,CHD5,STC1,INPP5B,HORMAD1,KDM5B,ATP2B4,MED1,BSG,DAZAP1,KMT2D,UMODL1
1987	Zebra finch	GO:BP	response to other organism	GO:0051707	1	1600	1125	81	ATP4B,DNAJC3,POLR3B,APPL2,STAB2,IL10RB,NUB1,KIF5B,WRNIP1,ITGB8,YES1,PRKDC,SLC30A8,SCRIB,COLEC11,ANKRD17,ALPK1,IL21,TXK,VSIG4,NONO,INS,NR1H3,EIF2AK4,RASGRP1,PPP2R3C,HIF1A,LGALS3,HK1,CHUK,ADAM8,WDFY4,ERCC6,ABCC2,PDCD4,GPAM,DMBT1,TRAF3IP1,WIPF1,HSPD1,KMO,CPS1,ACTR3,DHX9,PRKACB,TTC4,C8B,ADIPOQ,IL1RAP,URI1,PPARG,APPL1,PDE12,SLC26A6,SPARC,CXCL14,FBXW11,DNAJA3,CREBBP,TRAFD1,PTPN11,COMT,LRSAM1,ADAMTS13,G…
1988	Zebra finch	GO:BP	cellular response to stimulus	GO:0051716	1	7873	1125	542	CHAF1B,DSCAM,PRDM15,ABCG1,UBASH3A,SIK1,DMD,POLA1,SH3KBP1,PPEF1,RBBP7,MCF2L,CUL4A,NCK2,TGFBRAP1,IL18R1,NPAS2,HERC2,RGN,ERCC5,DNAJC3,ARHGAP20,IL17D,FLT3,MLNR,LRCH1,RGCC,DYNC2H1,PGR,CEP57,SESN3,CTSC,FOXM1,CASP2,NOP2,KPNA1,ATP6V1A,CD200R1,ROBO1,HSPA13,USP25,WNT11,ARAP1,USP16,ALCAM,NFKBIZ,CCDC3,SEMA3D,HGF,SEMA3C,MAGI2,DNAJC2,RELN,SLC26A3,POT1,FAM3C,ZNF277,ANO6,ARID2,TMBIM4,TPH2,SYT1,PAWR,APAF1,ERP27,S…
1989	Zebra finch	GO:BP	actin crosslink formation	GO:0051764	1	14	1125	1	BAIAP2
1990	Zebra finch	GO:BP	response to redox state	GO:0051775	1	15	1125	1	NPAS2
1991	Zebra finch	GO:BP	positive regulation of amino acid uptake involved in synaptic transmission	GO:0051943	1	1	1125	1	ITGB1
1992	Zebra finch	GO:BP	regulation of calcium ion transport	GO:0051924	1	264	1125	24	DMD,RGN,CACNA1C,STIM1,ADCYAP1R1,CALCR,EFHB,ANK2,PKD2,HTT,BEST1,CAPN3,LGALS3,GCG,NOS1AP,CEMIP,RRAD,P2RX4,RGS9,DHRS7C,P2RX1,INPP5K,STC1,BAK1
1993	Zebra finch	GO:BP	negative regulation of cell division	GO:0051782	1	18	1125	1	TEX14
1994	Zebra finch	GO:BP	regulation of nuclear division	GO:0051783	1	138	1125	13	RGCC,PDXP,BTC,INS,LRP5,DLGAP5,SPDL1,CDK5RAP2,SPATA22,TEX14,AURKA,RCC1,HORMAD1
1995	Zebra finch	GO:BP	negative regulation of nuclear division	GO:0051784	1	56	1125	4	SPDL1,CDK5RAP2,TEX14,HORMAD1
1996	Zebra finch	GO:BP	positive regulation of nuclear division	GO:0051785	1	57	1125	6	RGCC,BTC,INS,LRP5,DLGAP5,AURKA
1997	Zebra finch	GO:BP	response to misfolded protein	GO:0051788	1	26	1125	1	NGLY1
1998	Zebra finch	GO:BP	negative regulation of fibrinolysis	GO:0051918	1	10	1125	2	THBS1,APOH
[truncated: 15,251 more rows]
