# Supplementary material for: Widespread false gene gains caused by duplication errors in genome assemblies
Source: Genome Biol. 2022 Sep 27;23:205. doi: 10.1186/s13059-022-02764-1 (PMC9516828; doi:10.1186/s13059-022-02764-1)
Supplement: Supplementary file 7 — Additional File 7: Table S6. Reduction of false duplications in the reassembled bTaeGut1.4 zebra finch genome with the VGP v1.7 pipeline. [file 13059_2022_2764_MOESM7_ESM.xlsx]

## Sheet: Supplementary Table 5
Table S6. Reduction of false duplications in the reassembled bTaeGut1.4 zebra finch genome with the VGP v1.7 pipeline. Amount of uncorrected false duplication in bTaeGut1.4 was calculated by ΣHv1.7 - (ΣHv1.0 - FD), where the H is the length of homologous sequence of the false duplication in each assembly (v1.7 and v1.0 pipelines). A negative value in column G represents the lack of homologous seq…
Chromosome Name	Scaffold Name	Total length of Zebra finch VGP v1.0	FD lenth in Zebra finch VGP v1.0	FD length % of total length	uncorrected FDa	Uncorrected FD % in Zebra finch VGP v1.7
1	NC_044211.1	114557415	728796	0.00636184	125362	0.00109432
1A	NC_044212.1	70430603	141131	0.00200383	141537	0.0020096
2	NC_044213.1	150688799	763794	0.00506868	164203	0.00108968
3	NC_044214.1	113228359	559728	0.00494336	43356	0.000382908
4	NC_044215.1	71552918	650200	0.00908698	466	6.51266e-06
4A	NC_044216.1	19824313	438158	0.0221021	2371	0.000119601
5	NC_044217.1	62005366	597833	0.00964163	103403	0.00166765
6	NC_044218.1	35665034	797224	0.0223531	32206	0.000903013
7	NC_044219.1	38060014	54270	0.00142591	53335	0.00140134
8	NC_044220.1	32610028	1742655	0.0534392	71663	0.00219758
9	NC_044221.1	25575665	111298	0.00435171	-13846	-0.000541374
10	NC_044222.1	22017011	1790758	0.0813352	23743	0.00107839
11	NC_044223.1	21012354	264285	0.0125776	26823	0.00127653
12	NC_044224.1	20435652	63029	0.00308427	864	4.22791e-05
13	NC_044225.1	18281482	304821	0.0166738	5098	0.000278861
14	NC_044226.1	16673467	420675	0.0252302	1021	6.1235e-05
15	NC_044227.1	14326562	581515	0.04059	1382	9.64642e-05
16	NC_044228.1	1219933	49980	0.0409695	8	6.55774e-06
17	NC_044229.1	11687202	585838	0.0501265	8200	0.000701622
18	NC_044230.1	11044519	26319	0.00238299	25595	0.00231744
19	NC_044231.1	8580906	144878	0.0168838	134	1.56161e-05
20	NC_044232.1	15678767	976350	0.0622721	550	3.50793e-05
21	NC_044233.1	8891563	1361384	0.15311	115686	0.0130108
22	NC_044234.1	5497289	916479	0.166715	6046	0.00109981
23	NC_044235.1	6829922	38060	0.00557254	60	8.78487e-06
24	NC_044236.1	7666385	56053	0.00731153	-176	-2.29574e-05
25	NC_044237.1	3022303	145685	0.0482033	1567	0.000518479
26	NC_044238.1	6859188	126729	0.0184758	245	3.57185e-05
27	NC_044239.1	5426597	129996	0.0239553	40581	0.00747817
28	NC_044240.1	6094608	326810	0.0536228	-7012	-0.00115053
Z	NC_044241.1	75459706	869824	0.011527	302874	0.00401372
29	NC_044242.1	4210262	1892861	0.449583	118180	0.0280695
30	NC_044243.1	6068150	1051495	0.173281	204331	0.0336727
-	NW_022045284.1	347	347	1	0	0
-	NW_022045285.1	27675	0	0	0	0
-	NW_022045286.1	20671	0	0	0	0
5,u1	NW_022045287.1	313178	312678	0.998403	-36213	-0.115631
-	NW_022045288.1	22250	20	0.000898876	19	0.000853933
up5	NW_022045289.1	208897	0	0	0	0
-	NW_022045290.1	33162	424	0.0127857	424	0.0127857
-	NW_022045291.1	39746	898	0.0225935	897	0.0225683
31	NW_022045292.1	3082989	1154795	0.37457	14364	0.00465911
35,u1	NW_022045293.1	878752	172676	0.196501	2317	0.00263669
-	NW_022045294.1	49856	819	0.0164273	819	0.0164273
-	NW_022045295.1	48318	2194	0.0454075	2189	0.045304
-	NW_022045296.1	75061	842	0.0112175	842	0.0112175
-	NW_022045297.1	20396	518	0.0253971	518	0.0253971
-	NW_022045298.1	51730	2260	0.0436884	2260	0.0436884
11,u1	NW_022045299.1	372589	0	0	0	0
-	NW_022045300.1	54534	54534	1	31	0.000568453
-	NW_022045301.1	33826	0	0	0	0
up11	NW_022045302.1	147580	1830	0.0124001	-5912	-0.0400596
-	NW_022045303.1	23971	0	0	0	0
-	NW_022045304.1	84313	464	0.0055033	5	5.93028e-05
up2	NW_022045305.1	691926	88014	0.127201	-2744	-0.00396574
2,u1	NW_022045306.1	1587672	314458	0.198062	-1098	-0.000691579
up4	NW_022045307.1	653019	111845	0.171274	7687	0.0117715
-	NW_022045308.1	13177	13177	1	953	0.072323
-	NW_022045309.1	12770	12770	1	-4656	-0.364605
up14	NW_022045310.1	115688	0	0	0	0
-	NW_022045311.1	24018	0	0	0	0
-	NW_022045312.1	79259	22823	0.287955	22817	0.287879
-	NW_022045313.1	44209	0	0	0	0
up3	NW_022045314.1	672335	19024	0.0282954	-6124	-0.00910855
26,u1	NW_022045315.1	447051	447051	1	64	0.00014316
-	NW_022045316.1	37254	19016	0.510442	-93	-0.00249638
-	NW_022045317.1	40729	0	0	0	0
-	NW_022045318.1	31091	0	0	0	0
29,u1	NW_022045319.1	121244	828	0.0068292	828	0.0068292
up6	NW_022045320.1	195830	0	0	0	0
-	NW_022045321.1	28873	28873	1	10530	0.364701
-	NW_022045322.1	59977	0	0	0	0
-	NW_022045323.1	23686	0	0	0	0
-	NW_022045324.1	23556	0	0	0	0
-	NW_022045325.1	21755	21755	1	46362	2.1311
-	NW_022045326.1	91878	33116	0.360434	33077	0.36001
-	NW_022045327.1	58400	1470	0.0251712	0	0
up15	NW_022045328.1	113164	0	0	0	0
-	NW_022045329.1	57278	493	0.00860714	493	0.00860714
-	NW_022045330.1	30335	35	0.00115378	35	0.00115378
-	NW_022045331.1	23272	0	0	0	0
-	NW_022045332.1	35583	35583	1	32274	0.907006
-	NW_022045333.1	51615	77	0.00149181	77	0.00149181
-	NW_022045334.1	54598	196	0.00358988	196	0.00358988
-	NW_022045335.1	41919	53	0.00126434	53	0.00126434
-	NW_022045336.1	1486	1486	1	-1054	-0.709287
2,u2	NW_022045337.1	135223	0	0	0	0
up7	NW_022045338.1	191067	0	0	0	0
1A,u1	NW_022045339.1	1678629	652781	0.388877	11861	0.00706589
-	NW_022045340.1	20150	20150	1	21617	1.0728
32	NW_022045341.1	2911363	683904	0.234909	205328	0.0705264
up13	NW_022045342.1	115883	115838	0.999612	1	8.62939e-06
-	NW_022045343.1	39859	0	0	0	0
up12	NW_022045344.1	131254	475	0.00361894	475	0.00361894
-	NW_022045345.1	28559	0	0	0	0
-	NW_022045346.1	25261	0	0	0	0
-	NW_022045347.1	57871	37935	0.65551	17	0.000293757
-	NW_022045348.1	32021	0	0	0	0
16,u1	NW_022045349.1	241011	0	0	0	0
34	NW_022045350.1	1283594	6077	0.00473436	2731	0.00212762
33	NW_022045351.1	2037630	260743	0.127964	145	7.11611e-05
-	NW_022045352.1	53175	30228	0.568463	30116	0.566356
-	NW_022045353.1	37383	0	0	0	0
-	NW_022045354.1	38763	0	0	0	0
-	NW_022045355.1	66124	1546	0.0233803	1469	0.0222158
up9	NW_022045356.1	179036	127168	0.710293	-221049	-1.23466
36	NW_022045357.1	1556942	1077	0.000691741	0	0
-	NW_022045358.1	28484	0	0	0	0
up1	NW_022045359.1	1584006	114281	0.0721468	-57526	-0.0363168
-	NW_022045360.1	32808	567	0.0172824	122	0.00371861
-	NW_022045361.1	35646	0	0	0	0
34,u1	NW_022045362.1	736808	22123	0.0300255	601	0.000815681
-	NW_022045363.1	45567	0	0	0	0
-	NW_022045364.1	20784	20784	1	8009	0.385344
-	NW_022045365.1	24037	23	0.000956858	23	0.000956858
-	NW_022045366.1	58689	0	0	0	0
-	NW_022045367.1	28871	0	0	0	0
-	NW_022045368.1	22516	22516	1	-21247	-0.94364
-	NW_022045369.1	34055	34055	1	25437	0.746939
-	NW_022045370.1	69816	0	0	0	0
-	NW_022045371.1	36666	0	0	0	0
-	NW_022045372.1	85903	0	0	0	0
up8	NW_022045373.1	189721	48215	0.254136	11366	0.059909
35	NW_022045374.1	842684	15550	0.0184529	7079	0.00840054
-	NW_022045375.1	42983	42983	1	2	4.653e-05
-	NW_022045376.1	37151	0	0	0	0
up10	NW_022045377.1	152256	2619	0.0172013	-2399	-0.0157564
31,u1	NW_022045378.1	104695	1023	0.00977124	0	0
3,u1	NW_022045379.1	495335	187035	0.377593	-7490	-0.0151211
-	NW_022045380.1	49935	0	0	0	0
-	NW_022045381.1	21213	0	0	0	0
-	NW_022045382.1	27188	27188	1	-9513	-0.349897
-	NW_022045383.1	38097	495	0.0129931	495	0.0129931
-	NW_022045384.1	31738	273	0.00860168	0	0
a ΣHv1.7 - (ΣHv1.0 - FD)
