# Supplementary material for: Widespread false gene gains caused by duplication errors in genome assemblies
Source: Genome Biol. 2022 Sep 27;23:205. doi: 10.1186/s13059-022-02764-1 (PMC9516828; doi:10.1186/s13059-022-02764-1)
Supplement: Supplementary file 8 — Additional File 8: Table S7. Proportion of k-mer duplication measured for each assembly strategy. [file 13059_2022_2764_MOESM8_ESM.xlsx]

## Sheet: Sheet1
Table S7. Proportion of k-mer duplication measured for each assembly strategy. The assemblies of Anna's hummingbird produced for benchmarking in Rhie et al. (2021) [5] were analyzed. Assembly method represents the type of sequencing platform used including single or mixed data. PacBio continuous long reads (CLR), 10X Genomics linked read (10X), Bionano optical mapping (Opt3), Arima-Hi-C (Hi-C) an…
assembly method	assembler	coverage (x)*	# contigs	k-mer duplication (%)
CLR + 10X+ Opt3 + Hi-C (v1.0) + purge_haplotigs	FALCON-Unzip + Scaff10x2.0 + Solve3.2.1 + Salsa2.2	CLR (69x)	585	0.565926
CLR	FALCON-Unzip	CLR (69x)	680	0.678653
CLR	FALCON	CLR (69x)	2091	1.35668
CLR + ONT	Canu	CLR (69x); ONT (26x)	1461	2.10404
CLR	Canu	CLR (69x)	2600	5.35541
10X	Supernova2.2	10X (50x)	36557	10.1412
SR	Soap de novo	SR (155x)*	124820	5.15991
*SRR943143 ~ SRR943153 (Zhang et al. [34])
